# Supplementary material for: Effects of Cage and Floor Rearing Systems on the Metabolic Components of the Uropygial Gland in Ducks
Source: Animals (Basel). 2022 Jan 17;12(2):214. doi: 10.3390/ani12020214 (PMC8773114; doi:10.3390/ani12020214)
Supplement: Supplementary file 1 [file animals-12-00214-s001.zip › Table S1.xlsx]

## Sheet: Sheet1
The body weights of ducks
	CG (n=30)	FG (n=30)
8 weeks	2.647±0.140a	2.621±0.126a
16 weeks	2.882±0.406b	3.048±0.279b
20 weeks	3.115±0.477b	3.151±0.303b
Note: All values are expressed as means ± SEM. a, b Means within columns with no common superscript differ significantly (P < 0.05). . FG, floor-reared ducks.
