# Supplementary material for: Effects of Cage and Floor Rearing Systems on the Metabolic Components of the Uropygial Gland in Ducks
Source: Animals (Basel). 2022 Jan 17;12(2):214. doi: 10.3390/ani12020214 (PMC8773114; doi:10.3390/ani12020214)
Supplement: Supplementary file 1 [file animals-12-00214-s001.zip › Table S2.xlsx]

## Sheet: meta_all
Table S2. All annotated metabolites
ID	name	mz	rt	exact_mass	ppm	formula	KEGG	type	library	identify.pvalue	posneg	level	FG1	FG2	FG3	FG4	FG5	FG6	CG1	CG2	CG3	CG4	CG5	CG6
M151T48	(+)-(S)-Carvone	151.112	47.613	150.105	0.361596	C10H14O	C11383	[M+H]+	BioDeepDB	0.578494	pos	1	4.91544e+06	2.87972e+06	2.77749e+06	3.12231e+06	2.89267e+06	3.24225e+06	3.04737e+06	1.97931e+06	8.67164e+06	4.20863e+06	2.49809e+06	4.56005e+06
M381T158_2	(+)-Aschantin	381.132	157.845	400.152	5.40972	C22H24O7	C17845	[M-H2O-H]-	MoNA	0.996896	neg	1	316532	698533	93681.2	1.43864e+06	85183.1	473007	1.87084e+06	986552	727539	2.40004e+06	58134.2	10738.4
M386T410	(+)-Eudesmin	386.174	409.728	386.173	2.93293	C22H26O6	C10561	[M]-	GNPS	0.992809	neg	1	153699	107359	132049	158429	391633	91709.8	298700	88429	319082	214638	426306	274436
M152T404	(+)-Norephedrine	152.107	403.648	151.1	0.481684	C9H13NO	C02343	[M+H]+	mzCloud	0.612036	pos	1	1.25802e+06	2.17588e+06	3.47397e+06	2.83711e+06	2.19409e+06	1.98132e+06	1.25585e+06	2.02523e+06	1.0911e+06	1.05154e+06	1.10499e+06	1.09981e+06
M335T564	(+)-Sesamin	335.089	563.75	354.11	9.38261	C20H18O6	C10882	[M-H2O-H]-	MoNA	0.886419	neg	1	404417	636541	587271	419026	429368	702564	1.34575e+06	444164	1.19987e+06	301716	915270	540150
M417T322	(+)-Syringaresinol	417.151	322.178	418.163	10.6316	C22H26O8	C10889	[M-H]-	mzCloud	0.709151	neg	1	639664	532759	670483	475821	574448	535285	1.01444e+06	472113	2.30267e+06	576501	793017	428879
M153T172	(+)-cis-Isopulegone	153.142	171.884	152.12	20.3446	C10H16O	C11951	[M+H]+	BioDeepDB	0.775204	pos	1	5.5878e+07	7.95972e+07	7.81642e+07	6.7525e+07	6.64521e+07	6.65472e+07	5.76237e+07	6.75613e+07	1.01968e+08	5.10072e+07	5.22702e+07	5.32036e+07
M247T492	(-)-Apparicine	247.154	492.322	264.163	2.87628	C18H20N2	C09036	[M+H-H2O]+	GNPS	0.992686	pos	1	1.77737e+06	3.33942e+06	2.6414e+06	4.3983e+06	3.62404e+06	1.46936e+06	371138	2.87174e+06	1.02157e+07	5.57521e+06	3.68391e+06	4.74616e+06
M371T571	(-)-Arctigenin	371.147	570.748	372.157	8.49785	C21H24O6	C10545	[M-H]-	MoNA	0.87267	neg	1	250244	1.04963e+06	623427	911988	278167	1.13674e+06	1.98157e+06	625534	1.39366e+06	1.03441e+06	774942	327812
M287T384	(-)-Epigallocatechin	287.055	384.389	306.074	0.799633	C15H14O7	C12136	[M-H2O-H]-	BioDeepDB	0.583801	neg	1	146716	158393	242022	406134	45367.3	142161	76296.3	218714	199855	200818	131522	44715
M499T228	(-)-Gossypol	499.186	228.322	518.194	21.5278	C30H30O8	C07667	[M-H2O-H]-	MoNA	1	neg	1	187410	232309	239504	59712.1	133404	150764	16491.3	140562	0	137821	0	88311.4
M583T818	(-)-Guttiferone E	583.348	817.729	602.361	10.0703	C38H50O6	C09929	[M-H2O-H]-	BioDeepDB	0.688902	neg	1	4.16423e+06	4.18213e+06	1.59379e+06	1.57613e+06	2.70977e+06	1.02928e+06	1.21887e+06	1.78593e+06	926179	2.19231e+06	1.00596e+06	2.42802e+06
M341T549	(-)-Matairesinol	341.135	549.069	358.142	1.66992	C20H22O6	C10682	[M+H-H2O]+	BioDeepDB	0.598424	pos	1	57045.8	1.24918e+06	822294	2.25576e+06	241762	1.22236e+06	1.68297e+06	583311	617198	847619	646639	26121.1
M343T236	(-)-Usnic acid	343.082	236.219	344.09	0.851061	C18H16O7	C10101	[M-H]-	BioDeepDB	0.987252	neg	1	407817	1.38515e+06	2.51425e+06	2.00616e+06	1.46532e+06	1.36454e+06	690030	1.17316e+06	356498	786230	775799	567196
M203T837	(-)-alpha-Curcumene	203.179	837.236	202.172	0.00867319	C15H22	C09649	[M+H]+	BioDeepDB	0.61169	pos	1	1.67229e+07	1.5197e+07	9.67474e+06	1.36542e+07	1.19114e+07	1.18143e+07	1.35103e+07	1.49375e+07	1.8222e+07	1.3903e+07	1.17457e+07	1.34733e+07
M413T393	(-)-alpha-Narcotine	413.139	392.841	413.147	21.5603	C22H23NO7	C09592	[M]+	BioDeepDB	0.954551	pos	1	2.9989e+07	7.19922e+07	1.71252e+07	2.93555e+07	2.18226e+07	2.57271e+07	4.45017e+07	4.76549e+07	6.08803e+07	4.40282e+07	3.85548e+07	3.45064e+07
M137T102_3	(-)-beta-Pinene	137.131	102.48	136.125	5.42201	C10H16	C06307	[M+H]+	BioDeepDB	0.686247	pos	1	2.86678e+07	1.74944e+07	3.11957e+07	1.29639e+07	2.58055e+07	1.25068e+07	2.67547e+07	2.60223e+07	4.058e+07	2.78473e+07	1.80866e+07	3.99156e+07
M284T384	(10S)-Juvenile hormone III diol	284.206	383.959	284.199	25.9174	C16H28O4	C16505	[M]+	BioDeepDB	0.993886	pos	1	6.25196e+06	5.52923e+06	5.8958e+06	1.01127e+07	5.42024e+06	3.98704e+06	6.3565e+06	5.76638e+06	5.62099e+06	7.32887e+06	6.38479e+06	7.31523e+06
M353T754	(13E)-11a-Hydroxy-9,15-dioxoprost-13-enoic acid	353.229	753.764	352.225	1.31068	C20H32O5	C04654	[M+H]+	BioDeepDB	0.592432	pos	1	1.21121e+07	1.73371e+06	0	5.3186e+06	3.06868e+06	20187.1	1.64259e+06	102550	2.11626e+06	3.90554e+06	320063	2.36917e+06
M201T97	(2-Naphthalenyloxy)acetic acid	201.057	96.7824	202.063	4.20779	C12H10O3	C18750	[M-H]-	MoNA	0.995218	neg	1	4.70159e+06	3.34874e+06	4.48372e+06	2.4842e+06	4.50972e+06	6.7518e+06	7.41794e+06	4.53387e+06	4.64567e+06	8.93992e+06	7.61578e+06	1.53049e+07
M428T794	(24R,24(1)R)-Fucosterol epoxide	428.337	794.245	428.365	0.0134563	C29H48O2	C03910	[M]+	BioDeepDB	0.780571	pos	1	7.38371e+06	8.63598e+06	9.37577e+06	7.66396e+06	4.09119e+06	2.85436e+06	4.50778e+06	5.5652e+06	3.87879e+06	7.26437e+06	9.6752e+06	1.19089e+06
M130T79	(2E)-Decenoyl-ACP	130.086	78.8323	129.079	2.5068	C6H11NO2	C03969	[M+H]+	BioDeepDB	0.627337	pos	1	8.76959e+08	8.11851e+08	1.1309e+09	1.0683e+09	1.39827e+09	8.70581e+08	1.44412e+09	7.31509e+08	1.22458e+09	1.08827e+09	5.60287e+08	3.30944e+07
M186T94	(2R)-2-Hydroxy-3-(phosphonatooxy)propanoate	185.993	93.7697	185.993	2.8691	C3H7O7P	C00197	[M]-	BioDeepDB	0.859095	neg	1	4.56837e+06	5.049e+06	5.57399e+06	4.35216e+06	4.30322e+06	7.709e+06	3.76885e+06	4.23115e+06	4.20201e+06	4.62478e+06	4.62207e+06	4.47813e+06
M146T392	(2R,5S)-2,5-Diaminohexanoate	146.118	392.49	146.106	1.16119	C6H14N2O2	C05161	[M]+	BioDeepDB	0.00473623	pos	2	9.09815e+07	9.12734e+07	8.01889e+07	7.15207e+07	1.87263e+08	5.68646e+07	5.14416e+07	8.44305e+07	1.04019e+08	6.99894e+07	4.92099e+07	3.05023e+07
M207T160	(2S)-Flavanone	207.08	160.338	224.084	17.6557	C15H12O2	C02099	[M+H-H2O]+	BioDeepDB	0.926743	pos	1	1.47256e+08	4.01573e+08	4.86004e+08	2.72728e+08	2.87564e+08	5.34981e+08	1.11622e+08	3.5623e+08	1.14287e+08	1.94501e+08	1.78074e+08	3.41575e+07
M255T642	(2S)-Liquiritigenin	255.072	641.907	256.074	0.189968	C15H12O4	C09762	[M-H]-	BioDeepDB	0.57804	neg	1	1.25748e+08	1.28085e+07	2.22163e+07	1.20896e+07	1.20234e+07	1.23955e+07	1.70503e+07	6.59126e+07	7.47488e+07	7.34362e+07	3.73374e+07	1.17002e+07
M188T96	(2S,4S)-4-Hydroxy-2,3,4,5-tetrahydrodipicolinate	188.055	95.9048	187.048	2.35884	C7H9NO5	C20258	[M+H]+	BioDeepDB	0.632379	pos	1	2.07919e+06	2.96426e+07	7.00568e+07	2.41519e+07	2.32753e+07	6.10378e+07	2.19643e+06	2.31657e+07	3.96648e+06	2.70171e+06	4.11559e+06	2.18475e+07
M174T120	(2S,5S)-trans-Carboxymethylproline	174.087	120.301	173.069	0.122693	C7H11NO4	C17366	[M+H]+	BioDeepDB	0.000221394	pos	2	7.11564e+08	8.55132e+08	2.35341e+08	5.3729e+08	8.54377e+08	4.5637e+08	7.9751e+08	6.40446e+08	8.57311e+08	3.31382e+08	9.15408e+08	9.06448e+09
M178T142_2	(2Z,4S,5R)-2-Amino-4,5,6-trihydroxyhex-2-enoate	178.071	141.899	177.064	0.559419	C6H11NO5	C20844	[M+H]+	BioDeepDB	0.664057	pos	1	9.472e+06	3.15234e+06	2.86566e+06	2.27317e+06	1.91148e+06	6.56528e+06	7.37624e+06	7.15816e+06	1.20366e+07	1.15543e+07	2.57529e+06	3.15767e+06
M147T96	(3S)-3,6-Diaminohexanoate	147.121	96.4953	146.106	4.23366	C6H14N2O2	C01142	[M+H]+	BioDeepDB	0.656627	pos	1	4.33781e+07	1.04252e+08	8.43661e+07	5.96785e+07	8.18313e+07	7.12548e+07	7.181e+07	9.41588e+07	9.35805e+07	8.44394e+07	7.03128e+07	7.17106e+07
M346T323_2	(3S,4S)-3-Hydroxytetradecane-1,3,4-tricarboxylate	346.197	323.007	346.199	5.15176	C17H30O7	C04529	[M]-	GNPS	0.99658	neg	1	564970	451464	561940	548425	1.05458e+06	362649	1.50373e+06	548642	1.24526e+06	851446	638391	37588.1
M147T107_2	(3S,5S)-3,5-Diaminohexanoate	147.113	107.249	146.106	0.0542714	C6H14N2O2	C01186	[M+H]+	BioDeepDB	0.584356	pos	1	1.19035e+08	3.5049e+07	9.52328e+07	5.09675e+07	2.20603e+08	9.62587e+07	7.69717e+07	3.62021e+07	3.57382e+07	6.25392e+07	2.5588e+07	2.60845e+07
M138T347	(3S,5S)-Carbapenam-3-carboxylic acid	138.049	346.764	155.058	11.5766	C7H9NO3	C17367	[M+H-H2O]+	BioDeepDB	0.75302	pos	1	7.33821e+06	1.06511e+07	1.11702e+07	2.12686e+07	7.56067e+06	9.40805e+06	7.36654e+06	9.68859e+06	1.68875e+07	1.01793e+07	8.44284e+06	9.18758e+06
M277T101	(5-L-Glutamyl)-L-glutamate	277.096	101.389	276.096	24.1091	C10H16N2O7	C05282	[M+H]+	mzCloud	0.0405886	pos	2	1.73358e+08	3.09388e+08	2.85585e+08	4.85848e+07	3.42751e+08	3.44872e+08	2.49654e+08	2.10502e+08	3.31106e+08	3.09456e+08	9.3415e+08	9.79899e+07
M664T296_2	(6S)-6-beta-hydroxy-1,4,5,6-tetrahydronicotinamide-adenine dinucleotide	664.126	295.853	683.135	13.1265	C21H31N7O15P2	C04856	[M-H2O-H]-	MetaDNA	3.51e-05	neg	2	516571	1.53245e+06	595386	800630	513995	702653	773070	1.10079e+06	737474	2.25716e+06	463193	374753
M253T33	(9Z)-Hexadecenoic acid	253.217	32.9168	254.225	1.12929	C16H30O2	C08362	[M-H]-	mzCloud	0.586369	neg	1	1.20122e+06	1.15088e+06	1.29178e+06	1.41991e+06	1.30608e+06	1.24243e+06	1.38164e+06	1.43083e+06	1.71155e+06	1.27105e+06	1.33807e+06	1.50021e+06
M147T179	(E)-3-(4-Hydroxyphenyl)-2-propenal	147.047	178.74	148.052	8.97531	C9H8O2	C05608	[M-H]-	BioDeepDB	0.999388	neg	1	1.62784e+06	691034	1.57676e+06	885820	860731	1.46675e+06	1.77899e+06	1.66329e+06	3.01571e+06	2.07453e+06	1.84444e+06	1.6713e+06
M206T88	(E)-Monocrotophos	206.055	88.0734	223.061	6.44615	C7H14NO5P	C18663	[M+H-H2O]+	MoNA	0.807856	pos	1	1.39372e+08	1.19317e+08	7.35608e+07	9.52656e+07	7.88375e+07	5.36573e+07	1.11982e+08	8.27454e+07	8.13651e+07	1.15908e+08	1.10006e+08	1.78693e+08
M148T476	(R) 2,3-Dihydroxy-3-methylvalerate	148.079	476.428	148.074	3.81499	C6H12O4	C06007	[M]+	BioDeepDB	0.00249129	pos	2	1.19876e+08	1.04175e+08	1.01753e+08	7.60293e+07	2.53535e+08	1.74446e+08	5.08604e+07	6.40161e+07	9.17625e+07	1.03789e+08	5.16549e+07	2.65315e+07
M300T815	(R)-10-Hydroxystearate	300.261	815.342	300.266	19.0595	C18H36O3	C03195	[M]+	BioDeepDB	0.00939224	pos	2	7.49243e+07	1.28113e+07	5.17475e+07	9.02421e+07	6.42664e+07	1.71724e+07	1.07769e+08	1.26468e+07	6.74525e+06	9.89223e+07	9.13911e+07	1.20213e+08
M153T518	(R)-3,7-Dimethyl-1,6-octadien-3-ol	153.127	517.646	154.136	6.55576	C10H18O	C11389	[M-H]-	MoNA	0.67315	neg	1	593300	373616	693361	407361	122275	1.04915e+06	810504	1.04009e+06	868023	517085	693210	565305
M105T144_2	(R)-3-Hydroxybutyric acid	105.057	143.511	104.047	14.693	C4H8O3	C01089	[M+H]+	BioDeepDB	0.755876	pos	1	2.76977e+07	3.20358e+07	1.8866e+07	1.50676e+08	3.22138e+07	2.2116e+07	4.26169e+07	5.73507e+07	3.00516e+07	1.38539e+08	3.21402e+07	7.16144e+06
M128T266	(R)-5,6-Dihydrothymine	128.07	266.179	128.059	1.37899	C5H8N2O2	C21028	[M]+	BioDeepDB	0.000440662	pos	2	5.50537e+07	6.28558e+07	4.96524e+07	3.64747e+07	3.58204e+07	6.96433e+07	5.50394e+06	3.42095e+07	1.4223e+07	4.03341e+07	4.34771e+07	6.00018e+07
M272T523	(R)-Higenamine	272.13	523.364	271.121	5.72352	C16H17NO3	C06346	[M+H]+	BioDeepDB	0.691749	pos	1	3.89724e+06	2.75382e+06	1.94188e+06	2.67639e+06	1.9871e+06	2.81546e+06	3.00618e+06	3.81168e+06	1.62876e+06	1.96286e+06	2.04255e+06	6443.79
M131T820	(R)-Pantolactone	130.522	819.513	130.063	0.884386	C6H10O3	C01012	[M+H]+	BioDeepDB	0.585946	pos	1	4.36813e+07	5.82591e+07	1.54498e+08	1.23216e+07	1.38342e+07	6.38588e+07	4.07229e+07	2.70698e+06	3.99994e+07	5.09585e+07	6.05931e+07	7.27857e+06
M179T414	(R)-Salsolinol	179.093	414.272	179.095	9.78452	C10H13NO2	C09642	[M]+	BioDeepDB	0.68811	pos	1	4.93495e+06	4.71055e+06	4.43916e+06	3.48152e+06	8.417e+06	6.26584e+06	3.04592e+06	6.01431e+06	3.43602e+06	5.79656e+06	5.62294e+06	3.75842e+06
M135T71	(R)-mandelic Acid	135.044	71.1544	152.047	0.0162174	C8H8O3	C01983	[M+H-H2O]+	BioDeepDB	0.738482	pos	1	1.26076e+07	1.2189e+07	9.01491e+06	7.9428e+06	3.65958e+06	1.46603e+07	610619	5.92088e+06	6.09546e+06	1.14203e+07	5.01076e+06	1.17361e+07
M178T156	(R)C(S)S-Alliin	178.053	155.542	177.046	0.643427	C6H11NO3S	C08265	[M+H]+	MoNA	0.630247	pos	1	1.28342e+07	3.29984e+07	3.17762e+07	1.56757e+07	1.83519e+07	4.32913e+07	2.07328e+07	1.86657e+07	2.68692e+07	1.26163e+07	1.24159e+07	2.89491e+06
M270T738	(R,S)-Norlaudanosoline	270.112	738.283	287.116	14.6004	C16H17NO4	C06350	[M+H-H2O]+	BioDeepDB	0.742277	pos	1	245143	1.42276e+06	156019	151090	1.26153e+06	0	243775	69286.1	7.11715e+06	3.91539e+06	2.53369e+06	3.06999e+06
M122T88	(S)-1-Phenylethanol	122.071	88.2561	122.073	14.4861	C8H10O	C11348	[M]+	BioDeepDB	0.716243	pos	1	2.17454e+07	2.12413e+07	2.14519e+07	2.45776e+07	1.63827e+07	3.35845e+07	2.29384e+07	2.25951e+07	1.89445e+07	1.94621e+07	3.38046e+07	4.97762e+07
M114T674	(S)-1-Pyrroline-5-carboxylate	114.055	673.937	113.048	0.477761	C5H7NO2	C03912	[M+H]+	BioDeepDB	0.902364	pos	1	5.16662e+07	2.34582e+07	5.19981e+07	2.35539e+07	1.97596e+07	2.37514e+07	3.47469e+07	5.96239e+07	2.16732e+07	2.74778e+07	2.45008e+07	2.06402e+07
M128T483	(S)-2,3,4,5-tetrahydropyridine-2-carboxylate	128.07	483.032	127.063	2.24402	C6H9NO2	C00450	[M+H]+	BioDeepDB	9.14107e-07	pos	2	2.77799e+07	4.56577e+07	4.45223e+06	8.30762e+06	3.32807e+07	5.61515e+07	7.92594e+06	3.14056e+07	8.32914e+06	3.59313e+07	6.2473e+07	4.09247e+07
M132T547_1	(S)-2-Acetolactate	132.044	546.951	132.042	0.0575333	C5H8O4	C06010	[M]+	BioDeepDB	0.598513	pos	1	894582	1.01766e+06	1.68445e+06	1.06728e+06	1.56878e+06	1.5698e+06	1.52259e+06	1.45422e+06	1.46098e+06	1.3844e+06	1.88506e+06	8.3301e+06
M128T762	(S)-2-Propylpiperidine	128.143	762.12	127.136	2.47148	C8H17N	C06523	[M+H]+	BioDeepDB	0.655639	pos	1	4.68973e+06	5.14393e+06	1.67779e+07	5.0154e+06	5.21843e+06	1.08728e+07	1.45494e+07	4.3631e+06	1.05862e+06	6.79436e+06	7.57467e+06	8.10848e+06
M316T106	(S)-3-Hydroxy-N-methylcoclaurine	316.149	105.681	315.147	15.6261	C18H21NO4	C05202	[M+H]+	BioDeepDB	0.947399	pos	1	1.21511e+07	6.32073e+06	1.62878e+07	2.1299e+06	7.48343e+06	1.01681e+07	8.03069e+06	5.75892e+06	1.11851e+06	7.70755e+06	609448	2.8377e+06
M247T147	(S)-Abscisic acid	247.128	146.773	264.136	1.51043	C15H20O4	C06082	[M+H-H2O]+	BioDeepDB	0.645541	pos	1	7.21355e+06	1.05171e+07	8.56952e+06	5.95478e+06	1.22435e+07	1.00997e+07	5.5614e+06	1.76847e+07	8.57476e+06	7.40342e+06	8.69475e+06	3.49915e+06
M356T479	(S)-Autumnaline	356.182	479.225	373.189	2.03084	C21H27NO5	C16707	[M+H-H2O]+	BioDeepDB	0.625834	pos	1	6.67167e+07	1.51814e+08	1.15068e+08	2.96621e+07	5.06717e+08	1.46435e+07	8.25343e+07	2.89174e+07	5.92204e+07	2.28225e+08	2.33298e+07	4.60445e+08
M340T589	(S)-Isocorydine	340.152	589.242	341.163	10.0305	C20H23NO4	C09549	[M-H]-	MoNA	0.874391	neg	1	157932	217765	33717.3	34997.6	217646	523252	251262	393795	107891	748072	35599.6	73973.1
M102T211	(S)-Methylmalonic acid semialdehyde	102.034	210.943	102.032	2.9223	C4H6O3	C06002	[M]+	BioDeepDB	0.721101	pos	1	1.95121e+08	5.06189e+08	5.54125e+08	1.65579e+08	3.71436e+08	2.27182e+08	2.63713e+08	5.03616e+08	8.1536e+06	3.06344e+07	4.89969e+08	1.41475e+07
M337T634	(S)-N-Methylcanadine	337.16	634.105	354.171	10.4397	C21H24NO4	C02915	[M+H-H2O]+	BioDeepDB	0.730978	pos	1	6.05884e+06	4.70741e+06	1.53834e+06	1.84983e+06	5.13032e+06	6.2047e+06	2.04972e+06	3.61056e+06	1.2781e+06	1.28444e+06	4.75333e+06	174090
M256T113	(S)-Pinocembrin	256.077	113.388	256.074	12.4644	C15H12O4	C09827	[M]-	MoNA	0.999938	neg	1	876049	1.3535e+06	838920	998479	1.303e+06	551547	3.57922e+06	828660	1.7163e+06	1.6062e+06	3.05608e+06	1.05501e+06
M330T356	(S)-Reticuline	330.165	356.407	329.163	16.2874	C19H23NO4	C02105	[M+H]+	BioDeepDB	0.817502	pos	1	262427	62971.2	919349	152957	1.97471e+06	246222	4.01837e+06	36099.3	3.7648e+06	3.93138e+06	7.34806e+06	561516
M235T435	(S)-Tetrahydroprotoberberine	235.137	435.072	235.136	2.93169	C17H17N	C05204	[M]+	BioDeepDB	0.794858	pos	1	1.55191e+07	1.95041e+07	5.92283e+06	2.20067e+07	2.17772e+07	4.67428e+06	1.13778e+07	2.14407e+07	2.48084e+07	1.15004e+07	1.25954e+07	1.07783e+07
M350T839	(S)-[10]-Gingerol	350.244	839.222	350.246	5.53301	C21H34O4	C17496	[M]-	MoNA	0.628046	neg	1	3.29205e+06	5.54268e+06	1.75744e+06	1.69291e+06	2.88489e+06	4.16224e+06	4.23096e+06	2.74839e+06	2.08497e+06	1.64859e+06	5.80725e+06	6.31241e+06
M162T382	(S)-beta-Tyrosine	162.056	382.301	181.074	1.86264	C9H11NO3	C21308	[M-H2O-H]-	MetaDNA	0.00974989	neg	2	1.96121e+07	1.93763e+07	1.83421e+07	1.79199e+07	1.88988e+07	1.87924e+07	1.87564e+07	1.8491e+07	1.7844e+07	1.72476e+07	1.81053e+07	1.372e+07
M318T415	(S,E)-Zearalenone	318.146	414.767	318.147	1.39475	C18H22O5	C09981	[M]-	BioDeepDB	0.897494	neg	1	631370	340032	363504	1.70784e+06	1.28813e+06	234568	1.49974e+06	281869	1.0283e+06	1.62252e+06	1.66697e+06	994761
M179T347	(Z)-4-Hydroxy-6-dodecenoic acid lactone	179.056	346.898	178.048	6.88911	C6H10O6	C03107	[M+H]+	BioDeepDB	0.73756	pos	1	4.17947e+06	1.6029e+07	6.17112e+06	3.47831e+06	8.31496e+06	4.38556e+06	3.51521e+06	6.36622e+06	1.33242e+07	1.22258e+07	6.13039e+06	4.0585e+06
M189T102	(Z)-But-1-ene-1,2,4-tricarboxylate	189.039	101.621	188.032	1.24502	C7H8O6	C04002	[M+H]+	BioDeepDB	0.628767	pos	1	4.11814e+07	2.06693e+07	2.45163e+07	2.95371e+07	2.30696e+07	2.31367e+07	1.95068e+07	1.7855e+07	1.9421e+07	2.05053e+07	2.83276e+07	4.41711e+07
M129T79	1,1-Dimethylbiguanide	129.102	78.8096	129.101	0.0043628	C4H11N5	C07151	[M]+	BioDeepDB	0.575222	pos	1	2.6753e+07	2.31727e+07	3.57774e+07	3.1463e+07	3.87953e+07	2.62419e+07	4.47014e+07	2.24032e+07	3.33419e+07	3.60669e+07	1.59116e+07	2.85228e+06
M787T104_1	1,2,3,6-Tetrakis-O-galloyl-beta-D-glucose	787.107	103.507	788.107	8.83952	C34H28O22	C04516	[M-H]-	mzCloud	0.667419	neg	1	852787	1.93843e+06	1.27727e+06	126813	1.37528e+06	1.11822e+06	2.48708e+06	785362	1.23931e+06	948620	1.98045e+06	89499.6
M127T236	1,2,3-Trihydroxybenzene	127.04	235.779	126.032	2.29106	C6H6O3	C01108	[M+H]+	BioDeepDB	0.625366	pos	1	3.12881e+08	5.56362e+07	1.78084e+08	1.71006e+08	3.48897e+08	3.02741e+07	1.46759e+08	2.25036e+08	8.96974e+07	5.79982e+07	1.43526e+08	6.90216e+07
M617T210	1,2,6-Trigalloyl-beta-D-glucopyranose	617.081	209.766	636.096	5.62513	C27H24O18	C04360	[M-H2O-H]-	GNPS	0.997142	neg	1	3765.35	730054	93643.5	81295.3	130607	225793	146923	390449	0	148286	132304	1378.09
M113T356	1,2-Cyclohexanedione	113.06	356.207	112.052	2.43691	C6H8O2	C06105	[M+H]+	BioDeepDB	0.633035	pos	1	1.09137e+07	1.13182e+07	2.35424e+07	1.6699e+07	2.47047e+07	2.41689e+07	1.17524e+07	1.20107e+07	1.25734e+07	1.38894e+07	2.23853e+07	1.16291e+07
M161T152	1,2-Dihydronaphthalene-1,2-diol	161.064	152.413	162.068	18.9533	C10H10O2	C06205	[M-H]-	MoNA	0.972197	neg	1	442072	595711	688037	600927	119879	253208	122329	483766	660800	838085	633320	771902
M153T70_2	1,2-Epoxy-p-menth-8-ene	153.127	69.8018	152.12	0.0215594	C10H16O	C07271	[M+H]+	BioDeepDB	0.681289	pos	1	1.03844e+07	2.97216e+06	6.2667e+06	2.72557e+06	1.0679e+07	5.48614e+06	6.74046e+06	6.18048e+06	1.48347e+06	677903	3.60133e+06	7.83779e+06
M127T187	1,3,5-Trihydroxybenzene	127.039	187.404	126.032	3.31444	C6H6O3	C02183	[M+H]+	MoNA	0.633291	pos	1	1.05031e+08	3.11238e+07	4.84629e+07	3.78805e+08	1.17503e+08	3.15589e+07	3.03299e+07	2.94399e+07	3.04131e+07	3.05825e+07	1.4186e+08	2.18993e+08
M210T267	1,3,7-Trimethyluric acid	210.077	267.434	210.075	8.19103	C8H10N4O3	C16361	[M]-	mzCloud	0.760033	neg	1	2.09626e+06	3.02446e+06	2.9592e+06	2.11405e+06	1.19428e+06	1.2156e+06	3.5317e+06	2.34756e+06	1.47609e+06	2.05703e+06	2.74675e+06	160647
M110T129	1,3-Benzenediol	110.035	129.469	110.037	14.8735	C6H6O2	C01751	[M]+	BioDeepDB	0.786303	pos	1	2.64495e+08	7.7885e+07	1.35612e+08	4.90913e+07	2.5778e+08	2.62449e+08	2.716e+07	1.03258e+08	1.51079e+08	2.77553e+08	9.9816e+07	2.49242e+08
M134T523	1,3-Dihydro-(2H)-indol-2-one	134.06	522.896	133.053	3.52188	C8H7NO	C12312	[M+H]+	BioDeepDB	1.53541e-08	pos	2	1.05048e+08	7.41447e+07	6.35548e+07	2.91912e+07	4.295e+07	3.33509e+07	3.5941e+07	2.84875e+07	2.8842e+07	4.90831e+07	5.37465e+07	2.88857e+07
M204T338	1,4-Dihydroxy-2-naphthoate	204.042	338.243	204.042	0.789648	C11H8O4	C03657	[M]+	BioDeepDB	0.987055	pos	1	3.40358e+07	2.40641e+07	1.6469e+07	1.20469e+07	2.60929e+07	1.98383e+07	2.91325e+07	1.53252e+07	2.1695e+07	1.51929e+07	2.12542e+07	396501
M167T683	1,4-Dimethyl-7-ethylazulene	167.118	683.185	184.125	1.24841	C14H16	C09633	[M+H-H2O]+	BioDeepDB	0.703729	pos	1	2.07778e+06	4.2304e+06	3.92421e+06	5.69077e+06	4.21333e+06	2.24682e+06	2.54773e+06	3.55768e+06	9.22691e+06	5.9756e+06	2.85393e+06	4.09643e+06
M158T356	1,4-Naphthoquinone	158.036	356.402	158.037	7.58043	C10H6O2	C02617	[M]+	MoNA	0.998762	pos	1	2.99529e+07	3.07332e+07	2.88983e+07	3.3737e+07	2.91667e+07	2.69414e+07	3.97335e+07	4.01979e+07	4.34489e+07	4.59941e+07	3.34751e+07	3.16877e+07
M145T84_2	1,5-Anhydro-D-glucitol	145.049	83.5065	164.069	4.30831	C6H12O5	C07326	[M-H2O-H]-	mzCloud	0.623997	neg	1	8.11939e+06	1.60878e+07	7.70558e+06	3.40076e+07	8.70242e+06	8.10757e+06	6.59897e+06	8.44116e+06	7.74789e+06	7.67893e+06	9.59634e+06	8.41224e+06
M299T104	1,8-ANS	299.062	103.774	299.062	1.6922	C16H13NO3S	C11326	[M]-	mzCloud	0.590973	neg	1	3.58212e+06	1.52336e+06	5.35296e+06	2.94149e+06	3.00654e+06	3.90229e+06	3.3652e+06	2.73916e+06	3.11868e+06	4.76532e+07	2.73041e+06	1.48525e+06
M155T758	1,8-Cineole	155.143	758.285	154.136	0.58049	C10H18O	C09844	[M+H]+	mzCloud	0.607722	pos	1	3.06749e+06	2.14788e+06	2.61185e+06	3.88221e+06	2.9109e+06	4.02595e+06	1.10117e+06	3.75576e+06	2.78145e+06	3.26933e+06	2.37867e+06	2.54784e+06
M275T82	1,8-Dinitropyrene	275.037	81.5781	292.048	13.4833	C16H8N2O4	C14423	[M+H-H2O]+	MoNA	0.999973	pos	1	1.25653e+07	1.08666e+07	1.16121e+07	1.51391e+07	1.85526e+07	1.01293e+07	1.57964e+07	8.73101e+06	1.31815e+07	1.84068e+07	6.20542e+06	12705.5
M272T630	1-(2,6-Dihydroxy-4-methoxyphenyl)-3-phenyl-1-propanone	272.107	629.837	272.105	6.41473	C16H16O4	C09644	[M]+	GNPS	0.8047	pos	1	1.11064e+06	2.60577e+06	560092	737068	1.01958e+06	86471.5	1.27095e+06	257037	2.49751e+06	2.19311e+06	1.04206e+06	1.1902e+06
M102T91_1	1-Aminocyclopropanecarboxylic acid	102.055	91.2253	101.048	1.21021	C4H7NO2	C01234	[M+H]+	BioDeepDB	2.35863e-38	pos	2	2.16464e+09	2.08362e+09	2.26242e+09	2.23699e+09	1.96548e+09	2.94641e+09	2.23213e+09	2.36903e+09	2.72822e+09	2.52593e+09	2.4015e+09	2.00031e+09
M361T712	1-Arachidonoylglycerol	361.274	712.066	378.277	0.0131645	C23H38O4	C13857	[M+H-H2O]+	BioDeepDB	2.85711e-05	pos	2	2.63127e+07	2.8764e+07	1.25757e+08	8.13366e+06	2.06118e+08	2.12992e+07	8.70595e+07	1.70594e+08	4.51396e+07	3.20521e+07	1.09748e+08	1.64092e+07
M224T315	1-Benzyl-1,2,3,4-tetrahydroisoquinoline	224.128	315.358	223.136	0.0735836	C16H17N	C05201	[M+H]+	BioDeepDB	0.0266947	pos	2	7.13267e+07	8.48403e+07	6.28604e+07	5.64582e+07	6.925e+07	9.94471e+07	4.53372e+06	9.1747e+07	9.44484e+07	8.48397e+07	6.45749e+07	5.92028e+07
M135T397	1-Deoxy-D-xylulose	135.067	396.637	134.058	11.2264	C5H10O4	C06257	[M+H]+	BioDeepDB	0.784392	pos	1	1.10828e+07	5.9044e+06	1.20547e+06	4.24232e+06	1.51475e+07	1.86853e+06	5.32574e+06	4.64165e+06	5.92452e+06	1.40506e+07	5.31865e+06	798145
M214T97	1-Deoxy-D-xylulose 5-phosphate	214.024	97.1225	214.024	1.19919	C5H11O7P	C11437	[M]-	BioDeepDB	0.68019	neg	1	3.02884e+08	2.72726e+08	3.83877e+08	2.81125e+08	3.16038e+08	3.20443e+08	3.28714e+08	3.15303e+08	3.36474e+08	2.67828e+08	3.42503e+08	2.5639e+08
M242T769	1-Hexadecanol	242.056	768.695	242.261	0.358385	C16H34O	C00823	[M]-	BioDeepDB	0.582723	neg	1	92074.9	85447.4	594338	557522	162734	551063	465895	103050	92601	481368	639393	532320
M736T835	1-Hexadecylthio-2-hexadecanoylamino-1,2-dideoxy-sn-glycero-3-phosphocholine	735.584	835.324	735.584	0.807121	C40H84N2O5PS	C04873	[M]+	BioDeepDB	0.615517	pos	1	737953	298879	67297.3	6.19876e+06	1.33141e+06	7.16216e+06	1.78474e+08	2.03288e+08	1.07656e+09	1.04096e+09	8.11484e+08	6.01336e+08
M85T732	1-Hexanol	85.1017	731.692	100.089	0.286261	C6H12O	C00854	[M+H-H2O]+	BioDeepDB	0.773373	pos	1	1.91376e+06	2.82517e+06	1.88093e+06	1.95395e+06	5.25331e+06	1.72451e+06	2.98166e+06	2.03123e+06	2.11667e+06	2.22323e+06	2.08401e+06	1.74685e+06
M385T338	1-Hydroxy-2-(beta-D-glucosyloxy)-9,10-anthraquinone	385.083	338.245	402.095	12.7784	C20H18O9	C04719	[M+H-H2O]+	BioDeepDB	0.83593	pos	1	1.98984e+07	1.85035e+07	1.59804e+07	1.51673e+07	2.20579e+07	1.24081e+07	2.19823e+07	1.5903e+07	2.102e+07	1.93687e+07	2.18317e+07	4.77173e+06
M171T681_2	1-Hydroxy-2-naphthoate	171.147	681.473	188.047	9.6712	C11H8O3	C03203	[M+H-H2O]+	BioDeepDB	0.0135588	pos	2	3.0558e+07	1.58283e+08	6.66848e+07	8.2916e+07	9.86776e+07	1.37474e+07	1.02714e+08	9.22981e+07	1.7029e+08	2.70424e+07	8.62873e+07	1.25848e+08
M141T47	1-Hydroxymethylnaphthalene	141.066	47.3229	158.073	0.0110308	C11H10O	C14089	[M+H-H2O]+	BioDeepDB	0.612371	pos	1	2.56712e+06	450504	3.87156e+06	1.43447e+06	4.01462e+06	7.89901e+06	6.17168e+06	1.26799e+06	5.06889e+06	1.34132e+06	1.22423e+06	1.2509e+06
M219T329	1-Hydroxypyrene	219.076	328.97	218.073	19.912	C16H10O	C14519	[M+H]+	BioDeepDB	0.304078	pos	2	3.90338e+06	4.6147e+06	6.99234e+06	2.62734e+06	1.79963e+06	2.825e+06	4.58623e+06	2.71291e+06	6.91018e+06	4.36763e+06	5.21469e+06	2.00025e+06
M520T799	1-Linoleoylglycerophosphocholine	520.336	799.407	520.34	7.65348	C26H51NO7P	C04100	[M]+	MetaDNA	0.0472301	pos	2	535108	2.38004e+06	2.66582e+06	2.65124e+06	2.79757e+06	6.86387e+06	1.45201e+07	3.24107e+07	8.05928e+06	9.47463e+06	2.70065e+06	2.73851e+06
M207T670	1-Methyl-6-phenyl-1H-imidazo[4,5-b]pyridin-2-amine	207.101	670.308	224.106	13.1806	C13H12N4	C16038	[M+H-H2O]+	MoNA	0.841629	pos	1	2.60944e+06	992942	389551	203924	1.30917e+06	324246	367644	349179	814865	2.4026e+06	360297	3.29985e+06
M150T451	1-Methyladenine	150.075	450.632	149.07	16.0483	C6H7N5	C02216	[M+H]+	MoNA	0.907143	pos	1	1.0128e+07	1.85358e+06	1.02938e+07	9.82748e+06	9.87086e+06	4.23155e+06	3.07454e+06	2.36774e+06	1.00712e+07	1.00844e+07	9.53198e+06	1.0028e+07
M282T148	1-Methyladenosine	282.119	148.373	281.112	2.36289	C11H15N5O4	C02494	[M+H]+	BioDeepDB	3.32155e-07	pos	2	4.49767e+06	7.26307e+06	5.12349e+06	9.253e+06	1.27927e+06	4.9908e+06	3.76808e+06	8.59798e+06	7.44005e+06	6.52408e+06	4.87672e+06	5.65919e+06
M126T79	1-Methylhistamine	126.103	79.227	125.095	0.00162599	C6H11N3	C05127	[M+H]+	BioDeepDB	0.577618	pos	1	7.04436e+06	6.09222e+06	5.14493e+06	8.11457e+06	8.1261e+06	4.64109e+06	6.14266e+06	3.0268e+06	7.70508e+06	4.89937e+06	4.27527e+06	1.90602e+07
M170T87	1-Methylhistidine	170.093	86.5062	169.085	0.00900459	C7H11N3O2	C01152	[M+H]+	BioDeepDB	0.575836	pos	1	4.34898e+08	3.74678e+08	4.23691e+08	6.55253e+08	4.36872e+08	2.44736e+08	4.82473e+08	2.57285e+08	5.16927e+08	4.12679e+08	4.47875e+08	2.66737e+08
M137T47	1-Methylnicotinamide	137.071	46.6815	137.071	0.00192869	C7H9N2O	C02918	[M+H]+	BioDeepDB	0.000888011	pos	2	4.52971e+06	5.72635e+06	9.34035e+06	1.30018e+07	5.14712e+06	5.24487e+06	4.65571e+06	4.06223e+06	1.87253e+06	6.66444e+06	5.06252e+06	5.18385e+06
M165T176	1-Methyluric acid	165.034	175.577	182.044	16.4349	C6H6N4O3	C16359	[M+H-H2O]+	BioDeepDB	0.890131	pos	1	841438	2.48382e+06	191625	940959	3.05603e+06	220359	126552	3.12303e+06	205813	4.1005e+06	74405.9	7.72631e+06
M167T332	1-Methylxanthine	167.056	331.714	166.049	0.198572	C6H6N4O2	C16358	[M+H]+	BioDeepDB	0.58251	pos	1	1.62872e+06	2.76127e+06	2.25793e+06	2.10156e+06	2.28401e+07	2.48957e+06	1.87494e+06	2.44065e+06	2.10857e+06	7.53864e+06	5.35434e+06	1.78912e+06
M167T314	1-Naphthaleneacetic acid	167.045	313.959	186.068	26.7608	C12H10O2	C13014	[M-H2O-H]-	MoNA	1	neg	1	1.00769e+06	1.57106e+06	1.79843e+06	1.76509e+06	1.607e+06	1.58882e+06	955723	1.7549e+06	1.72274e+06	1.79733e+06	1.05971e+07	2.50647e+06
M145T564	1-Naphthol	145.067	564.368	144.058	17.9144	C10H8O	C11714	[M+H]+	mzCloud	0.787204	pos	1	3.41318e+07	3.00388e+07	2.53013e+07	2.06188e+07	5.61902e+07	2.89646e+07	7.82591e+06	2.22879e+07	1.13672e+07	2.95294e+07	1.10457e+07	8.36069e+06
M463T396	1-O-(2-Acetamido-2-deoxy-alpha-D-glucopyranosyl)-1D-myo-inositol 3-phosphate	463.104	395.563	463.109	10.3774	C14H26NO14P	C19761	[M]+	BioDeepDB	0.752489	pos	1	5.98245e+06	4.11501e+06	4.6785e+06	4.40349e+06	4.59028e+06	2.19283e+06	5.64523e+06	3.99566e+06	4.25279e+06	4.49435e+06	3.52828e+06	0
M332T333	1-O-Galloyl-beta-D-glucose	332.075	332.787	332.074	2.01151	C13H16O10	C01158	[M]-	MoNA	0.990612	neg	1	2.97289e+06	5.238e+06	1.99633e+06	4.20401e+06	2.25167e+06	2.42915e+06	3.99992e+06	7.88035e+06	6.03015e+06	8.25633e+06	7.00885e+06	3.50565e+06
M273T87	1-Phospho-alpha-D-galacturonate	273	86.7522	274.009	4.68299	C6H11O10P	C04037	[M-H]-	MoNA	0.995945	neg	1	8.89062e+06	9.20278e+06	7.61044e+06	1.13648e+07	5.14997e+06	5.97174e+06	1.30378e+07	1.22228e+07	1.28197e+07	1.24549e+07	1.19176e+07	9.25648e+06
M114T600_1	1-Pyrroline-2-carboxylic acid	114.066	600.352	113.048	5.59091	C5H7NO2	C03564	[M+H]+	BioDeepDB	1.41661e-07	pos	2	1.10096e+08	1.07335e+08	2.04785e+08	2.51624e+08	2.65292e+08	4.8779e+08	2.84861e+08	2.02955e+08	5.61714e+08	3.10573e+08	1.13714e+08	4.26016e+08
M114T190_1	1-Pyrroline-5-carboxylic acid	114.055	189.584	113.048	1.00354	C5H7NO2	C04322	[M+H]+	BioDeepDB	0.588418	pos	1	3.81942e+07	4.6029e+07	6.12443e+07	4.17858e+07	3.58166e+06	6.17857e+07	4.44774e+07	4.32047e+07	3.40932e+07	3.90354e+07	2.87301e+07	3.31678e+07
M496T768	1-palmitoylglycerophosphocholine	496.335	767.743	496.34	8.79474	C24H51NO7P	C04102	[M+H]+	BioDeepDB	1.84893e-08	pos	2	4.33625e+07	1.00514e+08	3.21464e+08	2.12275e+07	1.96083e+09	1.12078e+09	9.48855e+08	2.35176e+08	1.31619e+08	9.83667e+08	1.35714e+08	2.19558e+08
M340T389_2	1-phosphatidyl-1D-myo-inositol-3,4-bisphosphate	339.999	389.252	339.996	8.43788	C6H14O12P2	C04064	[M]-	BioDeepDB	0.760213	neg	1	239176	302881	24931.6	358216	261042	107353	105793	329788	192562	295076	407118	1.07657e+06
M253T304	10,11-Dihydroxycarbamazepine	253.093	304.079	270.1	0.282083	C15H14N2O3	C07495	[M+H-H2O]+	MoNA	0.633393	pos	1	1.00474e+07	1.06905e+06	6.91069e+06	9.21204e+06	5.44396e+06	1.27782e+06	4.11149e+06	7.07949e+06	9.92076e+06	8.33468e+06	5.36281e+06	1.35656e+07
M297T771	10-Deoxymethynolide	297.206	771.08	296.199	1.49945	C17H28O4	C11993	[M+H]+	BioDeepDB	0.666407	pos	1	988038	1.70655e+06	1.50094e+06	538004	774529	442296	2.49951e+06	1.17587e+06	3.54095e+06	1.91326e+06	2.967e+06	269611
M473T90	10-Formyltetrahydrofolate	473.164	90.2054	473.166	5.02676	C20H23N7O7	C00234	[M]+	BioDeepDB	0.84987	pos	1	1.20215e+07	3.67169e+07	2.03357e+07	1.70803e+07	5.89751e+07	2.32e+06	1.24882e+06	1.71472e+07	3.00656e+06	2.5273e+07	1.37977e+07	2.6958e+07
M187T500	10-Hydroxydecanoic acid	187.133	499.713	188.141	2.3089	C10H20O3	C02774	[M-H]-	BioDeepDB	0.000923789	neg	2	6.16238e+06	7.35429e+06	4.91481e+06	7.44595e+06	5.29641e+06	4.19845e+06	1.14501e+07	1.07341e+07	8.36404e+06	8.4251e+06	5.42537e+06	5.77136e+06
M324T678	10-Nitrolinoleic acid	324.218	678.393	325.225	1.02001	C18H31NO4	C13800	[M-H]-	mzCloud	0.592996	neg	1	457040	197906	29978.9	390540	487513	22628.2	217741	274109	83216.1	88899	235728	333957
M202T437	11-Aminoundecanoic acid	202.18	436.794	201.173	0.115176	C11H23NO2	C19325	[M+H]+	MoNA	0.984761	pos	1	404513	551004	114278	102948	87539.4	148042	60772.1	147556	127081	102909	601610	430393
M325T826	11-Dehydrocorticosterone	325.184	826.197	344.199	9.73181	C21H28O4	C05490	[M-H2O-H]-	BioDeepDB	0.0060769	neg	2	4.77704e+08	5.92243e+08	5.12705e+08	5.88329e+08	5.32232e+08	5.90133e+08	5.14818e+08	4.979e+08	5.5479e+08	5.63185e+08	6.01987e+08	5.14038e+08
M401T317_2	11-O-Demethyl-17-O-deacetylvindoline	401.212	316.665	400.2	11.3316	C22H28N2O5	C04318	[M+H]+	BioDeepDB	0.816074	pos	1	1.84457e+07	1.74688e+07	2.06199e+07	9.89738e+06	1.73265e+07	1.90911e+07	1.74507e+07	1.59488e+07	2.62962e+07	1.86256e+07	1.68285e+07	1.57433e+07
M282T349	11-cis-Dehydroretinal	282.191	349.354	282.198	24.5665	C20H26O	C05919	[M]+	BioDeepDB	0.997489	pos	1	1.15094e+06	950695	806255	1.22158e+06	2.10421e+06	637647	3.18491e+06	976846	3.02096e+06	2.40073e+06	3.46554e+06	2.14545e+06
M302T424	11b-Hydroxyandrost-4-ene-3,17-dione	302.196	423.775	302.188	25.1894	C19H26O3	C05284	[M]+	BioDeepDB	0.99943	pos	1	2.3263e+06	6.36792e+06	7.81716e+06	8.10795e+06	5.8887e+06	4.30856e+06	1.67808e+06	1.63051e+06	241129	1.08693e+06	1.99406e+06	2.81526e+06
M295T32_1	12,13-DHOME	295.226	32.4947	314.246	4.32311	C18H34O4	C14829	[M-H2O-H]-	mzCloud	0.000199362	neg	2	6.90595e+06	2.05746e+07	4.20114e+06	2.7215e+06	7.15105e+06	4.8035e+06	2.29285e+06	6.53347e+06	2.40731e+06	6.62349e+06	1.49673e+07	9.71959e+06
M379T449	12-Hydroxydihydrochelirubine	379.149	448.832	379.106	28.962	C21H17NO6	C05193	[M]+	BioDeepDB	0.824024	pos	1	1.39657e+06	5.60965e+06	2.82252e+06	2.17006e+06	2.02302e+06	3.36765e+06	3.05375e+06	3.37681e+06	1.84369e+06	1.45887e+06	2.08568e+06	2.07389e+06
M215T678	12-Hydroxydodecanoic acid	215.164	678.274	216.173	0.576985	C12H24O3	C08317	[M-H]-	BioDeepDB	1.62195e-17	neg	2	6.78136e+06	1.61172e+07	1.26981e+07	1.59283e+07	5.93733e+06	5.85708e+06	5.66296e+06	1.13234e+07	1.13211e+07	2.0344e+07	5.91712e+06	5.77395e+06
M319T739	12-KETE	319.226	739.419	318.219	3.04595	C20H30O3	C14807	[M+H]+	BioDeepDB	6.47099e-05	pos	2	1.45353e+07	1.76983e+06	89788.3	8.12343e+06	885853	14011.6	3.44859e+06	79815.8	7.68392e+06	1.16836e+07	5.56977e+06	6.28248e+06
M317T529	12-Keto-leukotriene B4	317.215	529.367	334.214	10.2199	C20H30O4	C05949	[M+H-H2O]+	BioDeepDB	0.773969	pos	1	1.87232e+06	2.26796e+06	3.06288e+06	1.11096e+06	3.74864e+06	1.72462e+06	2.20476e+06	1.87295e+06	2.98101e+06	4.87302e+06	5.50684e+06	3.03832e+06
M336T838	12-Keto-tetrahydro-leukotriene B4	336.226	837.582	336.23	11.6593	C20H32O4	C02165	[M]-	BioDeepDB	0.731262	neg	1	1.39432e+07	3.42758e+06	2.23984e+06	1.15831e+07	8.6976e+06	3.11032e+06	5.57513e+06	2.11727e+06	9.57431e+06	1.85336e+07	1.6668e+07	1.32006e+07
M597T32	12-O-Tetradecanoylphorbol 13-acetate	597.389	32.0188	616.398	15.8919	C36H56O8	C05151	[M-H2O-H]-	GNPS	0.999998	neg	1	700390	567651	1.28855e+06	1.10592e+06	223780	809163	890837	83689.9	564529	818126	843564	929130
M293T682	12-OPDA	293.21	681.636	292.204	2.43637	C18H28O3	C01226	[M+H]+	BioDeepDB	0.714633	pos	1	2.13189e+06	797619	264248	303139	439261	545928	1.08418e+06	2.13731e+06	4.50703e+06	1.54671e+06	1.53423e+06	368441
M291T811	13(S)-HPOT	291.199	811.463	310.214	11.4248	C18H30O4	C04785	[M-H2O-H]-	mzCloud	7.74812e-08	neg	2	713994	34956.2	12142.6	1.97865e+07	90913	17383.6	1.14968e+06	1.45703e+06	2.31004e+06	3.16974e+06	551817	2.55387e+06
M333T813	13,14-Dihydro-15-keto-PGE2	333.207	812.97	352.225	0.392496	C20H32O5	C04671	[M-H2O-H]-	BioDeepDB	0.597829	neg	1	1.13855e+07	3.89153e+07	2.42741e+07	3.38485e+06	1.28928e+07	1.57389e+07	9.51262e+07	2.43276e+07	2.79831e+08	2.95239e+07	8.60047e+07	4.13065e+07
M500T435	13-Deoxycarminomycin	500.202	435.499	499.184	20.5996	C26H29NO9	C12428	[M+H]+	BioDeepDB	0.923143	pos	1	3.88905e+06	7.27666e+06	5.07327e+06	5.35516e+06	4.36463e+06	3.5576e+06	2.04128e+06	4.41202e+06	3.45656e+06	3.96657e+06	2.82364e+06	3.17113e+06
M337T814	14,15-DiHETrE	337.238	814.056	338.246	1.63813	C20H34O4	C14775	[M-H]-	BioDeepDB	7.73765e-08	neg	2	1.13368e+07	1.03459e+07	9.18552e+06	9.73086e+06	1.16405e+07	1.07893e+07	1.87324e+06	1.71127e+07	2.80565e+07	2.1387e+07	1.51127e+07	1.6454e+07
M397T631	14alpha-Hydroxy-5beta-cholest-7-ene-3,6-dione	397.304	630.981	414.313	3.70917	C27H42O3	C16509	[M+H-H2O]+	BioDeepDB	0.655424	pos	1	2.54286e+06	1.22321e+06	5.70994e+06	2.60202e+06	2.70748e+06	2.43217e+06	3.64985e+06	2.864e+06	3.49683e+06	4.23361e+06	2.31303e+06	2.41923e+06
M316T529	15-Deoxy-d-12,14-PGJ2	316.211	529.346	316.204	23.2564	C20H28O3	C14717	[M]+	BioDeepDB	0.924082	pos	1	1.11709e+07	1.55793e+07	1.95738e+07	9.25129e+06	2.27734e+07	1.07456e+07	1.40656e+07	1.25201e+07	2.04169e+07	2.82106e+07	3.31746e+07	1.89549e+07
M318T710	15-KETE	318.21	709.968	318.219	29.2218	C20H30O3	C04577	[M]-	MoNA	0.914954	neg	1	532941	935681	105577	830219	1.17668e+06	36006.7	943213	143800	4.28124e+06	1.30387e+06	1.69303e+06	153389
M253T819	16-Hydroxypalmitate	253.217	818.706	272.235	1.20732	C16H32O3	C18218	[M-H2O-H]-	mzCloud	0.593547	neg	1	1.74171e+07	2.6654e+07	9.00606e+06	1.86921e+07	9.74339e+06	1.0034e+07	2.65208e+07	2.3048e+07	2.87598e+07	1.4679e+07	2.97301e+07	1.71767e+07
M384T570	16-Methoxy-2,3-dihydro-3-hydroxytabersonine	384.212	570.111	384.205	17.9735	C22H28N2O4	C04578	[M]+	BioDeepDB	0.755626	pos	1	6.52525e+06	1.93224e+07	1.66875e+07	5.99301e+06	4.25289e+07	3.41853e+06	9.99899e+06	4.71002e+06	2.57044e+07	2.99287e+07	1.03906e+07	4.70332e+07
M367T355	16-Methoxytabersonine	367.197	354.725	366.194	2.39539	C22H26N2O3	C11675	[M+H]+	BioDeepDB	0.607018	pos	1	301648	275846	238476	1.79463e+06	2.95064e+06	165329	3.37409e+06	390414	5.66574e+06	6.99771e+06	4.49285e+06	3.34511e+06
M285T632	16alpha-Hydroxyestrone	285.151	632.149	286.157	4.82539	C18H22O3	C05300	[M-H]-	mzCloud	0.772415	neg	1	167077	608377	166352	354538	423389	82602.3	645043	155155	1.76407e+06	1.07753e+06	725833	1.44498e+06
M330T735	17-Hydroxyprogesterone	330.263	734.549	330.219	0.426866	C21H30O3	C01176	[M]+	BioDeepDB	0.616779	pos	1	7.39968e+07	1.05769e+08	1.00226e+08	8.22637e+07	6.1983e+07	1.19257e+08	6.97215e+07	2.44236e+08	4.85343e+07	3.58223e+07	4.53701e+07	4.30448e+07
M271T724	17a-Estradiol	271.228	724.03	272.178	0.695738	C18H24O2	C02537	[M-H]-	BioDeepDB	4.39284e-05	neg	2	407880	1.70091e+06	448168	1.85433e+06	3.42705e+06	1.23334e+06	2.86913e+06	2.90132e+06	2.86229e+06	4.7053e+06	3.50846e+06	1.56358e+06
M295T828	17a-Ethynylestradiol	295.175	827.62	296.178	14.6927	C20H24O2	C07534	[M-H]-	BioDeepDB	0.724923	neg	1	2.75159e+06	2.53687e+06	2.89159e+06	3.23661e+06	3.51121e+06	2.53546e+06	2.9886e+06	2.40257e+06	3.59944e+06	2.9379e+06	2.78499e+06	2.74487e+06
M348T766	17alpha,21-Dihydroxypregnenolone	348.255	765.898	348.23	5.9876	C21H32O4	C05487	[M]+	BioDeepDB	0.659261	pos	1	8.77671e+06	1.1882e+07	5.2074e+06	1.39594e+07	1.58317e+07	988530	7.70336e+06	7.7301e+06	1.9289e+07	9.76214e+06	1.66718e+07	3.86276e+06
M299T492	18R-HEPE	299.197	491.621	318.219	14.292	C20H30O3	C18177	[M-H2O-H]-	GNPS	0.964167	neg	1	399705	213065	455049	151162	232815	334018	232379	160068	87000.6	195040	371118	28542.3
M221T356_2	1D-1-Guanidino-3-amino-1,3-dideoxy-scyllo-inositol	221.12	356.377	220.117	5.60912	C7H16N4O4	C01298	[M+H]+	BioDeepDB	0.629159	pos	1	7.83483e+08	8.36869e+08	7.91938e+08	9.54681e+08	7.56395e+08	6.6163e+08	1.09177e+09	1.0667e+09	1.31444e+09	1.34874e+09	8.90031e+08	9.83379e+08
M99T69_1	1H-Imidazole-4-methanol	99.0557	68.8063	98.048	3.8783	C4H6N2O	C05562	[M+H]+	MoNA	0.994662	pos	1	4.42505e+07	5.2232e+07	7.49269e+07	1.92264e+07	6.51338e+07	2.69293e+07	7.99319e+06	2.19657e+07	7.48628e+06	1.85222e+07	5.54966e+07	5.04359e+07
M146T158	1H-Indole-2,3-dione	146.027	158.384	147.032	17.7316	C8H5NO2	C11129	[M-H]-	MoNA	1	neg	1	3.78895e+07	3.51953e+07	4.60451e+07	1.59275e+07	6.52869e+07	5.95153e+07	6.31788e+07	2.64468e+07	3.68957e+07	2.68505e+07	8.63226e+07	4.74161e+07
M175T231	1H-Indole-3-acetamide	175.09	230.616	174.079	16.9113	C10H10N2O	C02693	[M+H]+	BioDeepDB	0.898002	pos	2	8.73011e+07	1.26209e+08	1.98036e+08	5.2764e+07	4.24799e+08	3.27625e+08	6.6982e+07	2.45132e+08	5.40175e+07	1.07845e+08	6.20466e+07	4.02205e+07
M144T583	1H-Indole-3-carboxaldehyde	144.046	582.896	145.053	1.8627	C9H7NO	C08493	[M-H]-	MoNA	2.66938e-06	neg	2	2.06894e+07	1.79823e+07	1.91038e+07	1.66409e+07	3.31222e+07	1.95348e+07	1.51463e+07	1.58875e+07	2.00699e+07	1.93069e+07	2.93795e+07	1.01942e+08
M153T626	2',4'-Dihydroxyacetophenone	153.127	625.673	152.047	0.0849512	C8H8O3	C03663	[M+H]+	BioDeepDB	0.577047	pos	1	1.21521e+06	2.54147e+06	2.12047e+06	3.96032e+06	4.40915e+06	6.02706e+06	1.83319e+06	7.50172e+06	4.79581e+06	6.24974e+06	2.05125e+06	4.80048e+06
M163T130	2',6'-Dihydroxy-4'-methoxyacetophenone	163.038	129.621	182.058	6.36159	C9H10O4	C10680	[M-H2O-H]-	MoNA	0.709735	neg	1	5.80924e+06	7.109e+06	6.97153e+06	3.41807e+06	5.53535e+06	3.39692e+06	3.46877e+06	4.62433e+06	7.10725e+06	5.46932e+06	1.24411e+07	3.6533e+06
M304T351	2'-Deoxymugineic acid	304.131	351.346	304.127	14.0258	C12H20N2O7	C15485	[M]+	BioDeepDB	0.726848	pos	1	529696	202378	1.70511e+06	7.30098e+06	2.25945e+06	1.06913e+06	2.08262e+06	59284.7	3.48017e+06	6.72684e+06	752232	2.84131e+06
M348T321	2'-N-Acetylparomamine	348.177	320.71	365.18	12.5047	C14H27N3O8	C17582	[M+H-H2O]+	BioDeepDB	0.895501	pos	1	1.17279e+06	1.42959e+06	2.00412e+06	3.62145e+06	814805	1.84407e+06	242682	1.69458e+06	285280	537342	109317	693281
M280T645	2'-O-Methyladenosine	280.104	645.061	NULL	4.18162	C11H16N5O7P(C5H8O6PR)n(C5H8O6PR)n	C04779	[M-H]-	BioDeepDB	0.922384	neg	1	820271	1.32499e+06	267960	565714	424598	798189	374270	1.48355e+06	549655	373602	1.76448e+06	4.07941e+06
M166T685	2(3H)-Benzothiazolethione	165.978	684.572	166.986	4.94693	C7H5NS2	C14437	[M-H]-	MoNA	0.743876	neg	1	2.72531e+07	2.3978e+07	2.38942e+07	2.34516e+07	2.39753e+07	2.3481e+07	2.50936e+07	2.55113e+07	2.44522e+07	2.36952e+07	2.37594e+07	2.27061e+07
M335T611	2,2-Bis(4-hydroxyphenyl)hexafluoropropane	335.046	611.367	336.058	15.5868	C15H10F6O2	C14350	[M-H]-	mzCloud	0.737208	neg	1	774548	174488	626383	783931	658885	454780	571985	1.13868e+06	425353	466317	1.07529e+06	408366
M265T344	2,3-Bisphosphoglycerate	264.951	343.533	265.959	5.52915	C3H8O10P2	C03339	[M-H]-	BioDeepDB	0.846654	neg	1	109382	75585.6	223661	23099.1	87721	300419	264520	8840.5	154580	83566.3	781170	1.97665e+06
M155T77	2,3-Butanediol	154.989	76.9252	154.012	9.37861	C4H10O2S2	C00265	[M+H]+	BioDeepDB	0.00533204	pos	2	5.17277e+08	6.68534e+08	6.21931e+08	7.57117e+08	4.22416e+08	6.60712e+08	1.71616e+08	1.2659e+09	7.317e+08	1.87389e+08	1.91674e+08	1.75751e+08
M304T103_1	2,3-Cyclic CMP	304.033	103.206	305.041	1.99981	C9H12N3O7P	C02354	[M-H]-	BioDeepDB	1.57454e-07	neg	2	1.15291e+07	2.01078e+07	1.34347e+06	2.49591e+07	9.99969e+06	2.75801e+06	6.38898e+06	7.07754e+06	3.75251e+06	8.2828e+06	1.13668e+07	6.28511e+06
M104T338	2,3-Diaminopropionic acid	104.058	338.233	104.059	10.3059	C3H8N2O2	C03401	[M]+	MoNA	0.822014	pos	1	3.46695e+08	3.51141e+08	3.30164e+08	3.30967e+08	4.05953e+08	2.8217e+08	4.11647e+08	3.12166e+08	4.34129e+08	3.83896e+08	3.93586e+08	1.77814e+07
M196T79	2,4,5-Trichlorophenol	195.926	78.6627	195.925	5.5545	C6H3Cl3O	C07101	[M]-	mzCloud	0.997063	neg	1	881754	989310	948263	1.19497e+06	1.15073e+06	1.56363e+06	1.73059e+06	1.09169e+06	2.10258e+06	2.16066e+06	2.21668e+06	1.60464e+06
M233T87	2,4-DP	232.983	86.9779	233.985	22.315	C9H8Cl2O3	C11020	[M-H]-	MoNA	1	neg	1	7.85141e+06	8.26982e+06	4.73018e+06	9.22988e+06	2.63534e+06	1.38143e+06	5.41714e+06	7.2362e+06	6.22749e+06	8.83645e+06	6.71488e+06	4.53113e+06
M143T806	2,4-Dichlorophenol	142.949	805.959	161.964	24.6392	C6H4Cl2O	C02625	[M-H2O-H]-	BioDeepDB	0.822464	neg	1	2.49675e+06	3.10146e+06	5.96427e+06	2.36216e+06	1.90964e+06	4.86891e+06	2.22223e+06	2.79018e+06	1.3089e+06	1.13318e+06	926346	962174
M183T471	2,4-Dinitrophenol	183.004	470.637	184.012	2.9789	C6H4N2O5	C02496	[M-H]-	mzCloud	0.602695	neg	1	3.09464e+06	3.02393e+06	2.75568e+06	3.1393e+06	3.33634e+06	2.73939e+06	2.91586e+06	3.21683e+06	3.00606e+06	2.99588e+06	2.65725e+06	3.11186e+06
M182T75	2,4-Dinitrotoluene	182.033	75.3939	182.033	0.134208	C7H6N2O4	C11006	[M]+	BioDeepDB	0.688283	pos	1	984981	881715	1.08874e+06	681430	1.28943e+06	1.12092e+06	637804	1.03074e+06	1.13484e+06	1.15046e+06	553062	2.4238e+06
M327T81	2,4-Dioxotetrahydropyrimidine D-ribonucleotide	327.05	80.6828	326.051	28.3425	C9H15N2O9P	C04639	[M+H]+	BioDeepDB	1	pos	1	3.51011e+06	2.42588e+06	1.66524e+06	3.74659e+06	3.79703e+06	1.18856e+06	2.16106e+06	1.34118e+06	2.05681e+06	4.42536e+06	178232	12220
M190T37	2,6-Dichlorobenzamide	189.979	37.3212	188.975	14.0537	C7H5Cl2NO	C10934	[M+H]+	MoNA	0.999984	pos	1	3.8326e+06	4.91454e+06	4.12651e+06	4.1494e+06	4.52837e+06	3.69204e+06	3.78185e+06	3.71214e+06	3.02514e+06	4.19223e+06	3.50893e+06	3.84811e+06
M150T472	2,6-Diethylaniline	150.127	471.945	149.12	1.95623	C10H15N	C11001	[M+H]+	mzCloud	0.626945	pos	1	2.84482e+07	1.48684e+07	5.63834e+06	1.76325e+07	1.27764e+07	1.6415e+07	1.71758e+07	5.35666e+06	2.08666e+07	5.46939e+06	5.32468e+06	2.62567e+07
M151T49	2,6-Dimethoxy-1,4-benzoquinone	151.035	49.1702	168.042	3.34208	C8H8O4	C10331	[M+H-H2O]+	MoNA	0.741816	pos	1	1.12302e+07	3.06651e+07	6.93201e+06	6.89485e+06	2.77754e+07	7.04048e+06	4.08074e+07	1.59928e+07	8.73412e+06	3.52859e+07	6.91717e+06	3.42017e+07
M155T512	2,6-Dimethoxyphenol	155.07	512.244	154.063	0.530877	C8H10O3	C10787	[M+H]+	mzCloud	0.58004	pos	1	4.46346e+06	5.26847e+06	5.82596e+06	3.29565e+06	4.39459e+06	4.86384e+06	3.51378e+06	4.1125e+06	3.63319e+06	3.68851e+06	3.28091e+06	5.06333e+06
M157T585	2,6-Dimethyl-naphtalene	157.104	585.237	156.094	19.4071	C12H12	C14330	[M+H]+	BioDeepDB	0.946186	pos	1	767823	899261	555917	326967	1.09387e+06	575212	671908	962001	680267	1.33745e+06	826259	755279
M132T389	2-(Methylamino)benzoic acid	132.044	389.377	151.063	3.41814	C8H9NO2	C03005	[M-H2O-H]-	BioDeepDB	0.667132	neg	1	312202	199313	364091	226387	197047	401256	113973	178450	185973	253203	416079	1.51314e+06
M224T490	2-Acetamidofluorene	224.091	489.864	223.1	1.78192	C15H13NO	C02778	[M+H]+	BioDeepDB	0.242529	pos	2	976423	817592	8.09034e+06	8.03013e+06	965560	1.36274e+06	8.22654e+06	7.97937e+06	806625	931426	4.11667e+06	5.06835e+07
M132T425_1	2-Acetolactate	132.045	424.988	132.042	0.61125	C5H8O4	C00900	[M]+	BioDeepDB	0.597763	pos	1	4.10248e+06	5.07792e+06	3.57218e+06	2.94083e+06	3.05163e+06	4.14945e+06	3.52562e+06	2.78147e+06	3.27508e+06	3.35886e+06	3.47626e+06	1.25705e+06
M196T70	2-Amino-2-deoxy-D-gluconate	196.154	69.7655	195.074	1.93761	C6H13NO6	C03752	[M+H]+	BioDeepDB	0.601456	pos	1	1.1726e+07	3.18048e+06	4.62389e+06	4.41877e+06	2.17917e+06	4.34406e+06	7.38199e+06	4.59265e+06	3.50273e+06	1.43083e+06	332918	1.01288e+06
M179T746	2-Amino-3-methylimidazo[4,5-f]quinoline	179.071	746.372	198.09	8.03193	C11H10N4	C19180	[M-H2O-H]-	MoNA	0.726418	neg	1	691257	589430	716884	664556	707159	875798	657015	751023	420078	5.07466e+06	467276	859688
M169T62	2-Amino-3-phosphonopropionic acid	169.014	61.6464	169.014	2.852	C3H8NO5P	C05672	[M]-	BioDeepDB	0.72635	neg	1	8.03915e+06	6.17508e+06	5.30698e+06	7.9456e+06	3.37822e+06	5.76328e+06	3.93162e+06	165224	2.86013e+06	3.5997e+06	7.16487e+06	213968
M153T79	2-Amino-4-nitrotoluene	153.066	78.5937	152.059	0.235685	C7H8N2O2	C16398	[M+H]+	mzCloud	0.749414	pos	1	7.71761e+06	4.90905e+06	5.52598e+06	8.88087e+06	8.7063e+06	5.99526e+06	2.14078e+06	6.43904e+06	7.93623e+06	1.83369e+06	4.44837e+06	1.06943e+07
M88T101_2	2-Aminoacrylic acid	88.0397	101.401	87.032	0.495557	C3H5NO2	C02218	[M+H]+	BioDeepDB	0.587884	pos	1	2.25021e+08	2.15016e+08	2.90346e+08	8.58381e+07	3.75752e+08	2.04229e+08	4.00198e+08	1.51728e+08	2.33538e+08	1.45248e+08	5.24549e+08	5.43825e+07
M174T138	2-Aminobenzenesulfonate	174.022	138.391	173.015	0.0900281	C6H7NO3S	C06333	[M+H]+	BioDeepDB	0.618402	pos	1	1.50173e+06	1.15602e+06	2.96778e+06	2.83211e+06	2.1902e+06	1.25109e+06	3.57277e+06	2.34411e+06	1.74303e+06	1.09949e+06	4.90367e+06	1.34312e+06
M134T559	2-Aminobenzimidazole	134.071	559.1	133.064	0.32951	C7H7N3	C10901	[M+H]+	MoNA	0.985516	pos	1	3.97912e+06	3.87369e+06	4.84373e+06	1.8409e+06	4.92468e+06	4.72994e+06	3.50283e+06	3.18808e+06	276772	3.83616e+06	3.54272e+06	1.84565e+06
M137T77	2-Aminobenzoic acid	136.953	76.9122	137.048	0.0356069	C7H7NO2	C00108	[M]+	BioDeepDB	0.583104	pos	1	3.5606e+06	2.39493e+06	3.83192e+06	4.31802e+06	4.20652e+06	4.53796e+06	1.77966e+06	4.19527e+06	2.69199e+06	4.83003e+06	4.67886e+06	4.33882e+06
M102T840	2-Aminobut-2-enoate	102.055	839.55	101.048	0.146753	C4H7NO2	C17234	[M+H]+	BioDeepDB	0.75284	pos	1	1.30402e+08	2.20933e+07	9.70376e+07	3.53458e+07	2.06423e+07	2.21195e+07	2.11551e+07	3.68545e+07	1.84235e+07	1.92195e+07	1.97098e+07	3.23012e+07
M104T40	2-Aminoisobutyric acid	104.071	39.678	103.063	0.000203861	C4H9NO2	C03665	[M+H]+	BioDeepDB	0.598437	pos	1	5.23925e+07	7.37702e+07	7.13808e+07	5.85676e+07	7.70744e+07	7.8005e+07	5.26279e+07	5.36727e+07	7.76998e+07	4.01459e+07	8.89696e+07	4.17413e+07
M361T726	2-Arachidonoylglycerol	361.273	725.88	378.277	9.766	C23H38O4	C13856	[M+H-H2O]+	mzCloud	7.37689e-07	pos	2	3.02063e+08	2.39589e+08	1.1141e+08	1.37502e+08	1.70746e+07	5.6475e+07	1.84451e+07	1.57656e+07	1.57701e+07	5.04064e+07	1.18943e+07	5.1345e+07
M171T100	2-Biphenylol	171.076	100.164	170.073	24.9749	C12H10O	C02499	[M+H]+	BioDeepDB	0.973516	pos	1	2.49782e+07	1.5669e+07	2.50526e+07	1.66763e+07	2.74767e+07	1.43891e+07	3.06051e+07	1.43606e+07	5.21088e+07	3.92802e+07	1.73477e+07	2.26317e+08
M278T152	2-C-Methyl-D-erythritol 2,4-cyclodiphosphate	277.996	151.845	277.996	1.74009	C5H12O9P2	C11453	[M]+	BioDeepDB	0.989887	pos	1	3.99188e+07	2.41868e+07	3.71553e+07	2.99677e+07	2.89867e+07	2.12588e+07	3.43991e+07	3.05042e+07	4.259e+07	4.29023e+07	2.86319e+07	4.51937e+07
M355T313	2-Caffeoylisocitrate	355.061	313.489	354.059	5.72301	C15H14O10	C02927	[M+H]+	BioDeepDB	0.631026	pos	1	565048	1.45616e+06	1.84086e+06	450973	1.1246e+06	1.9052e+06	338569	1.63681e+06	249137	757621	865596	668062
M259T332	2-Carboxy-D-arabinitol 1-phosphate	259.013	331.546	276.025	16.343	C6H13O10P	C04234	[M+H-H2O]+	BioDeepDB	0.91841	pos	1	2.5739e+06	3.30631e+06	4.19231e+06	2.98861e+06	4.15673e+06	7.169e+06	3.46314e+06	2.3691e+06	2.31223e+06	2.65935e+06	3.27705e+06	4.55151e+06
M150T182	2-Carboxybenzaldehyde	150.03	181.903	150.032	9.86876	C8H6O3	C03057	[M]-	MoNA	0.999632	neg	1	5.83244e+06	5.53566e+06	2.01182e+06	958618	708634	4.96566e+06	3.16105e+06	706311	3.20725e+06	775799	965226	1.04519e+08
M192T76_1	2-Chloromaleylacetate	191.982	75.6279	191.983	1.66718	C6H5ClO5	C06329	[M]+	BioDeepDB	0.700662	pos	1	1.9714e+06	1.66619e+06	3.78152e+06	475947	2.92988e+06	617391	4.71824e+06	1.20437e+06	3.4907e+06	608469	9.03622e+06	6.65435e+06
M146T396_1	2-Dehydropantoate	146.058	395.798	146.058	3.80449	C6H10O4	C00966	[M]+	BioDeepDB	7.56262e-09	pos	2	9.7198e+08	9.89766e+08	1.07534e+09	9.74108e+08	1.10755e+09	6.32838e+08	1.2415e+09	8.21818e+08	1.1879e+09	1.03247e+09	1.03439e+09	7.62206e+07
M448T817	2-Deoxyecdysone	448.339	817.143	448.319	1.49495	C27H44O5	C16495	[M]+	BioDeepDB	0.605623	pos	1	1.55387e+08	1.54868e+08	1.46624e+08	6.67931e+07	1.43368e+08	7.00368e+07	1.48768e+08	3.4391e+08	2.33331e+08	1.5008e+08	1.12217e+08	1.49024e+08
M163T135	2-Deoxystreptamine	163.115	135.247	162.1	15.4914	C6H14N2O3	C02627	[M+H]+	BioDeepDB	0.822182	pos	1	8.31697e+06	3.01507e+07	1.20022e+07	2.89709e+07	5.12382e+06	1.24259e+07	6.6707e+06	2.49652e+07	3.64278e+07	4.06664e+07	2.25393e+07	5.11195e+06
M97T138	2-Furancarboxaldehyde	97.0282	138.183	96.0211	1.79598	C5H4O2	C14279	[M+H]+	BioDeepDB	1.69121e-11	pos	2	2.16319e+08	2.49601e+08	2.59932e+08	2.21279e+08	2.8606e+08	3.58561e+08	2.46776e+08	2.92188e+08	2.59679e+08	3.45558e+08	3.07593e+08	1.55972e+08
M113T138	2-Furoate	113.024	138.165	112.016	3.64489	C5H4O3	C01546	[M+H]+	mzCloud	0.637485	pos	1	4.85132e+07	4.93169e+07	3.64995e+07	5.22169e+07	3.53015e+07	2.87477e+07	3.52702e+07	3.83231e+07	1.4697e+08	4.27715e+07	4.02608e+07	2.73711e+07
M113T749	2-Heptanone	112.983	749.213	114.105	3.96699	C7H14O	C08380	[M-H]-	BioDeepDB	0.616626	neg	1	3.73309e+08	2.82976e+08	9.49862e+07	1.00838e+09	9.51211e+07	5.36799e+07	9.62599e+07	9.29064e+07	5.51378e+08	6.58617e+08	7.51402e+08	4.9319e+08
M242T643	2-Heptyl-3-hydroxy-quinolone	242.146	642.76	259.157	15.1404	C16H21NO2	C11848	[M+H-H2O]+	GNPS	0.999995	pos	1	3.11692e+06	5.38945e+06	2.85265e+06	1.02922e+06	2.76303e+06	2.62363e+06	3.17106e+06	1.83445e+06	181355	1.28364e+06	1.53441e+06	66067
M99T668	2-Hexenal	99.0809	667.838	98.0732	4.23554	C6H10O	C08497	[M+H]+	MoNA	0.749465	pos	1	4.96392e+06	1.47991e+06	3.28836e+06	5.56702e+06	3.17273e+06	2.67393e+06	2.82058e+06	3.62498e+06	3.70945e+06	3.41111e+06	3.51447e+06	1.33236e+06
M271T687	2-Hydroxy-2,3-dihydrogenistein	271.059	686.984	288.063	11.6828	C15H12O6	C12631	[M+H-H2O]+	MetaDNA	0.0330681	pos	2	2.78525e+06	1.94841e+06	5.4129e+06	1.65187e+06	4.60421e+06	1.45558e+06	146188	1.05383e+06	89120.7	1.52829e+06	1.39795e+06	1.25646e+06
M161T194	2-Hydroxy-2-ethylsuccinic acid	161.044	193.681	162.053	11.2872	C6H10O5	C02488	[M-H]-	MetaDNA	0.000756448	neg	2	1.26866e+07	3.51996e+06	3.44888e+06	8.49985e+06	3.82686e+06	3.48548e+06	1.22284e+07	1.80217e+07	6.52177e+07	1.56056e+07	3.00579e+07	4.08712e+07
M183T639_2	2-Hydroxy-3-(4-hydroxyphenyl)propanoic acid	183.101	638.795	182.058	0.380851	C9H10O4	C03672	[M+H]+	BioDeepDB	0.136758	pos	2	6.98315e+07	7.02548e+07	7.20131e+07	4.70972e+07	8.24516e+07	1.03733e+08	5.56366e+07	8.43583e+07	4.91147e+07	5.47188e+07	4.03563e+07	4.04579e+07
M176T290	2-Hydroxy-3-oxoadipate	176.037	289.662	176.032	0.411504	C6H8O6	C03217	[M]+	BioDeepDB	0.601903	pos	1	2.18676e+06	6.47425e+06	4.43791e+07	4.76385e+07	3.70031e+06	3.75523e+06	762075	4.88896e+07	3.23649e+06	5.0982e+07	3.52044e+06	5.08843e+07
M163T349	2-Hydroxyadipic acid	163.061	348.894	162.053	8.39013	C6H10O5	C02360	[M+H]+	BioDeepDB	0.843584	pos	1	409089	1.89035e+06	2.10945e+06	1.67193e+07	2.05418e+06	2.09601e+06	2.009e+06	2.84918e+06	2.05719e+06	4.01383e+06	1.69213e+06	1.87625e+06
M104T143	2-Hydroxybutyric acid	104.053	143.487	104.047	5.33901	C4H8O3	C05984	[M]+	BioDeepDB	2.82512e-11	pos	2	7.84998e+08	9.07838e+08	5.9342e+08	3.84092e+09	9.57265e+08	6.2778e+08	1.2243e+09	1.5925e+09	8.90876e+08	3.5384e+09	9.18144e+08	2.82286e+08
M289T433	2-Hydroxyestradiol	289.175	432.822	288.173	16.7963	C18H24O3	C05301	[M+H]+	BioDeepDB	0.773029	pos	1	127013	1.17283e+06	203669	725985	1.19495e+06	76079.4	836764	1.10781e+06	2.779e+06	1.68761e+06	1.02871e+06	984295
M286T408	2-Hydroxyestrone	286.139	408.034	286.157	1.55938	C18H22O3	C05298	[M]+	BioDeepDB	0.609556	pos	1	1.46703e+06	1.28153e+06	1.34988e+06	1.37973e+06	1.21141e+06	1.21227e+06	943307	1.03113e+06	1.04303e+06	1.28481e+06	861753	806696
M148T143_3	2-Hydroxyglutarate	148.043	143.148	148.037	0.167007	C5H8O5	C02630	[M]+	BioDeepDB	0.576793	pos	1	4.55889e+09	6.65665e+09	1.03564e+09	6.46562e+10	1.6469e+09	2.1513e+09	9.83761e+09	1.25835e+10	2.20886e+09	3.29516e+10	7.66972e+08	1.72367e+09
M120T424	2-Hydroxyphenethylamine	120.08	423.79	137.084	26.0202	C8H11NO	C02735	[M+H-H2O]+	BioDeepDB	3.36098e-08	pos	2	1.22166e+08	2.11901e+08	3.70835e+08	2.78923e+08	2.17409e+08	2.20713e+08	1.28338e+08	2.00437e+08	1.23698e+08	1.45389e+08	1.42678e+08	9.7978e+07
M96T294	2-Hydroxypyridine	96.0448	293.825	95.0371	0.435922	C5H5NO	C02502	[M+H]+	BioDeepDB	0.592546	pos	1	8.93737e+06	3.39057e+06	1.72464e+07	2.76219e+07	5.61172e+07	3.2298e+07	2.70494e+07	8.90093e+06	9.15926e+06	2.47116e+06	8.61405e+06	2.85829e+07
M102T606_1	2-Iminobutanoate	102.056	605.84	101.048	7.19603	C4H7NO2	C20905	[M+H]+	BioDeepDB	0.948701	pos	1	2.59764e+08	1.86763e+08	1.15132e+08	3.66105e+07	3.6246e+07	1.11398e+08	1.37706e+08	3.45049e+07	3.44963e+07	1.39827e+08	3.61131e+07	2.10621e+07
M174T214	2-Isopropyl-3-oxosuccinate	174.055	214.429	174.053	11.6845	C7H10O5	C04236	[M]+	BioDeepDB	0.762578	pos	1	5.07612e+06	5.49857e+06	3.94599e+06	5.67008e+06	4.20645e+06	3.58247e+06	3.77772e+06	3.37874e+06	3.16907e+06	2.83694e+06	2.4548e+06	2.4769e+06
M176T599	2-Isopropylmalic acid	176.07	598.866	176.069	0.171916	C7H12O5	C02504	[M]+	BioDeepDB	0.579446	pos	1	4.55186e+06	4.13622e+06	3.8288e+06	3.52264e+06	3.81493e+06	8.53617e+06	3.63211e+06	5.99978e+06	4.64799e+06	3.8347e+06	4.15386e+06	1.12345e+07
M188T351	2-Keto-6-acetamidocaproate	188.092	351.379	187.084	1.05401	C8H13NO4	C05548	[M+H]+	BioDeepDB	0.669241	pos	1	3.37424e+06	4.16198e+06	5.96409e+06	4.59879e+06	7.20443e+06	6.03383e+06	5.73643e+06	4.61313e+06	5.90645e+06	7.24796e+06	5.87196e+06	1.65261e+07
M194T103	2-Keto-D-gluconic acid	194.028	103.258	194.043	25.2352	C6H10O7	C06473	[M]+	BioDeepDB	0.812849	pos	1	2.14943e+07	1.86427e+07	3.58962e+07	1.51579e+07	4.05263e+07	1.98355e+07	6.53976e+07	1.18042e+07	3.43375e+07	1.60323e+07	7.38748e+07	2.38551e+07
M146T102	2-Keto-glutaramic acid	146.045	101.853	145.037	0.0772953	C5H7NO4	C00940	[M+H]+	BioDeepDB	0.577612	pos	1	4.49079e+06	4.01889e+07	1.10945e+07	2.22415e+07	9.55923e+06	9.50914e+06	1.32859e+07	3.24678e+07	6.86106e+07	4.48189e+07	1.78718e+07	2.35706e+07
M102T44	2-Ketobutyric acid	102.091	43.7269	102.032	3.82473	C4H6O3	C00109	[M]+	BioDeepDB	4.76232e-07	pos	2	1.98611e+08	2.7169e+08	3.76992e+08	1.19849e+08	1.82389e+08	2.5689e+08	2.3421e+08	3.52656e+08	1.19236e+08	2.18808e+08	1.94146e+08	1.95668e+08
M130T331	2-Ketohexanoic acid	130.065	331.184	130.063	0.629944	C6H10O3	C00902	[M]+	BioDeepDB	0.63171	pos	1	3.67665e+06	3.76378e+06	4.29098e+06	3.67174e+06	2.32281e+07	4.25223e+06	2.03286e+07	4.19115e+06	3.21521e+06	2.03369e+07	2.78817e+07	3.18817e+07
M151T316	2-Methoxy-4-vinylphenol	151.075	315.622	150.068	0.0393403	C9H10O2	C17883	[M+H]+	BioDeepDB	0.586719	pos	1	4.08673e+06	7.02734e+06	6.80245e+06	5.87524e+06	5.76897e+06	7.05779e+06	3.53195e+06	8.29687e+06	3.5321e+06	7.4601e+06	3.47014e+06	1.02557e+07
M303T478	2-Methoxyestradiol	303.198	477.801	302.188	9.04228	C19H26O3	C05302	[M+H]+	BioDeepDB	0.905937	pos	1	1.02021e+06	1.39769e+06	1.55668e+06	753045	1.80833e+06	942843	987152	1.35274e+06	1.93118e+06	2.22158e+06	2.75014e+06	1.79116e+06
M299T786_2	2-Methoxyestrone	299.16	785.697	300.173	17.4759	C19H24O3	C05299	[M-H]-	BioDeepDB	0.784673	neg	1	1.78633e+06	1.10453e+06	926688	944284	1.95774e+06	1.77713e+06	1.77145e+06	873938	1.90798e+06	1.50124e+06	1.73741e+06	1.07632e+06
M102T351	2-Methyl-3-oxopropanoic acid	102.034	350.886	102.032	2.7887	C4H6O3	C00349	[M]+	BioDeepDB	0.628001	pos	1	8.39945e+07	3.42247e+08	8.17958e+07	8.17148e+07	3.06074e+08	3.48156e+08	7.98304e+07	2.97107e+08	3.18034e+08	3.25727e+08	3.14859e+08	3.87037e+08
M402T830	2-Methyl-6-phytylhydroquinone	402.347	830.341	402.35	0.673501	C27H46O2	C15882	[M]+	BioDeepDB	0.594329	pos	1	6.93883e+07	1.74373e+07	3.10205e+07	8.24819e+06	4.44214e+07	5.16623e+06	8.94647e+06	3.28875e+07	1.62086e+07	9.72959e+06	1.56617e+07	5.7288e+06
M119T72	2-Methylbenzoic acid	119.045	72.4228	136.052	3.14034	C8H8O2	C07215	[M+H-H2O]+	BioDeepDB	0.662332	pos	1	5.36277e+06	3.37151e+06	2.09301e+06	1.89077e+06	2.33825e+06	145034	3.34265e+06	5.12714e+06	2.43721e+06	2.58722e+06	2.53592e+06	2.81336e+06
M87T356	2-Methylbutanal	87.081	356.317	86.0732	5.6573	C5H10O	C02223	[M+H]+	BioDeepDB	0.704042	pos	1	1.8253e+06	814704	738761	801637	1.55657e+06	693997	793720	2.23309e+06	2.43252e+06	2.76584e+06	3.33046e+06	1.90734e+06
M88T175	2-Methylpropanal	88.0759	175.166	87.0684	2.58351	C4H9NO	C03219	[M+H]+	BioDeepDB	0.645594	pos	1	2.54903e+07	6.01756e+07	1.20606e+07	1.24508e+07	1.22615e+07	5.89638e+07	3.13175e+07	1.28086e+07	1.25267e+07	5.37025e+07	1.20713e+07	6.79426e+07
M94T103	2-Methylpyridine	94.0656	103.191	93.0578	5.99335	C6H7N	C14447	[M+H]+	mzCloud	0.632719	pos	1	1.71383e+07	1.53629e+07	1.22536e+07	2.41574e+07	1.22287e+07	1.38815e+07	1.08128e+07	2.11799e+07	1.08499e+07	1.82849e+07	1.54805e+07	1.39502e+07
M119T196_2	2-Methylserine	119.049	196.321	119.058	2.60974	C4H9NO3	C02115	[M]+	BioDeepDB	0.619222	pos	1	2.05693e+09	1.74315e+09	1.64615e+09	1.62988e+09	2.20823e+09	1.28687e+09	2.45064e+09	1.60089e+09	2.21302e+09	2.14965e+09	2.42019e+09	1.88776e+08
M182T215	2-Methylthiobenzothiazole	182.01	214.583	181.002	4.39324	C8H7NS2	C10910	[M+H]+	mzCloud	0.995512	pos	1	3.50563e+06	7.09661e+06	1.81889e+06	1.947e+06	1.82348e+06	1.93646e+06	1.90757e+06	5.0025e+06	1.68517e+06	1.68204e+06	1.15084e+07	5.79953e+07
M207T483	2-Naphthalenesulfonic acid	207.012	483.474	208.019	1.29651	C10H8O3S	C16202	[M-H]-	MoNA	0.988623	neg	1	1.06594e+06	867617	943764	1.157e+06	801093	923956	857449	938083	749918	904380	824629	939657
M144T839	2-Naphthol	144.065	839.388	144.058	3.07814	C10H8O	C11713	[M]+	BioDeepDB	0.773229	pos	1	4.18709e+07	5.471e+07	4.73714e+06	2.20327e+07	6.53187e+07	3.92121e+06	3.91201e+06	1.53833e+07	3.70436e+06	3.53113e+06	3.63688e+06	1.50258e+07
M143T396	2-Naphthylamine	143.073	395.798	143.073	2.37567	C10H9N	C02227	[M]+	mzCloud	0.604571	pos	1	1.30419e+08	1.30321e+08	1.42631e+08	1.27725e+08	1.49255e+08	8.17944e+07	1.61379e+08	1.08353e+08	1.61526e+08	1.37167e+08	1.37391e+08	1.21011e+07
M148T213	2-Oxo-4-methylthiobutanoic acid	148.019	213.485	148.019	5.6454	C5H8O3S	C01180	[M]+	BioDeepDB	0.192158	pos	2	1.01963e+08	2.9962e+08	2.91215e+08	1.37008e+08	3.28069e+08	3.98082e+08	2.816e+08	3.09349e+08	3.39246e+08	1.27273e+08	2.33794e+08	1.18172e+08
M173T327	2-Oxoarginine	173.079	326.936	173.08	0.00829446	C6H11N3O3	C03771	[M]+	BioDeepDB	0.582592	pos	1	8.19413e+06	6.90477e+06	2.41221e+06	1.88878e+06	5.64256e+06	7.58e+06	5.65713e+06	4.46087e+06	1.84737e+06	1.89392e+06	5.80785e+06	2.11697e+06
M105T396	2-Phenylethanol	105.07	395.587	122.073	0.0859141	C8H10O	C05853	[M+H-H2O]+	BioDeepDB	0.579256	pos	1	7.93257e+06	3.05473e+06	6.83826e+06	7.08982e+06	1.29674e+07	1.39391e+07	1.19035e+07	3.5094e+06	7.88983e+06	6.60583e+06	9.49641e+06	2.3564e+06
M154T317_2	2-Pyrocatechuic acid	154.025	317.097	154.027	12.0128	C7H6O4	C00196	[M]+	BioDeepDB	3.83257e-06	pos	2	5.57904e+07	9.28406e+07	1.10399e+08	8.9491e+07	8.62297e+07	1.4888e+08	8.78111e+07	1.44622e+08	1.05591e+08	8.94351e+07	9.06214e+07	5.67377e+07
M100T336	2-Pyrrolidinone	100.076	335.586	99.0684	0.562809	C5H9NO	C11118	[M+H]+	MoNA	0.659827	pos	1	2.5934e+09	4.66338e+08	1.6024e+09	1.35637e+09	9.80634e+08	7.98996e+08	2.9689e+08	2.44377e+08	4.5123e+08	4.07513e+08	5.74615e+08	2.25146e+09
M291T524	2-hydroxyflutamide	291.063	523.73	292.067	9.77303	C11H11F3N2O4	C14204	[M-H]-	BioDeepDB	0.916305	neg	1	149481	246021	326845	61504.9	25437.4	519093	157449	153682	105353	139566	84335.7	1070.79
M365T622	20-Carboxy-leukotriene B4	365.196	621.835	366.204	3.47502	C20H30O6	C05950	[M-H]-	BioDeepDB	0.777811	neg	1	10382.8	283180	444713	10479.3	187267	176773	10353.1	736758	560072	274019	663345	32473.9
M301T726	20-HETE	301.213	726.346	320.235	12.6556	C20H32O3	C14748	[M-H2O-H]-	mzCloud	0.744611	neg	1	347876	451253	333719	434263	346724	414760	490075	438901	436432	450824	412380	386674
M351T785	20-Hydroxy-leukotriene B4	351.217	785.394	352.225	1.93629	C20H32O5	C04853	[M-H]-	MoNA	0.63273	neg	1	541958	560668	1.01015e+06	416042	2.05941e+06	1.04365e+06	1.60504e+06	1.39361e+06	6.51086e+06	5.2489e+06	659662	3.05718e+06
M401T829	20a,22b-Dihydroxycholesterol	401.344	829.112	418.345	5.46985	C27H46O3	C05501	[M+H-H2O]+	BioDeepDB	0.634967	pos	1	5.39286e+08	7.48225e+08	2.2568e+08	2.54538e+08	3.22778e+08	7.29234e+07	3.42061e+08	2.25632e+08	5.60047e+08	3.65965e+08	4.9446e+08	2.05811e+08
M332T595	21-Hydroxypregnenolone	332.206	594.858	332.235	0.773544	C21H32O3	C05485	[M]+	BioDeepDB	0.723708	pos	1	7.62377e+06	7.47265e+06	5.42637e+06	5.40124e+06	4.11086e+06	4.5506e+06	7.19438e+06	6.01579e+06	8.85646e+06	1.22498e+07	3.6938e+06	2.84052e+06
M355T726	22-Oxodocosanoate	355.322	725.881	354.313	3.0869	C22H42O3	C19624	[M+H]+	MetaDNA	0.0140113	pos	2	3.63783e+07	1.93042e+07	1.42554e+07	2.75282e+07	3.27694e+07	5.42098e+07	5.0024e+06	1.83147e+07	3.06345e+07	2.1275e+07	9.87385e+06	4.06398e+06
M428T797	24,25-Dihydrolanosterol	428.394	796.601	428.402	18.1269	C30H52O	C05109	[M]+	BioDeepDB	0.779357	pos	1	1.00586e+07	1.20338e+07	728562	3.80602e+06	6.11116e+06	1.87141e+06	4.56736e+06	3.49615e+06	2.86688e+06	1.89508e+06	7.9384e+06	4.30074e+06
M401T557	25-Hydroxycholesterol	401.087	557.02	402.35	0.89194	C27H46O2	C15519	[M-H]-	BioDeepDB	0.585558	neg	1	290364	200531	246431	153616	187357	191425	144771	208895	167826	242391	168586	177181
M480T680	26-Hydroxyecdysone	480.277	680.064	480.309	1.29232	C27H44O7	C16499	[M]+	BioDeepDB	0.607816	pos	1	6.91541e+07	5.18109e+07	5.5958e+07	3.18468e+07	2.96776e+07	4.93127e+07	3.01975e+07	3.51142e+07	3.08305e+07	6.73574e+07	3.55146e+07	6.27775e+07
M454T350	3''-Amino-3''-deoxygentamicin A2	454.227	350.357	454.228	1.64698	C17H34N4O10	C21266	[M]+	BioDeepDB	0.621129	pos	1	3.11751e+06	494062	2.01888e+06	2.38767e+06	7.71933e+06	1.5639e+06	2.26056e+06	133324	1.7707e+06	6.25786e+06	3.46696e+06	3.80051e+06
M305T323	3',5'-Cyclic CMP	305.036	323.476	305.041	17.1004	C9H12N3O7P	C00941	[M]-	MoNA	0.999999	neg	1	1.11659e+06	1.12749e+06	2.08754e+06	433033	575872	746877	2.19704e+06	177826	2.05963e+06	1.88909e+06	1.98742e+06	24986.7
M294T389_2	3',5'-Cyclic dAMP	294.036	389.298	313.058	11.5989	C10H12N5O5P	C00968	[M-H2O-H]-	MoNA	0.999881	neg	1	330228	325804	76044.8	379000	274668	131844	144185	296024	240287	372035	444021	369874
M240T422	3',5'-Dichloro-2-hydroxy-2-methylbut-3-enanilide	239.997	422.433	259.017	5.9782	C11H11Cl2NO2	C14207	[M-H2O-H]-	BioDeepDB	0.997514	neg	1	2.54889e+06	7.30299e+06	7.23389e+06	893739	3.62468e+06	462941	5.90469e+06	1.51558e+06	1.97437e+06	6.3198e+06	2.26639e+06	1.24731e+06
M304T373	3'-CMP	304.033	373.417	323.052	1.2554	C9H14N3O8P	C05822	[M-H2O-H]-	GNPS	0.988501	neg	1	1.74739e+06	1.80127e+06	1.37299e+06	1.56222e+06	1.69104e+06	1.45096e+06	1.66924e+06	1.65017e+06	1.40287e+06	1.40973e+06	1.19497e+06	141157
M687T335	3'-Dephosphocoenzyme A	687.153	335.43	687.149	6.19886	C21H35N7O13P2S	C00882	[M]-	MoNA	0.997727	neg	1	239800	410597	254890	94345.8	146570	621590	251317	201767	252843	145119	47096.4	18120.4
M316T666	3'-O-Methyltricetin	316.071	666.156	316.058	25.5542	C16H12O7	C19739	[M-H2O+NH4]+	BioDeepDB	0.940286	pos	1	2.48942e+06	1.6908e+06	1.97545e+06	2.67175e+06	1.51067e+06	1.48942e+06	1.89138e+06	1.30278e+06	1.77354e+06	1.37869e+06	1.40605e+06	922180
M227T138	3,3',4'5-Tetrahydroxystilbene	227.066	138.03	244.074	2.00291	C14H12O4	C05901	[M+H-H2O]+	BioDeepDB	0.618165	pos	1	1.16741e+07	3.78063e+06	1.33555e+07	3.00446e+06	8.0805e+06	1.02458e+07	1.88866e+07	1.93962e+07	1.6085e+07	3.19658e+06	3.65992e+06	2.93582e+06
M161T35	3,4-Dichloroaniline	160.983	35.0164	160.98	21.9784	C6H5Cl2N	C02791	[M]+	MoNA	1	pos	1	9.10594e+06	8.90759e+06	8.17522e+06	7.9675e+06	6.87447e+06	7.62461e+06	8.93367e+06	7.58889e+06	8.88687e+06	8.93283e+06	7.61048e+06	8.66105e+06
M137T731	3,4-Dihydroxybenzaldehyde	137.024	731.458	138.032	4.58714	C7H6O3	C16700	[M-H]-	MoNA	0.701979	neg	1	1.35237e+06	1.37247e+06	1.40584e+06	789131	1.40249e+06	4.0032e+06	1.44282e+07	1.5908e+07	5.44163e+06	1.39853e+06	8.94611e+06	6.33217e+06
M168T322	3,4-Dihydroxymandelaldehyde	168.045	321.685	168.042	17.1862	C8H8O4	C05577	[M]+	BioDeepDB	0.833751	pos	1	1.47744e+07	7.08738e+06	6.6072e+06	5.057e+06	8.39835e+06	7.15629e+06	3.52069e+06	3.32991e+06	3.8987e+06	5.38978e+06	2.83783e+06	3.74253e+06
M184T399	3,4-Dihydroxymandelic acid	184.034	398.546	184.037	19.2015	C8H8O5	C05580	[M]+	BioDeepDB	0.812736	pos	1	7.7603e+06	7.33761e+06	7.3462e+06	7.07103e+06	6.97574e+06	7.65345e+06	6.26595e+06	7.60379e+06	7.45058e+06	7.1864e+06	6.49105e+06	6.47337e+06
M171T413	3,4-Dihydroxyphenylglycol	171.036	412.767	170.058	5.54096	C8H10O4	C05576	[M+H]+	BioDeepDB	0.179546	pos	2	2.74036e+08	2.26454e+08	1.03205e+08	1.69002e+08	2.10111e+08	1.70424e+08	8.88718e+07	9.99036e+07	1.58875e+08	1.35907e+08	2.64519e+08	5.42541e+07
M165T169	3,4-Dihydroxyphenylpropanoate	165.055	168.903	182.058	26.5177	C9H10O4	C10447	[M+H-H2O]+	mzCloud	2.4513e-08	pos	2	7.69552e+08	2.12482e+08	7.78624e+08	4.53596e+08	8.19861e+08	4.70248e+08	9.11113e+08	1.3181e+08	2.16813e+08	6.54782e+08	1.59791e+08	1.44831e+07
M167T836	3,4-Dimethoxybenzaldehyde	167.07	836.232	166.063	0.17503	C9H10O3	C02201	[M+H]+	BioDeepDB	0.580782	pos	1	1.97192e+07	2.68725e+07	2.2227e+07	2.0931e+07	8.79236e+06	2.04016e+07	1.43665e+07	1.55292e+07	9.5121e+06	1.14714e+07	1.06043e+07	1.38336e+07
M194T312	3,4-Methylenedioxyamphetamine	194.117	312.262	193.11	0.769417	C11H15NO2	C07577	[M+H]+	BioDeepDB	5.22744e-10	pos	2	2.16657e+08	1.38376e+08	2.27872e+08	1.13732e+08	1.01864e+08	1.36713e+08	1.00121e+08	1.96235e+08	1.09471e+08	8.30867e+07	9.99293e+07	7.67585e+07
M336T383	3,5-Dibromo-L-tyrosine	335.894	382.598	336.895	18.1999	C9H9Br2NO3	C03224	[M-H]-	MoNA	1	neg	1	360507	319555	384380	341084	392430	393580	448722	463410	585801	380379	499302	501180
M182T725_2	3,5-Dihydroxyphenylglyoxylate	182.022	724.91	182.022	3.7779	C8H6O5	C12325	[M]+	BioDeepDB	0.860432	pos	1	1.6119e+07	1.12203e+07	8.74107e+06	1.28718e+07	5.78027e+06	1.38348e+07	9.67887e+06	7.40529e+06	2.08248e+06	8.28936e+06	7.16821e+06	1.8156e+06
M227T584	3,5-Dinitrosalicylic acid	226.995	583.908	228.002	3.06538	C7H4N2O7	C11319	[M-H]-	MoNA	0.993093	neg	1	473579	426936	574933	565859	519745	441887	451353	530558	435507	406705	431508	363691
M313T356	3,7-Dimethylquercetin	313.067	356.462	330.074	2.72866	C17H14O7	C01265	[M+H-H2O]+	BioDeepDB	0.602477	pos	1	1.61162e+06	2.10191e+06	1.85662e+06	2.11277e+06	1.87904e+06	1.47196e+06	2.65734e+06	708766	2.75914e+06	2.40828e+06	2.03844e+06	1.91732e+06
M177T186	3,7-Dimethyluric acid	177.041	185.608	196.06	1.60404	C7H8N4O3	C16360	[M-H2O-H]-	mzCloud	0.605984	neg	1	1.71247e+07	2.09999e+07	1.0832e+07	1.56667e+07	1.19363e+07	2.09247e+07	2.10236e+07	1.4249e+07	1.08119e+07	1.50513e+07	1.12165e+07	2.0399e+06
M209T337	3-(3,4-Dihydroxy-5-methoxy)-2-propenoic acid	209.045	336.73	210.053	2.03083	C10H10O5	C05619	[M-H]-	MoNA	0.693468	neg	1	622074	412848	861595	736275	488479	338326	425577	454965	448269	380303	635390	658182
M197T85	3-(3,4-Dihydroxyphenyl)pyruvate	197.041	85.1918	196.037	19.6163	C9H8O5	C04045	[M+H]+	BioDeepDB	0.779254	pos	1	9.00482e+07	4.7132e+07	8.83714e+07	1.63508e+07	3.94497e+07	1.46764e+08	2.97555e+07	4.81492e+07	2.68654e+07	2.55398e+07	2.87804e+07	649382
M269T663	3-(4-Hydroxyphenyl)-1-(4-hydroxy-2-methoxyphenyl)-2-propen-1-one	269.079	663.442	270.089	10.1957	C16H14O4	C15531	[M-H]-	MoNA	0.817953	neg	1	345246	603386	1.15209e+06	1.07292e+06	1.20663e+06	436482	258471	1.06621e+06	237681	976736	2.30897e+06	641320
M346T221_2	3-AMP	346.059	221.146	347.063	9.87825	C10H14N5O7P	C01367	[M-H]-	BioDeepDB	1.0112e-17	neg	2	5.32758e+07	1.51955e+08	2.5694e+07	1.83559e+08	5.28633e+07	4.94608e+07	4.72586e+07	4.65374e+07	957339	7.60526e+07	683503	2.92753e+07
M154T72	3-Amino-4-hydroxybenzoate	153.994	71.7826	153.043	25.4846	C7H7NO3	C12115	[M+H]+	BioDeepDB	0.873261	pos	1	1.33935e+07	1.28891e+07	4.79406e+06	2.45666e+06	1.28069e+07	1.66219e+07	4.76752e+06	1.37516e+07	1.25533e+07	3.58251e+06	2.65672e+06	3.40988e+06
M104T96	3-Aminoisobutanoic acid	104.071	96.3101	103.063	0.141025	C4H9NO2	C05145	[M+H]+	BioDeepDB	0.578103	pos	1	6.4405e+08	3.0443e+08	3.15704e+08	4.82179e+08	4.01869e+08	4.21975e+08	4.30963e+08	3.24827e+08	4.35899e+08	4.42426e+08	4.11186e+08	7.39446e+08
M128T312	3-Aminopentanedioate	128.034	311.869	147.053	4.3932	C5H9NO4	C05574	[M-H2O-H]-	MetaDNA	0.0191952	neg	2	2.77983e+07	2.5898e+07	3.60504e+07	2.99007e+07	2.7092e+07	2.82289e+07	5.67609e+06	2.79365e+07	2.31297e+07	2.38333e+07	2.01147e+07	1.11285e+08
M193T189	3-Carbamoyl-2-phenylpropionaldehyde	193.068	188.926	193.074	1.1819	C10H11NO3	C16587	[M]+	BioDeepDB	0.610742	pos	1	3.49453e+08	7.56028e+08	7.76141e+08	6.01672e+08	6.18081e+08	5.54743e+08	3.77227e+08	7.80424e+08	5.40715e+08	5.47187e+08	4.35956e+08	1.21667e+08
M446T833	3-Dehydro-2-deoxyecdysone	446.31	832.637	446.303	14.5934	C27H42O5	C16497	[M]+	BioDeepDB	0.920543	pos	1	6.21734e+06	5.7232e+06	7.34259e+06	5.37295e+06	6.81929e+06	2.51111e+06	2.1986e+06	27122.6	71933	332199	260663	69976
M462T680	3-Dehydroecdysone	462.265	680.282	462.298	3.48018	C27H42O6	C02513	[M]+	BioDeepDB	0.630701	pos	1	3.84752e+06	2.22329e+06	3.99793e+06	1.46517e+06	1.23535e+06	2.21512e+06	1.39545e+06	1.32639e+06	1.3861e+06	2.97841e+06	1.3655e+06	3.37591e+06
M172T448	3-Dehydroshikimate	171.995	448.488	172.037	9.3551	C7H8O5	C02637	[M]+	BioDeepDB	9.6321e-07	pos	2	1.88772e+08	1.08347e+08	1.20342e+08	4.00818e+07	1.55962e+08	3.8899e+07	7.04874e+06	7.24107e+07	7.1599e+07	3.67412e+07	3.60999e+07	3.45168e+07
M300T834	3-Dehydrosphinganine	300.289	833.841	299.282	3.89219	C18H37NO2	C02934	[M+H]+	BioDeepDB	2.83351e-05	pos	2	1.05981e+08	5.75975e+08	1.73174e+08	6.13346e+07	7.20914e+07	1.34384e+08	3.52537e+07	3.38212e+08	2.62958e+08	5.77581e+07	3.39727e+07	2.8385e+08
M203T90_1	3-Deoxy-lyxo-heptulosaric acid	203.02	89.8206	222.038	2.75816	C7H10O8	C21044	[M-H2O-H]-	MoNA	0.992423	neg	1	8.43968e+06	3.50502e+06	3.62855e+06	3.61744e+06	7.22753e+06	4.83992e+06	4.6752e+06	4.57137e+06	5.7192e+06	9.8895e+06	5.33889e+06	4.62197e+06
M189T670	3-Dimethylallyl-4-hydroxybenzoate	189.091	670.292	206.094	19.6025	C12H14O3	C12458	[M+H-H2O]+	mzCloud	0.95512	pos	1	6.12438e+06	2.7279e+06	355054	3.36968e+06	3.8662e+06	342254	1.56191e+06	334607	2.25522e+06	9.27249e+06	2.31724e+06	6.47359e+06
M464T730_2	3-Epiecdysone	464.281	729.636	464.314	2.41595	C27H44O6	C16496	[M]+	BioDeepDB	2.50429e-07	pos	2	7.76536e+06	6.45256e+06	6.91015e+06	4.96165e+06	4.1234e+06	2.74088e+07	7.69801e+06	2.13792e+07	1.17966e+07	1.92553e+07	9.65022e+06	1.41746e+07
M389T761	3-Geranylgeranylindole	389.308	760.649	389.308	0.499916	C28H39N	C20525	[M]+	BioDeepDB	0.585781	pos	1	1.5711e+07	1.90995e+07	1.24386e+07	2.06745e+07	8.68804e+06	9.40288e+06	1.48475e+07	1.77559e+07	1.73885e+07	1.20281e+07	2.03962e+07	3.92825e+06
M886T435_3	3-Hydroxy-3-(methylthio)propanoyl-CoA	886.108	435.386	885.124	26.5396	C25H42N7O18P3S2	C20968	[M+H]+	BioDeepDB	0.93216	pos	1	311579	70742.6	1.25981e+06	846287	2.28546e+06	320152	2.99663e+06	46307.7	994762	1.52004e+06	2.62196e+06	2.34203e+06
M154T385	3-Hydroxyanthranilic acid	154.05	384.697	153.043	0.0657978	C7H7NO3	C00632	[M+H]+	BioDeepDB	0.578395	pos	1	1.47083e+06	1.97269e+06	2.0477e+06	1.4267e+06	4.43403e+06	4.67019e+06	9.65676e+06	4.82973e+06	5.04361e+06	1.68298e+06	1.92873e+06	1.42068e+06
M137T413	3-Hydroxybenzoic acid	137.024	413.123	138.032	3.65138	C7H6O3	C00587	[M-H]-	GNPS	0.651263	neg	1	8.70258e+06	2.12812e+06	2.27232e+06	1.10205e+07	2.14347e+06	4.54014e+06	1.82246e+06	2.2263e+06	1.14713e+07	1.01702e+07	8.27513e+06	1.22678e+07
M125T51	3-Hydroxybenzyl alcohol glucoside	125.06	50.6243	124.052	3.01414	C7H8O2	C03351	[M+H]+	BioDeepDB	0.63728	pos	1	1.68772e+07	1.90872e+07	6.7786e+06	2.01622e+07	5.004e+06	2.00208e+07	1.62654e+07	1.76792e+06	4.77148e+06	1.19385e+07	9.72458e+06	4.89938e+06
M221T630	3-Hydroxyflavone	221.059	630.095	238.063	17.0096	C15H10O3	C01495	[M+H-H2O]+	BioDeepDB	0.903965	pos	1	631605	1.69624e+06	328835	202347	413097	481214	1.37236e+06	453529	2.97753e+06	1.41447e+06	1.0534e+06	969680
M161T278	3-Hydroxymethylglutaric acid	161.044	277.611	162.053	10.4794	C6H10O5	C03761	[M-H]-	BioDeepDB	1.22089e-06	neg	2	5.12287e+06	5.55512e+06	4.9406e+06	1.56299e+07	5.34102e+06	5.06467e+06	5.0019e+06	2.08429e+07	2.26124e+07	3.05248e+07	3.87571e+07	2.12882e+07
M153T306	3-Hydroxyphenylacetic acid	153.054	306.284	152.047	0.549671	C8H8O3	C05593	[M+H]+	BioDeepDB	0.580667	pos	1	1.43771e+07	1.14256e+07	1.11003e+07	6.79679e+06	1.06444e+07	9.42191e+06	8.42406e+06	1.0295e+07	8.97665e+06	1.09011e+07	2.95179e+06	4.04897e+06
M140T158	3-Hydroxypicolinic acid	140.033	157.68	139.027	4.12394	C6H5NO3	C18620	[M+H]+	BioDeepDB	0.0739736	pos	2	1.14918e+07	1.18937e+07	1.09067e+07	1.1649e+07	1.40833e+07	1.03856e+07	1.09833e+07	7.65046e+06	1.06322e+07	1.09345e+07	1.05511e+07	9.11947e+06
M159T473_3	3-Hydroxyvalproic acid	159.102	473.288	160.11	4.28264	C8H16O3	C16651	[M-H]-	BioDeepDB	0.0386156	neg	2	2.272e+08	5.49874e+08	1.38536e+08	1.58425e+08	1.92432e+08	8.20263e+07	4.11365e+08	1.66238e+08	9.85298e+08	4.61527e+08	3.28793e+08	3.7527e+08
M157T742	3-Indoleacetonitrile	157.122	741.994	156.069	0.538106	C10H8N2	C02938	[M+H]+	BioDeepDB	0.581456	pos	1	6.3575e+06	7.03494e+06	5.40299e+06	8.06801e+06	7.85461e+06	7.50837e+06	1.19088e+06	6.56252e+06	1.10985e+06	4.42028e+06	5.94053e+06	4.70081e+06
M188T453	3-Indoleacrylate	188.07	452.594	187.063	1.41928	C11H9NO2	C21283	[M+H]+	BioDeepDB	3.70924e-05	pos	2	1.87515e+07	3.33139e+07	5.13691e+07	3.99401e+07	3.35271e+07	2.34869e+07	2.0342e+07	3.44749e+07	2.72877e+07	2.81493e+07	2.52598e+07	6.83963e+07
M204T745	3-Indolebutyric acid	204.102	745.419	203.095	1.51177	C12H13NO2	C11284	[M+H]+	MoNA	0.658414	pos	1	5.3112e+06	3.87311e+06	3.15214e+06	3.36625e+06	3.76606e+06	2.20986e+06	1.25014e+07	1.58913e+06	1.32195e+06	2.27921e+06	2.30903e+06	1.34344e+06
M298T751	3-Ketosphingosine	298.273	751.15	297.267	2.64532	C18H35NO2	C06121	[M+H]+	BioDeepDB	0.637351	pos	1	8.91435e+06	6.80808e+06	1.70142e+06	3.50919e+06	2.54191e+06	5.50079e+06	6.08814e+06	8.20179e+06	1.3167e+07	5.72305e+06	2.20428e+06	1.15396e+07
M168T142	3-Methoxyanthranilate	168.066	142.287	167.058	0.247081	C8H9NO3	C05831	[M+H]+	BioDeepDB	0.581979	pos	1	3.31173e+07	1.84384e+07	2.52312e+07	2.32077e+07	1.75941e+07	4.99318e+06	2.8171e+07	5.64534e+06	3.38435e+07	3.27108e+07	3.42738e+07	6.49087e+07
M148T158_3	3-Methoxytyramine	148.076	158.137	167.095	0.667229	C9H13NO2	C05587	[M-H2O-H]-	GNPS	0.628602	neg	1	125047	221479	147503	107293	436933	107754	419048	832437	306962	377842	398880	355292
M211T618_1	3-Methyl-1-(2,4,6-trihydroxyphenyl)-1-butanone	211.096	618.443	210.089	1.40262	C11H14O4	C07350	[M+H]+	GNPS	0.698007	pos	1	1.26733e+06	1.12229e+06	516408	520989	901393	525641	977691	1.25816e+06	1.05643e+06	1.03894e+06	957509	527463
M85T205	3-Methyl-2-butenal	85.0659	204.631	84.0575	7.74816	C5H8O	C07330	[M+H]+	BioDeepDB	0.795623	pos	1	1.59513e+07	4.67855e+06	3.59104e+06	1.50964e+08	1.39946e+06	3.93909e+06	1.41365e+07	2.52877e+07	3.66931e+06	8.12458e+07	3.18555e+06	3.40368e+07
M129T602	3-Methyl-2-oxovaleric acid	129.054	602.49	130.063	15.7757	C6H10O3	C03465	[M-H]-	MoNA	6.52079e-07	neg	2	1.20775e+07	1.06053e+07	1.58708e+07	9.09712e+06	2.79713e+07	6.36433e+06	4.53355e+07	1.80762e+07	1.46721e+07	2.72638e+07	1.35109e+07	8.91414e+07
M88T332	3-Methylbutanamine	88.1127	331.704	87.1048	6.53129	C5H13N	C02640	[M+H]+	mzCloud	0.639885	pos	1	3.84372e+06	7.62894e+06	6.88985e+06	5.79545e+06	2.08563e+07	1.27444e+07	5.60722e+06	2.24973e+07	6.37904e+06	2.10312e+07	4.13741e+06	2.20808e+07
M832T143_2	3-Methylcrotonyl-CoA	832.151	142.697	849.157	2.15023	C26H42N7O17P3S	C03069	[M+H-H2O]+	MoNA	0.6552	pos	1	802782	1.11669e+07	6.55445e+06	710840	6.24648e+06	1.03803e+07	6.18375e+06	1.58405e+06	5.81722e+06	2.53616e+06	3.54365e+06	495098
M140T49	3-Methylcrotonylglycine	140.07	49.0817	157.074	28.2135	C7H11NO3	C20828	[M+H-H2O]+	mzCloud	1	pos	1	5.13191e+06	4.98514e+06	6.65037e+06	9.64402e+06	2.28416e+07	2.38661e+07	2.27345e+07	1.64717e+07	4.99969e+06	2.28331e+07	5.10531e+06	1.68229e+07
M164T311	3-Methylguanine	164.057	310.728	165.065	5.73181	C6H7N5O	C02230	[M-H]-	MoNA	0.997259	neg	1	2.26098e+06	2.07889e+06	2.65062e+06	1.7953e+06	2.88828e+06	2.2399e+06	1.57218e+06	2.01242e+06	2.25399e+06	2.33523e+06	2.03459e+06	1.88396e+06
M114T840	3-Methylindole	114.066	839.615	131.073	2.97973	C9H9N	C08313	[M+H-H2O]+	BioDeepDB	0.607223	pos	1	1.16778e+08	2.77887e+08	2.43747e+07	1.55429e+07	9.69628e+07	1.19198e+08	1.78345e+07	1.17018e+08	1.88519e+07	1.8969e+07	1.94056e+07	9.46211e+07
M218T480	3-Methylindolepyruvate	218.082	479.971	217.074	3.04527	C12H11NO3	C05644	[M+H]+	BioDeepDB	0.821727	pos	1	929675	1.68513e+06	1.47278e+06	432658	7.10944e+06	469756	1.11914e+06	570960	554462	3.31954e+06	310660	6.0135e+06
M151T411	3-Methylsalicylate	151.04	410.678	152.047	0.037391	C8H8O3	C14088	[M-H]-	mzCloud	0.586328	neg	1	4.15399e+06	3.66359e+06	3.85516e+06	3.62296e+06	5.63537e+06	4.357e+06	765467	1.39716e+06	731054	776192	3.84047e+06	4.05753e+06
M106T196	3-Methylthiopropanamine	106.065	195.984	105.061	28.2237	C4H11NS	C03354	[M+H]+	BioDeepDB	0.858548	pos	1	1.66194e+07	1.47587e+07	1.43789e+07	1.35021e+07	1.837e+07	7.27409e+06	2.02399e+07	1.42835e+07	1.74664e+07	1.64361e+07	1.89482e+07	3.27356e+06
M119T358	3-Methylthiopropionic acid	119.049	358.468	120.025	0.00823429	C4H8O2S	C08276	[M-H]-	BioDeepDB	7.58375e-07	neg	2	2.40057e+07	4.33398e+07	9.07729e+06	6.52845e+07	5.39686e+07	7.25408e+06	1.07158e+07	3.59724e+07	1.81185e+07	6.64426e+07	1.33817e+08	9.74791e+08
M328T339	3-Methylthiopropyl-desulfoglucosinolate	328.095	338.999	327.081	20.92	C11H21NO6S2	C17244	[M+H]+	BioDeepDB	0.919437	pos	1	7.92825e+06	9.09486e+06	1.73979e+07	1.03683e+07	309567	3.79288e+06	541345	5.82877e+06	6.68652e+06	803120	466649	2.16898e+06
M166T758	3-Methylxanthine	166.05	757.777	166.049	5.41302	C6H6N4O2	C16357	[M]-	BioDeepDB	0.646845	neg	1	2.34256e+06	2.30345e+06	2.31215e+06	758368	2.19264e+06	3.8032e+06	2.81521e+06	2.36224e+06	4.03175e+06	3.16861e+06	2.64799e+06	3.45831e+06
M546T840	3-O-alpha-Mycarosylerythronolide B	546.344	839.607	546.34	5.77245	C28H50O10	C06630	[M]+	BioDeepDB	0.837986	pos	1	1.28572e+08	1.29374e+08	3.35928e+07	1.15971e+08	4.19799e+07	3.82755e+07	6.98653e+07	1.13811e+08	1.72591e+08	8.14462e+07	6.42275e+07	7.91429e+07
M205T491	3-Oxalomalate	205.014	491.127	206.006	2.50834	C6H6O8	C01990	[M-H]-	BioDeepDB	0.891984	neg	1	261157	222869	231893	319217	212223	214896	225802	247886	225704	248754	274859	180359
M374T678	3-Oxo-5beta-cholanate	374.268	677.756	374.282	4.13193	C24H38O3	C03070	[M]+	BioDeepDB	0.690298	pos	1	2.86131e+06	2.05881e+06	7.82684e+06	4.49479e+06	2.85227e+06	1.73959e+06	3.74043e+06	2.42832e+06	3.68199e+06	2.35331e+06	3.19874e+06	1.9494e+06
M158T419	3-Oxovalproic acid	158.095	419.318	158.094	3.32465	C8H14O3	C16652	[M]+	BioDeepDB	0.643251	pos	1	6.86704e+06	6.80812e+06	2.1231e+07	4.09557e+07	2.66953e+07	6.82915e+06	1.85182e+07	2.37911e+07	6.49945e+06	2.94021e+07	2.16544e+07	6.29744e+06
M186T86	3-Phosphoglyceric acid	185.99	86.1938	185.993	13.9807	C3H7O7P	C00597	[M]+	MoNA	0.960593	pos	1	1.28745e+07	1.26224e+07	1.18342e+07	1.60453e+07	1.9678e+07	2.22294e+07	9.7449e+06	1.33428e+07	3.02342e+07	1.24422e+07	1.07971e+07	1.47355e+07
M153T36	3-Sulfinoalanine	153.011	35.5547	153.01	7.22184	C3H7NO4S	C00606	[M]+	BioDeepDB	0.674935	pos	1	2.48412e+07	2.32362e+07	2.27191e+07	2.23411e+07	1.9027e+07	2.43972e+07	2.10157e+07	2.01997e+07	2.28975e+07	2.18208e+07	2.07447e+07	2.2692e+07
M153T77	3-Sulfinylpyruvic acid	152.995	77.0855	151.978	1.36447	C3H4O5S	C05527	[M+H]+	BioDeepDB	0.599771	pos	1	8.78661e+06	3.94501e+07	3.25937e+07	2.99458e+07	1.29375e+07	3.99659e+07	9.02205e+06	3.40982e+07	3.54597e+07	1.16191e+07	3.3146e+07	2.44999e+07
M208T71	3-[(1-Carboxyvinyl)oxy]benzoate	208.039	70.5661	208.037	9.29524	C10H8O5	C20772	[M]+	BioDeepDB	0.873619	pos	1	283398	5.75501e+06	1.36241e+06	1.28387e+06	6.33818e+06	9.48447e+06	2.99321e+06	4.75554e+06	1.26561e+06	1.47297e+06	1.8845e+06	1.31122e+06
M200T414	3-[(1R,2S,5R,6S)-5-Hydroxy-7-oxabicyclo[4.1.0]heptan-2-yl]-2-oxopropanoate	200.071	414.156	200.069	11.5635	C9H12O5	C21087	[M]+	BioDeepDB	0.728898	pos	1	4.21118e+06	4.08925e+06	3.55719e+06	2.78833e+06	6.79764e+06	5.5273e+06	1.58951e+06	5.10691e+06	2.57156e+06	5.20178e+06	3.55153e+06	2.30782e+06
M120T122	3-aci-Nitropropanoate	120.024	122.373	119.022	16.4728	C3H5NO4	C03071	[M+H]+	BioDeepDB	0.861389	pos	1	4.17878e+08	3.60155e+08	8.89518e+07	1.0368e+08	3.99581e+08	4.02957e+08	3.9874e+08	1.03341e+08	9.6118e+07	4.01334e+08	9.99813e+07	7.19327e+07
M530T692	3-alpha(S)-Strictosidine	530.231	691.727	530.226	8.91535	C27H34N2O9	C03470	[M]+	BioDeepDB	0.854488	pos	1	2.48186e+06	9.36965e+06	4.90217e+06	4.49885e+06	2.08983e+06	8.5191e+06	7.80843e+06	1.88029e+07	7.81155e+06	3.66697e+06	4.16643e+06	3.6778e+06
M161T373	3D-3,5/4-Trihydroxycyclohexane-1,2-dione	161.061	372.867	160.037	9.7948	C6H8O5	C04287	[M+H]+	BioDeepDB	0.677434	pos	1	7.01973e+06	1.6984e+06	2.57833e+06	2.9114e+06	2.27733e+06	2.27693e+06	2.80822e+06	1.79585e+06	8.57437e+06	8.08709e+06	3.17229e+06	1.64395e+06
M404T775	3a,7a-Dihydroxy-5b-cholestane	404.326	774.602	404.365	25.5011	C27H48O2	C05452	[M]+	BioDeepDB	0.867493	pos	1	3.23056e+06	3.81789e+06	3.08097e+06	4.22781e+06	377973	236790	2.11124e+06	2.54209e+06	2.29813e+06	1.2238e+06	3.89369e+06	15544
M289T587	3alpha,11beta-Dihydroxy-5alpha-androstane-17-one	289.21	587.052	306.219	6.76401	C19H30O3	C14606	[M+H-H2O]+	mzCloud	0.825798	pos	1	1.12836e+06	943044	577686	331687	699068	81537.7	566315	897054	90273.8	906912	365823	0
M389T804	3alpha,7alpha-Dihydroxy-12-oxo-5beta-cholanate	389.263	803.99	406.272	2.93211	C24H38O5	C01292	[M+H-H2O]+	BioDeepDB	0.735087	pos	1	1.28378e+07	2.20816e+07	354253	2.94993e+06	7.28942e+06	281492	5.02744e+06	4.44673e+06	4.01165e+06	5.03097e+06	5.12749e+06	233847
M241T531	4'-Hydroxyflavanone	241.064	531.445	240.079	26.4927	C15H12O3	C19896	[M+H]+	BioDeepDB	0.817914	pos	1	473495	906336	613936	1.24243e+06	952590	536592	53944.1	708321	406203	1.19942e+06	2.33821e+06	8.49168e+06
M255T377	4'-Methoxyflavanone	255.121	376.834	254.094	6.01511	C16H14O3	C19895	[M+H]+	BioDeepDB	0.672282	pos	1	1.24576e+06	1.39261e+06	1.37054e+06	1.50034e+06	1.39276e+06	1.22518e+06	1.30463e+06	1.4862e+06	1.79294e+06	1.35844e+06	2.36268e+06	1.4106e+06
M274T323	4'-O-Methylnorbelladine	274.139	323.334	273.137	18.2534	C16H19NO3	C16702	[M+H]+	BioDeepDB	0.860064	pos	1	4.04527e+06	2.41082e+06	5.11958e+06	4.26604e+06	7.23037e+06	3.77898e+06	5.61063e+06	3.57401e+06	5.23541e+06	5.28067e+06	5.05349e+06	8.60565e+06
M304T392	4'-Oxonebramine	304.174	392.171	304.175	1.70411	C12H24N4O5	C21258	[M]+	BioDeepDB	0.797318	pos	1	3.59387e+06	4.76481e+06	2.48854e+06	2.73128e+06	4.94442e+06	1.7708e+06	4.71597e+06	5.00598e+06	7.34935e+06	5.25926e+06	5.53407e+06	3.70585e+06
M183T395	4,4'-Diaminodiphenyl ether	183.092	394.899	200.095	21.8317	C12H12N2O	C14759	[M+H-H2O]+	mzCloud	0.972441	pos	1	2.79125e+06	1.96213e+06	2.71103e+06	1.85381e+06	2.51963e+06	968037	3.33855e+06	2.08173e+06	3.32309e+06	2.91471e+06	2.16131e+06	668105
M227T168	4,4'-Dihydroxy-alpha-methylstilbene	227.102	168.276	226.099	18.7975	C15H14O2	C13632	[M+H]+	BioDeepDB	0.792558	pos	1	3.32868e+07	2.55141e+07	1.91939e+07	2.11385e+07	6.51403e+07	6.91071e+06	3.56409e+07	1.73134e+07	2.30721e+07	2.30646e+07	6.48372e+07	1.16964e+08
M249T224	4,4'-Methylene-bis-(2-chloroaniline)	249.029	223.654	266.038	5.654	C13H12Cl2N2	C10999	[M+H-H2O]+	mzCloud	0.707869	pos	1	5.93918e+06	9.77575e+06	7.04266e+06	7.63888e+06	1.00238e+07	5.29849e+06	1.01601e+07	7.9278e+06	4.39562e+06	6.32449e+06	8.70857e+06	539072
M250T389	4,4'-Methylenediphenyl diisocyanate	250.074	388.726	250.074	1.05835	C15H10N2O2	C19453	[M]-	mzCloud	0.792483	neg	1	4.00841e+06	3.94909e+06	2.35927e+06	3.91614e+06	4.25193e+06	3.45051e+06	2.25904e+06	4.11632e+06	3.94169e+06	4.33985e+06	5.00569e+06	1.29367e+07
M249T91	4,4'-Sulfonyldiphenol	249.022	91.1596	250.03	4.59559	C12H10O4S	C14216	[M-H]-	mzCloud	0.854978	neg	1	1.6922e+07	2.26415e+07	1.67507e+07	1.01877e+07	2.4189e+07	1.95102e+07	4.60763e+07	1.43281e+07	3.55839e+07	1.30121e+07	2.62286e+07	9.52448e+06
M233T83_1	4,4?-Dichlorobenzophenone	232.991	83.4585	249.995	14.7188	C13H8Cl2O	C06643	[M+H-H2O]+	MoNA	0.999992	pos	1	1.13787e+07	1.22376e+07	1.18861e+07	1.00661e+07	1.57807e+07	9.92232e+06	1.38342e+07	1.04353e+07	1.59231e+07	1.25155e+07	1.59216e+07	253444
M159T157	4,5-Dihydroorotic acid	158.962	156.91	158.033	3.21781	C5H6N2O4	C00337	[M+H]+	BioDeepDB	9.64016e-05	pos	2	1.25844e+08	2.67474e+08	4.38373e+08	1.03135e+08	5.0347e+08	1.03547e+08	2.52041e+08	4.82918e+08	2.2106e+08	4.01207e+08	3.29318e+08	1.03051e+08
M207T218	4-(2-Aminophenyl)-2,4-dioxobutanoic acid	207.044	217.589	207.053	0.837973	C10H9NO4	C01252	[M]+	BioDeepDB	0.595847	pos	1	1.59151e+07	1.44965e+07	1.52369e+07	2.68679e+07	1.19155e+07	1.54879e+07	1.63175e+07	1.21312e+07	1.02043e+07	2.62964e+07	6.7014e+06	2.12992e+07
M225T413	4-(Dimethylamino)azobenzene	225.123	412.648	225.127	14.8086	C14H15N3	C03764	[M]+	MoNA	0.988677	pos	1	5.7959e+06	1.43894e+07	1.35086e+07	6.63538e+06	5.43774e+06	9.1602e+06	1.02152e+07	1.49236e+07	8.53373e+06	6.31149e+06	4.70969e+06	1.03562e+06
M207T396	4-(Methylnitrosamino)-1-(3-pyridyl)-1-butanone	207.103	395.68	207.101	8.52323	C10H13N3O2	C16453	[M]+	BioDeepDB	0.797799	pos	1	4.48048e+07	5.23755e+07	5.2655e+07	4.52881e+07	5.15874e+07	2.95279e+07	6.11174e+07	3.90084e+07	5.46023e+07	5.21754e+07	4.79581e+07	2.60842e+06
M435T382	4-(Methylsulfinyl)but-3-enylglucosinolate	435.026	382.298	435.033	14.6014	C12H21NO10S3	C08420	[M]-	MoNA	0.999991	neg	1	1.8133e+06	1.90727e+06	1.52756e+06	1.80147e+06	1.79708e+06	1.62908e+06	1.82451e+06	2.35971e+06	1.42992e+06	1.32011e+06	1.38475e+06	852100
M283T329	4-(beta-D-Glucosyloxy)benzoate	283.077	328.911	300.084	1.57933	C13H16O8	C03993	[M+H-H2O]+	BioDeepDB	0.652868	pos	1	1.41272e+06	2.63126e+06	2.45571e+06	2.19884e+06	1.47541e+06	2.95859e+06	2.37478e+06	2.35804e+06	7.23158e+06	1.85908e+06	1.61116e+06	5.03437e+06
M160T356	4-Acetamido-2-aminobutanoic acid	160.097	356.172	160.085	0.229311	C6H12N2O3	C06442	[M]+	BioDeepDB	0.608359	pos	1	1.75016e+07	3.71066e+07	2.48686e+07	3.62011e+07	2.52929e+07	4.13845e+07	2.00639e+07	1.95169e+07	2.24437e+07	2.44795e+07	3.13974e+07	1.6388e+07
M144T278	4-Acetamidobutanoic acid	144.067	277.579	145.074	0.0381584	C6H11NO3	C02946	[M-H]-	BioDeepDB	0.585837	neg	1	1.7859e+07	1.1414e+06	1.61102e+07	1.99112e+07	2.46045e+07	1.50897e+07	4.42346e+07	2.5185e+07	1.34833e+07	8.01978e+06	2.81559e+07	3.30546e+07
M192T323	4-Acetylaminobiphenyl	192.085	323.476	211.1	19.0698	C14H13NO	C20285	[M-H2O-H]-	mzCloud	0.998767	neg	1	2.1092e+07	2.12288e+07	3.56305e+07	1.03183e+07	1.17796e+07	1.11272e+07	2.66528e+07	1.01362e+07	3.61024e+07	2.39156e+07	2.42046e+07	2.00545e+06
M129T523	4-Acetylbutyrate	129.054	523.21	130.063	14.7841	C6H10O3	C02129	[M-H]-	MoNA	9.97442e-06	neg	2	1.3469e+07	1.94142e+07	1.15733e+07	1.95982e+07	2.24415e+07	2.14894e+07	1.32125e+07	3.58591e+07	1.69229e+07	1.47751e+07	1.51533e+07	1.32224e+08
M202T129	4-Amino-2-methyl-5-(phosphooxymethyl)pyrimidine	202.029	128.896	219.041	21.6428	C6H10N3O4P	C04556	[M+H-H2O]+	BioDeepDB	0.839041	pos	1	5.49245e+07	5.2827e+07	4.58108e+07	6.6761e+07	5.84739e+07	3.98309e+07	1.05345e+07	5.70625e+07	5.59751e+07	6.72381e+07	5.31964e+07	5.78483e+07
M174T446	4-Aminobenzenesulfonate	174.022	446.173	173.015	0.593039	C6H7NO3S	C06335	[M+H]+	MoNA	0.986411	pos	1	1.5081e+06	1.79489e+06	1.29371e+06	3.43096e+06	1.35626e+06	1.36133e+06	390082	2.49684e+06	1.37622e+06	299796	661288	1.12519e+06
M88T136	4-Aminobutyraldehyde	88.0759	136.269	87.0684	0.625683	C4H9NO	C00555	[M+H]+	BioDeepDB	0.638795	pos	1	7.35167e+07	2.76407e+07	1.45255e+08	2.68562e+07	1.90743e+08	1.24556e+08	2.96374e+07	1.51486e+08	1.74815e+08	9.57469e+07	2.7626e+07	1.11753e+08
M110T101	4-Aminophenol	110.06	100.893	109.053	0.0202086	C6H7NO	C02372	[M+H]+	BioDeepDB	0.606358	pos	1	2.76392e+07	3.65792e+07	4.17656e+07	1.05124e+07	3.09721e+07	3.04246e+07	1.08543e+07	2.09249e+07	3.37592e+07	3.22495e+07	3.04933e+07	2.65398e+07
M95T79	4-Aminopyridine	95.0608	79.0786	94.0531	0.0658144	C5H6N2	C13728	[M+H]+	BioDeepDB	0.596528	pos	1	4.15468e+07	4.1871e+07	3.53317e+07	3.705e+07	4.95959e+07	3.9817e+07	3.87015e+07	3.59704e+07	4.03504e+07	4.06042e+07	3.69644e+07	7.30854e+07
M152T684	4-Aminosalicylate	152.035	683.703	153.043	4.4154	C7H7NO3	C02518	[M-H]-	mzCloud	0.643607	neg	1	7.22983e+06	4.86886e+06	7.31074e+06	4.59087e+06	1.63738e+06	1.66572e+06	1.65952e+06	8.39288e+06	1.67804e+06	8.49641e+06	1.77953e+06	1.69968e+06
M171T633	4-Bromophenol	170.944	633.308	171.952	8.6671	C6H5BrO	C14453	[M-H]-	MoNA	0.79009	neg	1	1.98744e+06	4.08984e+06	1.47774e+06	1.56301e+06	1.54271e+06	2.50189e+06	1.53061e+06	2.2602e+06	1.33966e+06	1.40728e+06	3.33441e+06	1.49788e+06
M337T703	4-Chloro-17alpha-methyl-17beta-hydroxy-4-androsten-3-one	337.198	703.285	336.186	14.266	C20H29ClO2	C15358	[M+H]+	mzCloud	0.00202464	pos	2	2.36792e+06	2.03246e+06	2.18164e+06	2.57983e+06	2.1403e+06	2.38746e+06	2.25829e+06	2.04871e+06	2.19696e+06	2.191e+06	1.81956e+06	1.9082e+06
M139T213	4-Chlorobenzoate	138.994	213.284	155.998	27.0632	C7H5ClO2	C02370	[M+H-H2O]+	MetaDNA	0.0226578	pos	2	3.83296e+07	7.90815e+07	1.62422e+07	1.62215e+07	4.40055e+07	1.78897e+07	5.21231e+07	1.76842e+07	9.9693e+07	1.71267e+07	8.9367e+07	1.83728e+07
M94T102	4-Fluoroaniline	94.0405	101.856	111.048	4.70891	C6H6FN	C11014	[M+H-H2O]+	MoNA	0.995983	pos	1	1.97788e+07	1.83542e+07	1.92332e+07	1.97031e+07	1.18533e+07	1.41009e+07	1.94268e+07	1.71287e+07	1.97954e+07	1.70053e+07	1.66973e+07	1.58372e+07
M201T137	4-Fumarylacetoacetate	201.052	137.465	200.032	0.2181	C8H8O6	C01061	[M+H]+	BioDeepDB	0.585881	pos	1	1.93433e+07	1.56794e+07	5.87532e+06	5.59994e+08	2.62221e+06	6.73764e+06	3.25446e+07	3.02992e+07	1.13484e+07	9.76936e+07	1.46672e+06	2.97439e+06
M129T596	4-Guanidinobutanal	129.091	596.028	129.09	6.55468	C5H11N3O	C02647	[M]+	BioDeepDB	0.959568	pos	1	2.81608e+06	3.19752e+06	4.98968e+06	6.79038e+06	3.51046e+06	5.06164e+06	2.96184e+06	9.01584e+06	2.85755e+06	2.94226e+06	5.24192e+06	2.86767e+06
M144T102	4-Guanidinobutanoic acid	144.077	101.965	145.085	1.28182	C5H11N3O2	C01035	[M-H]-	BioDeepDB	2.24061e-05	neg	2	2.05515e+06	3.09099e+06	4.06784e+07	3.01398e+07	2.60797e+06	2.22124e+06	1.63176e+06	1.22316e+06	1.94168e+06	3.93764e+07	1.20164e+07	1.33346e+08
M85T91	4-Hydroxy-2-butenoic acid gamma-lactone	85.029	91.1345	84.0211	0.00116621	C4H4O2	C17601	[M+H]+	BioDeepDB	0.579296	pos	1	1.01481e+08	9.51101e+07	9.31438e+07	6.27851e+07	8.4601e+07	1.12609e+08	9.20658e+07	1.14525e+08	1.2516e+08	5.73862e+07	9.32192e+07	6.78366e+07
M162T516	4-Hydroxy-2-quinolone	162.055	516.369	161.048	1.75655	C9H7NO2	C16716	[M+H]+	mzCloud	0.00097619	pos	2	6.463e+06	1.27293e+07	1.53715e+07	4.63662e+06	7.15804e+06	8.72485e+06	3.11639e+07	6.65155e+06	2.03579e+07	1.33034e+07	1.05696e+07	4.57738e+06
M187T150	4-Hydroxy-3-(3-methyl-2-butenyl)acetophenone	187.107	150.281	204.115	1.18467	C13H16O2	C10702	[M+H-H2O]+	GNPS	0.639599	pos	1	2.95884e+07	1.66576e+07	1.18958e+07	4.05881e+07	7.54958e+07	1.18494e+07	2.63599e+07	2.18847e+07	4.65194e+07	4.40363e+07	7.63424e+07	1.94315e+08
M193T102	4-Hydroxy-5-phenyltetrahydro-1,3-oxazin-2-one	193.068	101.621	193.074	1.39527	C10H11NO3	C16595	[M]+	BioDeepDB	0.669624	pos	1	1.34936e+08	2.32852e+08	2.52551e+08	1.78976e+08	1.91341e+08	1.84583e+08	1.23983e+08	2.23344e+08	1.62639e+08	1.59013e+08	1.26436e+08	2.94154e+07
M121T551	4-Hydroxybenzaldehyde	121.029	551.338	122.037	1.60538	C7H6O2	C00633	[M-H]-	mzCloud	0.615475	neg	1	4.11279e+06	1.75002e+06	6.16659e+06	867521	9.28571e+06	9.17681e+06	2.05585e+06	1.37845e+07	2.06232e+06	5.05186e+06	1.08103e+07	8.91786e+06
M114T75	4-Hydroxybenzeneacetonitrile	114.037	75.411	133.053	24.4827	C8H7NO	C03766	[M-H2O-H]-	BioDeepDB	1	neg	1	77558.3	385799	154802	387256	69579.7	105270	162486	392472	96129	414027	224093	80811.2
M139T453	4-Hydroxybenzoic acid	139.019	453.351	138.032	7.96104	C7H6O3	C00156	[M+H]+	BioDeepDB	3.5849e-05	pos	2	1.00637e+08	2.37899e+07	7.2693e+07	2.46095e+07	1.193e+08	2.36748e+07	2.33066e+07	9.56444e+07	2.37143e+07	7.73123e+06	1.12711e+08	1.44758e+08
M104T124	4-Hydroxybutanoic acid	104.052	124.081	104.047	7.29398	C4H8O3	C00989	[M]+	BioDeepDB	7.90749e-14	pos	2	2.67792e+08	2.49906e+08	1.34817e+08	3.77267e+09	2.03366e+08	1.25391e+08	3.00702e+08	2.95695e+08	1.79737e+08	7.71984e+08	1.91841e+08	3.91135e+07
M147T196	4-Hydroxycinnamic acid	147.044	196.336	164.047	27.2175	C9H8O3	C00811	[M+H-H2O]+	BioDeepDB	7.03551e-06	pos	2	1.49853e+09	1.2757e+09	1.19805e+09	1.18238e+09	1.61476e+09	9.30873e+08	1.78431e+09	1.15183e+09	1.62181e+09	1.55003e+09	1.77197e+09	1.33048e+08
M276T275	4-Hydroxycinnamoylagmatine	276.143	275.498	276.159	3.77512	C14H20N4O2	C04498	[M]+	BioDeepDB	0.615337	pos	1	5.15038e+06	2.25832e+07	1.9299e+07	2.10589e+07	1.20963e+07	1.06734e+07	1.16043e+07	2.68734e+07	1.56358e+07	1.27311e+07	1.65037e+07	4.45595e+07
M311T363_2	4-Hydroxycinnamyl alcohol 4-D-glucoside	311.119	362.562	312.121	16.4065	C15H20O7	C05855	[M-H]-	mzCloud	0.757158	neg	1	312692	460201	501751	313344	303650	408869	297156	397004	387388	361226	264840	63045.4
M289T342	4-Hydroxyestradiol	289.175	341.89	288.173	18.0793	C18H24O3	C14209	[M+H]+	BioDeepDB	0.845501	pos	1	2.06756e+06	3.45067e+06	4.25741e+06	1.77728e+06	2.2204e+06	164566	2.3637e+06	2.92772e+06	9.17572e+06	3.02082e+06	2.90109e+06	2.8032e+06
M136T384	4-Hydroxyphenylacetaldehyde	136.061	384.043	136.052	4.24626	C8H8O2	C03765	[M]+	BioDeepDB	0.791183	pos	1	8.52663e+07	8.79255e+07	1.26716e+08	1.14284e+08	8.81663e+07	6.19945e+07	5.86128e+07	8.44072e+07	1.27002e+08	1.2127e+08	1.00397e+08	1.12241e+08
M281T89	4-Hydroxyphenylacetylglutamic acid	281.095	88.7278	281.09	16.4611	C13H15NO6	C05595	[M]+	BioDeepDB	0.733034	pos	1	6.85592e+07	1.1157e+08	7.02884e+07	7.84769e+07	1.30118e+08	2.88014e+07	4.75369e+07	6.13302e+07	5.84437e+07	1.18139e+08	6.55332e+07	1.40944e+08
M166T49	4-Hydroxyphenylglyoxylate	166.029	48.6803	166.027	16.3701	C8H6O4	C03590	[M]+	BioDeepDB	0.0339918	pos	2	3.43215e+07	3.71001e+07	3.5322e+07	1.44063e+07	3.99118e+07	4.16224e+07	3.98041e+07	1.39669e+07	1.43e+07	1.51531e+07	1.35825e+07	4.12656e+07
M180T724	4-Hydroxyphenylpyruvic acid	180.045	724.496	180.042	2.45011	C9H8O4	C01179	[M]+	BioDeepDB	0.661895	pos	1	2.99732e+07	3.23825e+07	2.81961e+07	2.38045e+07	4.90884e+06	4.13251e+07	4.11969e+07	4.40631e+06	2.3851e+06	6.16346e+07	4.06727e+06	4.46258e+06
M132T91_2	4-Hydroxyproline	132.065	90.5507	131.058	0.0519396	C5H9NO3	C01157	[M+H]+	BioDeepDB	0.575757	pos	1	4.82521e+08	5.32951e+08	7.50717e+08	1.13289e+09	3.45953e+08	4.78912e+08	5.02116e+08	5.56106e+08	4.5656e+08	4.41318e+08	4.41542e+08	3.69766e+08
M101T358_2	4-Hydroxystyrene	101.039	358.449	120.058	5.39493	C8H8O	C05627	[M-H2O-H]-	MoNA	0.833571	neg	1	587347	1.16711e+06	199081	1.8085e+06	1.47016e+06	151458	243826	927977	447227	1.85297e+06	3.69553e+06	2.75833e+07
M386T376	4-Hydroxytamoxifen	386.211	375.824	387.22	4.57424	C26H29NO2	C05011	[M-H]-	BioDeepDB	0.94613	neg	1	10551.8	7729.61	96397.8	127876	1.93392e+06	0	329824	128201	108657	470140	54321.8	315701
M157T96	4-Imidazolone-5-propionic acid	157.061	95.8775	156.054	0.800351	C6H8N2O3	C03680	[M+H]+	BioDeepDB	0.590917	pos	1	4.02966e+06	3.62411e+06	1.56841e+06	2.89989e+07	1.6799e+07	1.20401e+06	3.70927e+06	5.85917e+06	1.33417e+07	4.87678e+07	5.30348e+07	2.19178e+09
M149T575_2	4-Isopropylbenzaldehyde	149.096	574.594	148.089	0.248595	C10H12O	C06577	[M+H]+	mzCloud	0.606518	pos	1	844490	1.81282e+06	985949	1.9282e+06	819839	777978	3.33091e+06	763552	5.1367e+06	876130	750766	2.77716e+06
M190T450	4-Methoxy-2,2-bipyrrole-5-carbaldehyde	190.089	449.616	190.074	12.6555	C10H10N2O2	C21570	[M]+	BioDeepDB	0.260527	pos	2	8.66333e+07	1.23973e+08	4.85237e+07	1.72795e+07	6.29148e+07	6.42646e+07	9.60638e+07	1.02583e+08	4.15663e+07	9.03029e+07	3.54721e+07	3.66825e+07
M151T373	4-Methoxybenzoate	151.04	373.16	152.047	2.69359	C8H8O3	C02519	[M-H]-	mzCloud	0.613366	neg	1	5.84391e+06	4.36708e+06	3.80468e+06	3.70767e+06	5.35846e+06	1.29624e+07	3.3277e+06	3.26943e+06	4.3388e+06	4.07472e+06	776139	8.70403e+06
M412T569_2	4-Methylamino-4-de(dimethylamino)anhydrotetracycline	412.125	568.94	412.127	5.2414	C21H20N2O7	C21436	[M]+	BioDeepDB	0.806332	pos	1	2.27438e+06	7.5269e+06	525203	1.75811e+06	4.66949e+06	577925	2.93099e+06	356207	2.35266e+06	6.02833e+06	9.09384e+06	2.648e+06
M121T196	4-Methylbenzaldehyde	121.065	196.317	120.058	0.091108	C8H8O	C06758	[M+H]+	BioDeepDB	0.605038	pos	1	3.52904e+08	2.99628e+08	2.86758e+08	2.80868e+08	3.78977e+08	2.27495e+08	4.20422e+08	2.77672e+08	3.89274e+08	3.70871e+08	4.22156e+08	4.29381e+07
M122T196	4-Methylbenzyl alcohol	122.069	196.4	122.073	1.21856	C8H10O	C06757	[M]+	BioDeepDB	0.892466	pos	1	2.49002e+07	2.1119e+07	2.13895e+07	1.60235e+07	2.80861e+07	1.65621e+07	2.98925e+07	2.01538e+07	2.66862e+07	2.6604e+07	3.0537e+07	2.41338e+06
M124T32	4-Methylcatechol	123.901	32.0627	124.052	1.89754	C7H8O2	C06730	[M]-	BioDeepDB	0.63151	neg	1	8.37813e+06	7.51195e+06	4.49449e+06	3.98907e+06	2.78597e+06	453084	1.48318e+06	2.45491e+06	488353	460168	1.99278e+06	1.96505e+06
M177T582	4-Methylumbelliferone	177.055	582.002	176.047	0.27419	C10H8O3	C03081	[M+H]+	mzCloud	0.654947	pos	1	1.86335e+06	1.91686e+06	2.48007e+06	2.47684e+06	1.67297e+06	2.2018e+06	2.3053e+06	1.78641e+06	2.74232e+06	526111	2.01757e+06	2.89755e+06
M154T104	4-Nitrocatechol	154.014	104.094	155.022	5.70129	C6H5NO4	C02235	[M-H]-	MoNA	0.723452	neg	1	2.1361e+06	1.81075e+06	2.34605e+06	1.91792e+06	3.63613e+06	2.35498e+06	1.83135e+06	1.55802e+06	1.44246e+06	1.16771e+06	1.2537e+06	1.1117e+06
M138T103	4-Nitrophenol	138.019	103.302	139.027	6.79804	C6H5NO3	C00870	[M-H]-	BioDeepDB	0.735925	neg	1	8.72738e+06	9.3332e+06	1.28861e+07	2.36697e+06	1.12278e+07	1.39995e+07	9.0305e+06	1.04905e+07	1.0491e+07	1.07361e+07	9.06758e+06	1.89706e+06
M219T130	4-Nitrophenyl phosphate	218.992	129.899	218.993	6.3377	C6H6NO6P	C03360	[M]-	MoNA	0.709257	neg	1	8.38097e+06	4.98517e+06	8.62798e+06	6.58652e+06	5.57482e+06	3.93557e+06	7.40147e+06	7.68271e+06	3.9569e+06	8.01424e+06	5.13442e+06	4.64036e+06
M189T321	4-Nitroquinoline N-oxide	189.03	321.476	190.038	2.98242	C9H6N2O3	C03474	[M-H]-	BioDeepDB	0.992916	neg	1	686121	651104	407376	664207	1.10925e+06	616394	690323	910563	528169	439346	380755	505279
M207T750	4-Octylphenol	207.174	750.485	206.167	0.140243	C14H22O	C14132	[M+H]+	MoNA	0.984851	pos	1	4.54454e+06	1.25983e+07	1.76715e+06	7.02e+06	4.64848e+06	1.50777e+06	1.64965e+06	1.64832e+06	1.82011e+06	1.62084e+06	5.73658e+06	1.6181e+06
M146T69	4-Oxoglutaramate	146.053	69.4935	145.037	0.560979	C5H7NO4	C05572	[M+H]+	BioDeepDB	0.587655	pos	1	3.12659e+06	1.4763e+07	7.93838e+06	7.87418e+06	2.06011e+06	1.40585e+07	8.26988e+06	6.34611e+06	6.47073e+06	1.30646e+07	1.15717e+07	1.00747e+07
M110T180	4-Oxoproline	110.024	179.803	129.043	6.22431	C5H7NO3	C01877	[M-H2O-H]-	mzCloud	0.697267	neg	1	1.69036e+07	8.60442e+06	1.94399e+07	9.91769e+06	2.54532e+06	9.58885e+06	8.63311e+06	8.65852e+06	1.59472e+07	1.92322e+07	1.23683e+07	2.26615e+06
M164T310	4-Phenylbutyrate	164.082	309.818	164.084	11.3264	C10H12O2	C21793	[M]+	mzCloud	0.804833	pos	1	2.11473e+06	3.97687e+06	1.66611e+06	2.05434e+06	1.12316e+06	931828	2.06732e+06	2.74338e+06	963889	3.24711e+06	3.20735e+06	3.16054e+06
M119T47	4-Propylphenol	119.082	46.8593	136.089	2.64942	C9H12O	C14311	[M+H-H2O]+	BioDeepDB	0.992176	pos	1	7.25526e+07	7.97472e+07	7.39213e+07	2.03949e+07	1.09527e+08	8.6887e+07	2.12959e+07	8.25766e+07	4.64866e+07	8.36421e+07	8.03189e+07	8.77755e+07
M182T348	4-Pyridoxic acid	182.045	348.16	183.053	5.05574	C8H9NO4	C00847	[M-H]-	BioDeepDB	1.59216e-10	neg	2	7.81743e+06	1.17538e+07	8.18493e+06	6.15498e+06	7.48746e+06	4.2137e+06	8.60611e+06	5.64784e+06	7.78687e+06	8.61509e+06	5.38008e+06	1.05805e+07
M173T553	4-Quinolinecarboxylic acid	173.117	552.682	173.048	1.26898	C10H7NO2	C06414	[M]-	BioDeepDB	5.50874e-06	neg	2	5.45163e+07	1.2712e+08	1.61707e+08	9.1116e+07	1.0212e+08	5.25137e+07	1.10259e+08	2.00224e+07	5.72858e+08	3.54862e+08	4.34586e+08	1.33455e+08
M139T619	4-fluorobenzoate	139.022	619.166	139.104	13.2505	C7H4FO2	C02371	[M-H]-	MoNA	0.999967	neg	1	1.06775e+06	1.19692e+06	1.15215e+06	1.05295e+06	1.53507e+06	1.1495e+06	1.46755e+06	1.03102e+06	1.067e+06	1.11436e+06	1.08652e+06	866561
M319T110	4-p-Coumaroylquinic acid	319.077	109.528	338.1	13.8245	C16H18O8	C10441	[M-H2O-H]-	GNPS	0.99998	neg	1	1.14735e+06	800894	599751	464759	1.39967e+06	593154	992822	725861	862862	1.90386e+06	912534	336755
M149T607	4-tert-Butylphenol	149.096	607.256	150.105	6.46276	C10H14O	C14200	[M-H]-	mzCloud	0.79974	neg	1	627034	444552	284652	325120	702460	570942	734509	298070	1.27289e+06	1.10253e+06	773370	853780
M239T314	4a-Carbinolamine tetrahydrobiopterin	239.102	313.962	239.102	1.28401	C9H13N5O3	C00268	[M]+	BioDeepDB	0.593265	pos	1	5.06505e+06	4.67845e+06	4.51974e+06	6.98957e+06	1.15705e+07	4.58773e+06	4.15104e+06	4.22456e+06	5.00003e+06	5.08357e+06	3.66885e+06	5.10769e+06
M443T808	4a-Carboxy-4b-methyl-5a-cholesta-8,24-dien-3b-ol	443.353	807.518	442.345	2.27411	C29H46O3	C15808	[M+H]+	BioDeepDB	0.602841	pos	1	8.12208e+07	5.76754e+07	5.72627e+07	5.09793e+07	1.87555e+07	1.21486e+07	7.73865e+07	3.33354e+07	3.81796e+07	4.33638e+07	4.46742e+07	6.74816e+06
M229T450	5'-Deoxy-5-fluorouridine	229.064	449.99	246.065	25.498	C9H11FN2O5	C12739	[M+H-H2O]+	BioDeepDB	0.997126	pos	1	1.71062e+06	3.43372e+06	2.64862e+06	1.47294e+06	1.38003e+06	2.76135e+06	1.54687e+06	2.60253e+06	1.63118e+06	1.55678e+06	1.387e+06	485271
M332T313	5'-O-beta-D-Glucosylpyridoxine	332.144	313.338	331.127	29.8866	C14H21NO8	C03996	[M+H]+	BioDeepDB	0.957509	pos	1	282608	750290	258683	1.35782e+06	3.53523e+06	157609	2.56551e+06	850390	3.0167e+06	2.72338e+06	2.68018e+06	2.87627e+06
M266T102_1	5'-Oxoinosine	266.068	102.233	266.065	12.2487	C10H10N4O5	C01993	[M]+	BioDeepDB	0.739172	pos	1	1.16634e+07	1.57394e+07	3.03683e+07	2.94031e+06	9.54563e+06	2.31576e+07	3.42679e+06	8.97205e+06	5.80719e+06	7.36643e+06	5.58345e+06	8.60485e+06
M315T314	5'-Phosphoribosyl-N-formylglycinamide	315.073	314.121	314.051	6.7934	C8H15N2O9P	C04376	[M+H]+	BioDeepDB	0.716475	pos	1	921556	1.45914e+06	1.39088e+06	111550	1.13566e+06	1.95505e+06	769830	1.47571e+06	751690	259515	1.57179e+06	1.0122e+06
M334T291_2	5,5'-Dehydrodivanillate	334.072	291.362	334.069	8.80907	C16H14O8	C18347	[M]+	BioDeepDB	0.661453	pos	1	2.69382e+07	4.90056e+07	5.37657e+07	6.16747e+07	1.70069e+07	3.95202e+07	1.04774e+07	1.58142e+07	1.82305e+07	5.6158e+07	6.16268e+06	2.39176e+06
M319T819	5,6-DHET	319.227	818.986	338.246	0.270698	C20H34O4	C14772	[M-H2O-H]-	BioDeepDB	0.592485	neg	1	1.59381e+06	2.63944e+06	1.92313e+06	383587	888652	1.26584e+06	2.58939e+06	3.59795e+06	3.2533e+06	3.10012e+06	4.02549e+06	113237
M133T115	5,6-Dihydro-5-fluorouracil	133.032	115.127	132.034	0.0311054	C4H5FN2O2	C16630	[M+H]+	BioDeepDB	5.3113e-06	pos	2	1.58047e+09	1.37212e+09	1.078e+09	7.40058e+08	1.85284e+09	8.70042e+08	1.2417e+09	8.17044e+08	1.25591e+09	1.67426e+09	1.28736e+09	3.52136e+08
M253T516	5,7-Dihydroxyflavone	253.049	516.262	254.058	3.38567	C15H10O4	C10028	[M-H]-	BioDeepDB	1.127e-13	neg	2	2.05129e+06	1.72779e+06	4.76104e+06	1.16304e+06	1.21894e+06	1.87781e+06	665080	1.75536e+06	1.2052e+06	2.75401e+06	1.56495e+06	2.55003e+06
M283T780	5,7-Dimethoxyflavone	283.094	780.275	282.089	7.45263	C17H14O4	C10029	[M+H]+	BioDeepDB	0.692767	pos	1	1.0509e+06	1.49161e+06	1.81765e+06	1.4923e+06	3.77039e+06	9.22111e+06	7.54729e+06	5.20936e+06	6.08052e+06	7.65694e+06	4.12902e+06	5.25145e+06
M143T500	5-(2-Hydroxyethyl)-4-methylthiazole	143.04	500.169	143.041	0.0854533	C6H9NOS	C04294	[M]+	BioDeepDB	0.195878	pos	2	9.26437e+07	7.33631e+07	2.33665e+08	2.50595e+08	3.8858e+08	1.95258e+08	1.77773e+08	7.08264e+07	1.61542e+08	1.89615e+07	2.87736e+08	7.29878e+07
M225T163	5-(Methylthio)-2,3-dioxopentyl phosphate	224.995	163.423	242.001	6.48094	C6H11O6PS	C15650	[M+H-H2O]+	BioDeepDB	0.686166	pos	1	7.37435e+06	1.22675e+07	1.57762e+07	1.06516e+07	1.15543e+07	2.08301e+07	1.27738e+07	1.25165e+07	1.23375e+07	1.14518e+07	1.26079e+07	2.86273e+06
M159T452	5-Acetamidovalerate	159.092	452.273	159.089	12.672	C7H13NO3	C03087	[M]+	BioDeepDB	0.89442	pos	1	828117	3.92119e+06	5.52718e+06	4.51642e+06	3.65345e+06	3.75239e+06	2.76369e+06	3.65601e+06	2.89894e+06	3.37564e+06	3.74409e+06	790523
M131T477	5-Amino-2-oxopentanoic acid	131.052	476.726	131.058	13.3366	C5H9NO3	C01110	[M]+	BioDeepDB	0.905487	pos	1	8.13349e+06	6.6934e+06	7.46547e+06	5.47043e+06	1.44695e+07	1.0514e+07	3.62051e+06	7.75025e+06	6.30918e+06	7.22071e+06	5.0692e+06	3.55681e+06
M355T101	5-Amino-6-(5'-phosphoribosylamino)uracil	355.061	100.999	354.058	6.17871	C9H15N4O9P	C01268	[M+H]+	BioDeepDB	0.804357	pos	1	7.36034e+07	1.07803e+08	1.78598e+08	2.75127e+07	7.35627e+07	1.53273e+08	3.59371e+07	8.09732e+07	5.9324e+07	6.24154e+07	3.75223e+07	0
M107T437	5-Aminoimidazole-4-carboxamide	107.035	436.887	126.054	5.34067	C4H6N4O	C04051	[M-H2O-H]-	BioDeepDB	0.688401	neg	1	304071	278705	400266	353861	304674	210120	27303.1	267309	403792	350386	275849	347345
M102T520_2	5-Aminopentanal	102.091	519.911	101.084	0.217605	C5H11NO	C12455	[M+H]+	BioDeepDB	0.0554572	pos	2	3.25413e+07	3.14885e+07	1.6866e+07	3.32697e+07	8.1742e+06	2.57519e+07	3.20592e+07	3.26209e+07	4.12215e+07	2.89075e+07	3.12607e+07	3.29161e+07
M117T33	5-Aminopentanoic acid	116.927	33.4295	117.079	0.578852	C5H11NO2	C00431	[M]-	BioDeepDB	1.70528e-08	neg	2	5.59173e+07	5.58858e+07	5.24273e+07	4.97071e+07	5.01785e+07	3.56861e+07	1.85232e+07	7.0911e+06	2.76086e+06	2.42941e+06	1.9291e+06	3.41333e+06
M410T766	5-Dehydroavenasterol	410.336	765.7	410.355	22.227	C29H46O	C15783	[M]+	BioDeepDB	0.188899	pos	2	3.74268e+07	8.80229e+07	6.16407e+07	3.25455e+07	3.61094e+07	2.3275e+07	3.01008e+07	4.24095e+06	9.00678e+06	8.93986e+06	1.4839e+07	8.39738e+06
M396T750	5-Dehydroepisterol	396.32	749.552	396.339	24.4367	C28H44O	C15780	[M]+	BioDeepDB	0.837226	pos	1	2.45079e+07	6.26731e+07	4.57097e+07	2.30764e+07	3.13438e+07	2.14235e+07	1.93687e+07	5.82883e+06	5.83221e+06	4.47509e+06	9.27527e+06	5.55156e+06
M252T328	5-Deoxyadenosine	252.109	328.278	251.102	0.243145	C10H13N5O3	C05198	[M+H]+	BioDeepDB	3.74438e-07	pos	2	1.61744e+06	2.43977e+06	2.23491e+06	562195	2.42198e+06	3.59716e+06	2.1911e+06	1.92858e+06	2.15275e+06	2.79551e+06	2.24646e+06	2.83127e+06
M187T358	5-Guanidino-3-methyl-2-oxopentanoate	187.107	357.742	187.096	0.879541	C7H13N3O3	C20234	[M]+	BioDeepDB	0.759686	pos	1	6.41381e+06	6.53703e+06	6.84404e+06	3.14364e+06	3.76676e+06	6.45657e+06	6.5991e+06	6.73375e+06	1.40518e+06	2.21927e+06	2.13843e+06	6.40703e+06
M221T269	5-Hydroxy-L-tryptophan	221.092	269.03	220.085	0.209397	C11H12N2O3	C00643	[M+H]+	BioDeepDB	0.578357	pos	1	2.2666e+06	2.09724e+06	744327	738238	1.82009e+06	777460	1.95277e+06	724823	1.01575e+06	1.77669e+06	2.51274e+06	841459
M179T41	5-Hydroxyconiferyl alcohol	179.064	41.1987	196.074	14.07	C10H12O4	C12205	[M+H-H2O]+	BioDeepDB	0.804459	pos	1	8.52999e+06	1.04597e+07	1.72022e+07	1.48293e+07	9.59963e+06	3.57826e+06	3.59854e+06	8.22256e+06	1.04092e+07	3.75094e+06	1.80907e+07	3.38064e+06
M176T435	5-Hydroxyindoleacetaldehyde	176.073	434.943	175.063	11.3266	C10H9NO2	C05634	[M+H]+	BioDeepDB	0.732376	pos	1	4.76518e+06	1.43355e+06	3.96242e+06	4.3437e+07	8.06927e+06	4.83692e+06	1.07859e+06	1.93394e+06	1.45791e+06	1.03497e+07	4.54538e+06	2.15574e+06
M191T802	5-Hydroxyindoleacetic acid	191.107	802.075	191.058	1.64918	C10H9NO3	C05635	[M]-	BioDeepDB	6.77416e-10	neg	2	1.45444e+08	1.44343e+08	1.41992e+08	1.3457e+08	1.19902e+08	1.39831e+08	1.36257e+08	7.58561e+07	1.45292e+08	1.33239e+08	1.04018e+08	1.49549e+08
M249T332	5-Hydroxyindoleacetylglycine	249.09	332.207	248.08	12.3006	C12H12N2O4	C05832	[M+H]+	BioDeepDB	0.835839	pos	1	7.75978e+06	8.34512e+06	1.57362e+07	1.22031e+07	8.39112e+06	1.90141e+07	8.35405e+06	1.23447e+07	7.21252e+06	1.33777e+07	7.99338e+06	2.46491e+06
M163T78	5-Hydroxylysine	163.108	77.8372	162.1	3.42273	C6H14N2O3	C16741	[M+H]+	MoNA	0.719699	pos	1	3.14902e+06	3.21942e+06	2.46383e+06	2.47246e+06	6.13385e+06	2.81089e+06	5.62589e+06	2.18882e+06	4.17348e+06	6.60191e+06	2.22696e+06	1.95947e+06
M127T215	5-Hydroxymethyl-2-furaldehyde	127.039	214.546	126.032	3.61686	C6H6O3	C11101	[M+H]+	mzCloud	0.659039	pos	1	4.26759e+07	4.02996e+07	4.07012e+07	1.20805e+08	1.48678e+08	9.96891e+07	1.98467e+08	1.52787e+08	1.50762e+07	2.10149e+08	1.69384e+08	3.95009e+07
M143T593	5-Hydroxymethyluracil	143.041	593.106	142.038	28.8398	C5H6N2O3	C03088	[M+H]+	BioDeepDB	0.909613	pos	1	1.2384e+08	1.83083e+08	3.94878e+08	1.24567e+08	3.82396e+07	3.49692e+07	3.20948e+07	1.54166e+08	3.16413e+07	3.57716e+07	1.53651e+07	2.41926e+08
M119T398	5-Hydroxypentanoic acid	119.073	398.33	118.063	23.9781	C5H10O3	C02804	[M+H]+	BioDeepDB	0.259133	pos	2	5.95272e+08	5.64823e+08	5.75407e+08	5.3663e+08	5.63212e+08	5.69501e+08	5.56059e+08	5.82129e+08	5.56262e+08	5.6514e+08	5.83669e+08	4.6505e+08
M123T76_2	5-Hydroxypyrazinamide	123.041	75.6379	123.043	13.559	C5H5N3O	C01956	[M]+	BioDeepDB	0.86382	pos	1	7.69759e+07	8.43365e+07	4.48979e+07	7.44261e+07	1.18661e+08	1.64461e+07	7.05789e+07	5.44957e+07	1.08319e+08	9.7523e+07	7.59054e+07	2.30225e+08
M203T396_1	5-Hydroxytryptophan	203.081	395.654	220.085	20.2467	C11H12N2O3	C01017	[M+H-H2O]+	mzCloud	0.763854	pos	1	4.60053e+06	4.75036e+06	5.9395e+06	4.5102e+06	5.98072e+06	2.22678e+06	7.47806e+06	3.27697e+06	7.41694e+06	4.41135e+06	5.86645e+06	1.96288e+06
M318T576	5-KETE	318.227	576.446	318.219	23.0686	C20H30O3	C14732	[M]+	BioDeepDB	0.88176	pos	1	1.44723e+06	6.65332e+06	8.98259e+06	1.18209e+07	1.25145e+06	1.61483e+06	1.3888e+06	1.13067e+07	926870	5.40389e+06	1.40062e+06	1.56522e+06
M218T560	5-Methoxydimethyltryptamine	218.138	559.972	218.142	15.7899	C13H18N2O	C08309	[M]+	MoNA	0.798749	pos	1	1.66198e+07	2.15272e+07	2.28288e+07	1.02795e+07	6.00876e+06	2.35314e+07	1.29792e+07	1.56408e+07	7.34277e+06	1.18017e+07	6.8678e+06	4.44807e+06
M191T413	5-Methoxytryptamine	191.121	412.938	190.111	17.3163	C11H14N2O	C05659	[M+H]+	MoNA	0.993668	pos	1	3.36492e+06	2.83401e+06	2.74739e+06	272597	7.84053e+06	431681	498826	3.45961e+06	3.49227e+06	2.84843e+06	754502	1.27452e+06
M240T316	5-Methyl-2'-deoxycytidine	240.099	315.977	241.106	1.54474	C10H15N3O4	C03592	[M-H]-	mzCloud	0.593546	neg	1	187890	309753	169700	183778	207896	234956	229684	251350	435825	365121	388009	598468
M126T102_1	5-Methylcytosine	126.066	101.505	125.059	1.16133	C5H7N3O	C02376	[M+H]+	mzCloud	0.587672	pos	1	3.21759e+07	4.67745e+07	2.9974e+07	4.13302e+07	2.3435e+07	2.792e+07	2.47214e+07	2.62102e+07	3.11505e+07	3.7655e+07	3.30145e+07	2.50926e+07
M296T437	5-Methylthioadenosine	296.081	436.894	297.09	2.95745	C11H15N5O3S	C00170	[M-H]-	BioDeepDB	0.000159879	neg	2	1.46895e+06	1.40539e+06	1.94208e+06	2.12572e+06	1.59879e+06	986636	953638	1.52593e+06	2.09028e+06	1.97652e+06	1.43494e+06	1.73228e+06
M183T70_3	5-Oxo-1,2-campholide	183.101	69.8181	182.094	2.75395	C10H14O3	C02952	[M+H]+	BioDeepDB	0.708034	pos	1	229141	4.24177e+06	4.69374e+06	6.84006e+06	7.56987e+06	4.00552e+06	3.31993e+06	3.31079e+06	2.64968e+06	3.28828e+06	3.15207e+06	3.54269e+06
M297T404	5-S-Methyl-5-thioinosine	297.065	403.604	298.074	4.67993	C11H14N4O4S	C19787	[M-H]-	MetaDNA	0.0228072	neg	2	1.35659e+06	1.77804e+06	1.79494e+06	1.21343e+06	977137	2.23677e+06	1.82214e+06	940570	5.64583e+06	3.08847e+06	1.64514e+06	2.4094e+07
M101T102	5-Valerolactone	101.06	101.59	100.052	5.54553	C5H8O2	C02240	[M+H]+	BioDeepDB	0.632736	pos	1	3.06929e+07	2.79493e+07	3.15434e+07	3.4387e+07	3.10055e+07	2.24322e+07	1.67776e+07	2.11525e+07	1.94502e+07	2.05937e+07	6.08547e+06	1.89888e+07
M299T821	5a-Pregnane-3,20-dione	299.24	820.905	316.24	8.09842	C21H32O2	C03681	[M+H-H2O]+	BioDeepDB	0.753911	pos	1	4.64976e+06	5.2491e+06	4.31101e+06	1.95769e+07	1.70149e+07	2.22426e+07	1.76831e+06	1.52093e+07	1.33816e+06	1.32327e+06	1.39574e+06	1.72295e+06
M333T627	5alpha-Dihydrodeoxycorticosterone	333.246	626.895	332.235	9.48905	C21H32O3	C18040	[M+H]+	BioDeepDB	0.791627	pos	1	7.02273e+06	1.09323e+07	1.22825e+07	1.83428e+07	5.04737e+06	9.09305e+06	1.14297e+07	1.38217e+07	8.25399e+06	8.55681e+06	9.70523e+06	4.6128e+06
M415T837	5alpha-Ergosta-7,22-diene-3beta,5-diol	415.359	837.01	414.35	3.75328	C28H46O2	C04416	[M+H]+	BioDeepDB	0.64026	pos	1	1.01081e+09	1.33893e+09	6.72957e+08	8.44399e+08	7.48753e+08	2.03677e+08	4.19143e+08	8.71678e+08	5.91657e+08	2.98982e+08	4.90491e+08	2.07732e+08
M499T174	6''-Malonylgenistin	499.091	174.37	518.106	6.31839	C24H22O13	C16192	[M-H2O-H]-	GNPS	0.997837	neg	1	387523	951367	954137	620856	0	549774	8816.97	836792	0	525480	3344.98	22601.3
M215T90	6-Aminopenicillanic acid	215.051	90.1912	216.057	7.51377	C8H12N2O3S	C02954	[M-H]-	BioDeepDB	0.754459	neg	1	1.27937e+08	1.98029e+08	1.84378e+08	1.48501e+08	2.36628e+08	1.56597e+08	1.1867e+08	1.71286e+08	1.15012e+08	1.29237e+08	1.2308e+08	1.42318e+08
M242T40	6-Deoxy-5-ketofructose 1-phosphate	242.022	40.454	242.019	9.84908	C6H11O8P	C16848	[M]+	BioDeepDB	0.708433	pos	1	7.41095e+06	1.75021e+06	7.10146e+06	8.32838e+06	7.79926e+06	8.24447e+06	7.00525e+06	7.58064e+06	9.64732e+06	8.6449e+06	1.0071e+07	1.05581e+07
M270T725	6-Hydroxydaidzein	270.083	724.809	270.053	23.302	C15H10O5	C14314	[M]+	BioDeepDB	0.84602	pos	1	1.25359e+06	1.57635e+06	2.03118e+06	1.86459e+06	454196	1.3115e+06	831572	1.30326e+06	157037	873339	526954	119008
M131T279_2	6-Hydroxyhexanoic acid	131.071	279.2	132.079	6.13972	C6H12O3	C06103	[M-H]-	mzCloud	1.25029e-05	neg	2	1.13101e+08	1.50402e+08	1.53213e+08	1.13722e+08	9.04455e+07	8.77504e+07	1.01976e+08	8.52983e+07	2.61119e+07	1.29812e+08	1.69894e+08	9.89704e+08
M248T324_2	6-Hydroxymelatonin	248.115	323.772	248.116	4.40731	C13H16N2O3	C05643	[M]-	mzCloud	0.616863	neg	1	1.18676e+06	1.04087e+06	1.04169e+06	971925	1.73635e+06	798815	1.3624e+06	928001	1.17303e+06	1.18458e+06	1.38946e+06	1.62142e+06
M138T619	6-Hydroxynicotinic acid	138.02	618.9	139.027	0.428248	C6H5NO3	C01020	[M-H]-	BioDeepDB	3.00168e-08	neg	2	1.72781e+07	2.15479e+07	2.36594e+07	2.20215e+07	2.39625e+07	2.37761e+07	2.12056e+07	2.28205e+07	2.21582e+07	2.40529e+07	1.96728e+07	2.32934e+07
M353T704	6-Keto-prostaglandin F1a	353.229	704.03	370.236	1.51527	C20H34O6	C05961	[M+H-H2O]+	BioDeepDB	0.60082	pos	1	5.65206e+06	850213	25326.9	3.38443e+06	2.03761e+06	87204.7	1.29217e+06	109348	2.26315e+06	5.07427e+06	2.09077e+06	3.81688e+06
M209T328	6-Methoxymellein	209.077	327.533	208.074	4.29002	C11H12O4	C02381	[M+H]+	BioDeepDB	0.799686	pos	1	8.82399e+06	1.02639e+07	1.39097e+06	4.82156e+06	1.30591e+07	5.53642e+06	2.85698e+06	4.72274e+06	3.07818e+06	4.19809e+06	9.51891e+06	6.72154e+06
M166T358_3	6-Methylmercaptopurine	166.058	358.468	166.031	1.39834	C6H6N4S	C16614	[M]-	BioDeepDB	0.644464	neg	1	3.61829e+07	6.46311e+07	1.33173e+07	9.57855e+07	8.0048e+07	1.04853e+07	1.62638e+07	5.32777e+07	2.64764e+07	9.70495e+07	1.98141e+08	1.37658e+09
M261T517	6-Paradol	261.188	516.964	278.188	13.7705	C17H26O3	C10482	[M+H-H2O]+	BioDeepDB	0.851633	pos	1	3.264e+07	4.74151e+07	2.17027e+07	5.12241e+07	8.68659e+07	2.23545e+07	2.21747e+07	8.71241e+07	9.95395e+06	6.372e+06	1.25468e+07	2.06269e+08
M348T704	6-Pentadecylsalicylic acid	348.274	704.073	348.266	20.8969	C22H36O3	C10759	[M]+	mzCloud	0.88366	pos	1	6.69741e+06	852221	67818.2	3.7909e+06	1.78377e+06	65134	1.13317e+06	54210.6	1.77191e+06	4.70864e+06	2.01209e+06	3.04236e+06
M277T107	6-Phosphogluconic acid	277.031	106.672	276.025	1.583	C6H13O10P	C00345	[M+H]+	BioDeepDB	0.595217	pos	1	8.24295e+06	6.3554e+06	6.40786e+06	9.47961e+06	3.25301e+06	1.78739e+06	2.77404e+06	4.873e+06	5.28266e+06	1.43418e+06	1.88824e+06	1.04359e+07
M347T138	6-Thioinosine-5'-monophosphate	347.025	138.029	364.024	22.2474	C10H13N4O7PS	C04646	[M+H-H2O]+	MoNA	0.847757	pos	1	8.45878e+06	7.04457e+06	6.11741e+06	6.97048e+06	5.42744e+06	5.54923e+06	5.91752e+06	4.92957e+06	5.56077e+06	7.27003e+06	5.34391e+06	2.86279e+06
M184T104_1	6-Thiourate	184.007	104.397	184.006	5.69704	C5H4N4O2S	C16613	[M]-	mzCloud	0.645916	neg	1	1.3478e+06	1.5923e+06	3.2914e+06	204784	1.16088e+06	2.24833e+06	749186	1.12165e+06	1.16633e+06	287243	309404	139509
M304T833	6beta-Hydroxytestosterone	304.203	833.162	304.204	3.80548	C19H28O3	C14497	[M]-	BioDeepDB	0.615929	neg	1	3.34643e+06	2.99539e+06	1.78025e+06	2.41837e+06	3.66531e+06	3.95668e+06	2.95704e+06	2.78743e+06	1.47345e+06	2.19701e+06	1.4647e+06	3.10277e+06
M255T154	7,8-Dihydroneopterin	255.096	154.345	255.097	2.5833	C9H13N5O4	C04874	[M]-	BioDeepDB	0.650819	neg	1	345549	111471	136262	141389	105590	205045	148933	104648	141554	144225	135757	119614
M314T366	7,8-Dihydropteroic acid	314.098	366.004	314.113	21.8582	C14H14N6O3	C00921	[M]+	BioDeepDB	0.959061	pos	1	9.36265e+07	1.14183e+08	6.02018e+07	1.4487e+08	1.13913e+08	3.09921e+07	3.49096e+07	1.0356e+08	8.23175e+07	4.92399e+07	8.90441e+07	4.44745e+07
M179T360	7-Aminomethyl-7-carbaguanine	179.07	360.176	179.081	1.2153	C7H9N5O	C16675	[M]+	BioDeepDB	0.601894	pos	1	3.19812e+06	3.27646e+06	5.01281e+06	4.52456e+06	3.93183e+06	2.57401e+06	3.73114e+06	2.66192e+06	3.00115e+06	2.26553e+06	2.13947e+06	1.66249e+06
M384T829	7-Dehydrocholesterol	384.346	829.483	384.339	0.4348	C27H44O	C01164	[M]+	BioDeepDB	0.584853	pos	1	7.72949e+06	1.45916e+07	458772	0	3.82318e+06	250430	2.29584e+06	50603	6.87948e+06	2.4957e+06	7.02545e+06	689306
M198T679	7-Isopropyl-1,4-dimethylazulene	198.138	679.488	198.141	14.3282	C15H18	C09675	[M]+	MoNA	0.84475	pos	1	1.2248e+08	1.19022e+08	9.43036e+07	7.82787e+07	7.72148e+07	8.02524e+07	2.78038e+07	6.09079e+07	7.14017e+07	4.54508e+07	5.1864e+07	5.35801e+07
M264T372	7-Mercaptoheptanoylthreonine	264.126	372.325	263.119	2.35968	C11H21NO4S	C16594	[M+H]+	BioDeepDB	0.596828	pos	1	555147	880646	2.47586e+06	1.36315e+06	1.38855e+06	1.43621e+06	2.09582e+06	1.01169e+06	276431	88230.2	1.21978e+06	7.43885e+07
M150T89	7-Methyladenine	150.076	89.1019	149.07	1.80967	C6H7N5	C02241	[M+H]+	BioDeepDB	0.609308	pos	1	3.0761e+07	1.54741e+07	1.98952e+07	2.75891e+07	1.21558e+07	1.92112e+07	3.00504e+07	2.33867e+07	2.22008e+07	2.28001e+07	2.19455e+07	1.78772e+07
M166T154	7-Methylguanine	166.072	153.674	165.065	0.00292039	C6H7N5O	C02242	[M+H]+	BioDeepDB	0.586063	pos	1	1.08916e+07	1.55533e+07	1.94632e+07	1.36512e+07	2.02479e+07	1.90426e+07	8.40071e+06	1.58749e+07	1.58327e+07	1.58625e+07	1.44901e+07	1.22918e+07
M167T116	7-Methylxanthine	167.056	115.688	166.049	0.211107	C6H6N4O2	C16353	[M+H]+	BioDeepDB	0.578916	pos	1	7.57504e+06	5.97462e+06	1.7873e+06	732353	8.58134e+06	7.23847e+06	4.19572e+06	1.86046e+06	1.95768e+06	8.32487e+06	5.54576e+06	1.59597e+06
M299T323	7-Methylxanthosine	299.118	322.575	299.099	8.29115	C11H15N4O6	C16352	[M-H2O+NH4]+	BioDeepDB	0.671432	pos	1	1.06822e+07	2.25478e+07	8.60237e+06	1.61668e+07	8.2871e+06	1.05976e+07	1.59054e+07	2.12983e+07	2.32204e+07	2.16296e+07	1.48131e+07	1.35226e+07
M337T830	8,9-DiHETrE	337.238	829.537	338.246	1.64935	C20H34O4	C14773	[M-H]-	BioDeepDB	1.66998e-08	neg	2	2.37253e+07	2.37553e+07	2.67375e+07	1.93834e+07	3.55569e+07	3.78962e+07	1.97123e+07	2.63811e+07	3.65838e+07	4.27305e+07	3.96044e+07	2.03539e+07
M320T725	8,9-EET	320.225	725.413	320.235	2.78893	C20H32O3	C14769	[M]+	BioDeepDB	0.651171	pos	1	4.38716e+06	4.66272e+06	1.17595e+06	6.27698e+06	6.08476e+06	152164	4.4223e+06	2.20575e+06	1.89234e+07	6.9584e+06	6.7119e+06	2.31871e+06
M170T486	8-Amino-7-oxononanoate	170.118	486.091	187.121	25.5738	C9H17NO3	C01092	[M+H-H2O]+	BioDeepDB	0.804498	pos	1	1.10732e+07	9.10456e+06	8.3512e+06	8.83843e+06	1.03475e+07	9.09656e+06	9.52617e+06	7.86814e+06	8.11866e+06	9.79611e+06	8.66924e+06	1.12453e+07
M440T396	8-Amino-8-demethylriboflavin 5'-phosphate	440.103	396.062	457.1	24.8012	C16H20N5O9P	C21805	[M+H-H2O]+	BioDeepDB	0.834098	pos	1	6.5738e+06	9.06124e+06	1.27942e+07	8.68666e+06	7.90493e+06	8.00515e+06	1.59277e+07	1.1366e+07	2.12547e+07	1.33483e+07	2.18603e+07	1.17593e+07
M435T307	8-C-Glucosylnaringenin	435.171	307.118	434.121	11.907	C21H22O10	C16492	[M+H]+	BioDeepDB	0.859904	pos	1	989255	95187.3	674298	0	1.97837e+06	69852.6	1.41395e+06	810237	1.91428e+06	1.8351e+06	1.36393e+06	1.79446e+06
M146T547	8-Hydroxyquinoline	146.058	546.947	145.053	9.70622	C9H7NO	C19434	[M+H]+	BioDeepDB	4.45423e-05	pos	2	1.75372e+07	2.39551e+07	1.42744e+07	2.2694e+07	2.15762e+07	1.04596e+07	1.18122e+07	2.12723e+07	1.68599e+07	3.02116e+07	4.39835e+07	1.60526e+08
M354T786	8-Isoprostane	354.236	785.635	354.241	13.3629	C20H34O5	C13809	[M]-	BioDeepDB	0.74727	neg	1	191551	1.61976e+06	2.36095e+06	3.28369e+06	3.30249e+06	1.61792e+06	79062.6	2.5192e+06	325264	3.2444e+06	4.24676e+06	475770
M219T322	8-Methoxykynurenate	219.051	321.637	219.053	3.50794	C11H9NO4	C05830	[M]+	BioDeepDB	0.678003	pos	1	903492	662772	1.693e+06	1.04492e+06	624241	1.70021e+06	882998	1.09015e+06	520330	119104	809466	170127
M295T753	9(S)-HPODE	295.226	753.278	312.23	3.3461	C18H32O4	C14827	[M+H-H2O]+	BioDeepDB	0.000273034	pos	2	1.95374e+07	5.0052e+06	2.15796e+06	1.11178e+07	8.23978e+06	3.66399e+06	7.51608e+06	826050	1.08147e+07	1.43474e+07	8.11483e+06	1.03133e+07
M314T789	9,10-DHOME	314.251	789.077	314.246	16.1595	C18H34O4	C14828	[M]+	BioDeepDB	0.00102528	pos	2	1.55404e+07	2.35615e+07	8.45847e+06	1.46556e+07	8.74352e+06	1.7889e+07	4.87676e+06	1.83141e+07	3.33857e+06	3.64511e+06	3.37696e+06	3.43284e+06
M285T82	9,10-Dihydroxybenzo[a]pyrene	285.092	82.1731	284.084	5.20048	C20H12O2	C18278	[M+H]+	BioDeepDB	0.737693	pos	1	3.74605e+06	485647	1.44183e+06	7.23133e+06	1.31834e+06	1.45657e+06	3.59261e+06	592318	2.95119e+06	293791	700989	1.4359e+07
M299T829	9,10-Dihydroxystearate	299.258	829.322	316.261	14.0671	C18H36O4	C19622	[M+H-H2O]+	BioDeepDB	7.46218e-05	pos	2	4.49527e+08	2.40254e+08	5.08549e+08	1.43303e+08	6.36956e+08	6.66102e+08	3.43789e+07	1.0061e+08	2.76005e+07	1.11517e+08	2.13555e+07	3.17344e+07
M296T799	9,10-Epoxyoctadecenoic acid	296.231	798.782	296.235	13.6535	C18H32O3	C14825	[M]-	BioDeepDB	0.739069	neg	1	2.74921e+06	200469	100844	306295	2.24031e+06	4.46411e+06	392520	2.05746e+06	236316	3.30928e+06	8.40191e+06	5.42732e+06
M175T678	9-Hydroxyphenanthrene	175.051	677.894	194.073	24.2998	C14H10O	C11430	[M-H2O-H]-	MoNA	0.914865	neg	1	261774	279894	387466	258611	279354	110130	153188	318559	292851	383738	164180	385999
M295T704	9-OxoODE	295.226	704.035	294.219	1.83263	C18H30O3	C14766	[M+H]+	BioDeepDB	0.594015	pos	1	8.61654e+06	2.09844e+06	244848	4.74859e+06	3.15184e+06	266214	2.03504e+06	280880	2.89798e+06	6.29477e+06	4.27641e+06	4.2218e+06
M281T393	9-Riburonosyladenine	281.098	392.727	281.076	2.31799	C10H11N5O5	C11501	[M]+	BioDeepDB	1.8558e-27	pos	2	2.10832e+07	1.2825e+07	1.10474e+07	2.51983e+07	1.70752e+07	1.73198e+07	3.22534e+07	3.64357e+07	4.48027e+07	3.16532e+07	2.7226e+07	2.41113e+07
M301T739	9-cis-Retinoic acid	301.215	739.403	300.209	2.84863	C20H28O2	C15493	[M+H]+	BioDeepDB	0.677112	pos	1	1.59851e+07	460404	106905	8.19041e+06	936929	41486.6	3.2444e+06	107185	1.01852e+07	1.1059e+07	5.0976e+06	6.17374e+06
M428T101	ADP	428.035	101.394	427.029	4.6769	C10H15N5O10P2	C00008	[M+H]+	BioDeepDB	3.09333e-25	pos	2	4.95707e+07	1.11103e+08	8.04469e+07	5.33915e+07	8.11475e+07	8.22661e+07	1.07989e+08	5.4598e+07	8.47422e+07	9.30319e+07	1.0219e+08	5.07813e+07
M588T102_2	ADP-glucose	588.081	102.014	589.082	10.5169	C16H25N5O15P2	C00498	[M-H]-	BioDeepDB	2.14204e-05	neg	2	704096	1.19284e+07	73773.2	2.57772e+06	2.5936e+06	206677	794827	5.28327e+06	344855	774372	134207	1.39477e+07
M245T632	AFMK	245.092	632.182	264.111	1.77002	C13H16N2O4	C05642	[M-H2O-H]-	mzCloud	0.661723	neg	1	540600	1.59606e+06	372885	833659	919583	294392	1.61953e+06	382272	4.26577e+06	2.0416e+06	1.353e+06	3.0066e+06
M337T102	AICAR	337.047	102.499	338.063	24.896	C9H15N4O8P	C04677	[M-H]-	BioDeepDB	0.0313348	neg	2	4.87972e+06	7.18713e+06	4.60168e+06	4.66508e+06	6.03627e+06	5.3538e+06	5.59106e+06	6.01085e+06	4.25015e+06	4.59848e+06	6.56914e+06	2.53404e+06
M348T142	AMP	348.07	142.3	347.063	1.36812	C10H14N5O7P	C00020	[M+H]+	BioDeepDB	3.23003e-15	pos	2	2.26564e+09	3.6366e+09	4.24709e+09	2.50138e+09	2.11882e+09	2.54632e+09	1.25117e+09	3.06972e+09	1.3132e+09	2.03784e+09	1.96018e+09	8.14329e+08
M317T504	Acebutolol	317.18	504.401	336.205	21.6996	C18H28N2O4	C06803	[M-H2O-H]-	MoNA	0.985188	neg	1	169044	132408	104869	6235.84	407052	4926.86	238616	1832.69	17454	185533	95389.8	68369.7
M183T482	Acephate	183.012	482.38	183.012	1.56235	C4H10NO3PS	C14426	[M]-	BioDeepDB	0.989392	neg	1	296821	254347	430983	278604	30765.6	349378	361185	323626	365077	361712	293543	355442
M152T305	Acetaminophen	152.071	304.71	151.063	0.206354	C8H9NO2	C06804	[M+H]+	BioDeepDB	0.585141	pos	1	1.48983e+07	1.31276e+07	1.43886e+07	3.43162e+07	2.25462e+07	1.06406e+07	9.65083e+06	1.07578e+07	1.59146e+07	2.15539e+07	1.29804e+07	2.1143e+07
M205T174	Acetazolamide	204.979	174.468	221.988	6.32818	C4H6N4O3S2	C06805	[M+H-H2O]+	BioDeepDB	0.901088	pos	1	1.60559e+07	1.53983e+07	3.31123e+06	1.85043e+07	1.55085e+07	3.4842e+06	3.15862e+06	1.79989e+07	8.78214e+06	1.82811e+07	2.90215e+06	2.6539e+07
M85T102_1	Acetoacetic acid	85.0289	101.576	102.032	0.016028	C4H6O3	C00164	[M+H-H2O]+	BioDeepDB	0.576288	pos	1	4.96221e+08	7.78234e+08	7.35806e+08	8.01986e+08	7.42973e+08	7.12849e+08	8.94562e+08	4.88506e+08	8.27366e+08	6.59275e+08	1.00691e+09	8.33773e+08
M305T311	Acetohexamide	305.1	311.317	324.114	14.3439	C15H20N2O4S	C06806	[M-H2O-H]-	BioDeepDB	0.782516	neg	1	1.48125e+06	968821	2.84467e+06	4.22209e+06	1.65816e+06	2.13818e+06	1.68047e+06	593013	1.65508e+06	2.22494e+06	2.26571e+06	5.18395e+06
M195T397	Acetosyringone	195.066	397.211	196.074	3.07194	C10H12O4	C10664	[M-H]-	mzCloud	0.667347	neg	1	914733	820211	621618	739920	702942	968152	480969	682122	995024	458698	455785	713806
M388T331	Acetyl adenylate	388.065	330.647	389.074	3.4298	C12H16N5O8P	C05993	[M-H]-	MetaDNA	0.00952167	neg	2	1.40124e+06	1.22671e+06	387426	1.055e+06	912896	773254	1.10409e+06	1.81957e+06	646489	1.05512e+06	461817	2.93053e+06
M808T368_1	Acetyl-CoA	808.128	367.595	809.126	11.7425	C23H38N7O17P3S	C00024	[M-H]-	BioDeepDB	0.804631	neg	1	172242	368907	259631	266272	158815	363135	565292	398873	414043	237062	737378	439539
M129T410	Acetylcholine	129.111	410.296	146.118	0.164311	C7H16NO2	C01996	[M+H-H2O]+	BioDeepDB	0.809517	pos	1	1.07671e+07	1.79252e+07	1.16298e+07	7.26886e+06	1.83515e+07	1.8504e+07	2.91668e+07	1.88764e+07	1.60148e+07	1.49547e+07	1.20391e+07	6.81906e+06
M181T519	Acetylcholine chloride	181.086	519.207	181.087	4.24934	C7H16NO2. Cl	C08201	[M]-	BioDeepDB	0.246918	neg	2	4.23499e+07	4.32685e+07	4.29454e+07	2.70879e+07	5.24259e+07	6.29709e+07	3.40176e+07	4.99301e+07	3.15376e+07	3.03099e+07	2.61341e+07	2.53304e+07
M164T291	Acetylcysteine	164.037	290.729	163.03	1.74148	C5H9NO3S	C06809	[M+H]+	BioDeepDB	0.0031709	pos	2	7.49375e+07	9.66628e+07	6.21074e+07	1.6625e+08	5.80811e+07	7.76972e+07	2.39602e+08	1.43808e+08	1.08989e+08	2.09409e+08	2.7135e+07	2.37573e+07
M178T399	Acetylisoniazid	178.063	399.245	179.07	3.83178	C8H9N3O2	C07585	[M-H]-	BioDeepDB	0.745807	neg	1	172893	392836	430847	140088	366042	363829	190159	150107	249706	362985	397654	413293
M140T691	Acetylphosphate	139.988	691.226	139.988	0.137729	C2H5O5P	C00227	[M]+	BioDeepDB	0.00261796	pos	2	1.35554e+07	9.14585e+07	1.16031e+07	4.52725e+07	1.13802e+07	4.08247e+07	2.10432e+07	1.11954e+07	1.06441e+07	1.07525e+07	2.10421e+07	3.494e+07
M206T523	Aciclovir	206.068	523.158	225.086	0.721099	C8H11N5O3	C06810	[M-H2O-H]-	BioDeepDB	0.820398	neg	1	108314	111413	319269	104003	324386	366460	113972	220811	111025	111904	106148	100879
M134T345	Adenine	134.047	344.589	135.054	2.58659	C5H5N5	C00147	[M-H]-	BioDeepDB	2.01938e-05	neg	2	8.56028e+07	4.05993e+07	7.52072e+07	4.90667e+07	3.58964e+07	5.36973e+07	1.75885e+07	8.32029e+07	9.00143e+07	2.38025e+07	2.92499e+07	3.75449e+07
M268T243	Adenosine	268.103	242.979	267.097	3.00576	C10H13N5O4	C00212	[M+H]+	BioDeepDB	1.43425e-25	pos	2	3.28574e+08	6.03452e+08	1.30708e+09	7.76222e+08	4.74604e+08	2.89183e+08	1.10642e+08	3.49161e+08	1.95631e+08	2.24891e+08	1.91836e+08	1.51552e+08
M347T800	Adenosine 2'-phosphate	347.062	799.801	347.063	3.47544	C10H14N5O7P	C00946	[M]-	MoNA	0.825477	neg	1	6.22847e+06	6.61176e+06	7.97506e+06	4.51718e+06	4.81183e+06	3.31674e+06	1.67537e+06	5.79802e+06	8.03122e+06	5.41488e+06	1.90821e+06	5.5337e+06
M426T199	Adenosine 3',5'-diphosphate	426.021	198.732	427.029	2.24683	C10H15N5O10P2	C00054	[M-H]-	BioDeepDB	0.991212	neg	1	2.56679e+06	3.15633e+06	3.33265e+06	2.098e+06	2.64105e+06	3.47816e+06	3.50452e+06	2.32121e+06	3.07509e+06	3.35986e+06	4.10658e+06	2.00302e+06
M540T199_2	Adenosine diphosphate ribose	540.058	198.625	559.072	8.20552	C15H23N5O14P2	C00301	[M-H2O-H]-	BioDeepDB	8.02147e-05	neg	2	4.60672e+08	6.001e+08	6.26981e+08	4.53738e+08	5.13696e+08	7.17922e+08	7.35176e+08	4.59617e+08	6.2026e+08	6.20367e+08	7.40458e+08	4.3674e+08
M408T199	Adenosine phosphosulfate	408.01	198.679	427.02	21.2809	C10H14N5O10PS	C00224	[M-H2O-H]-	MetaDNA	0.00163487	neg	2	6.99814e+06	9.34405e+06	9.99409e+06	6.24762e+06	8.39904e+06	9.85856e+06	9.72938e+06	7.38028e+06	9.26626e+06	9.13338e+06	1.18902e+07	6.19371e+06
M462T77	Adenylsuccinic acid	462.065	76.9483	463.074	4.56095	C14H18N5O11P	C03794	[M-H]-	MetaDNA	0.000120401	neg	2	221217	814627	512992	355398	645546	369208	256502	1.66006e+06	852574	1.0131e+06	403977	1.03624e+06
M130T728	Adipate semialdehyde	130.049	727.819	130.063	6.12655	C6H10O3	C06102	[M]+	BioDeepDB	0.00880816	pos	2	6.28245e+07	5.57016e+07	2.17753e+07	3.93259e+07	7.17842e+07	1.18556e+07	4.61037e+07	3.778e+06	8.45929e+07	5.06136e+07	5.76147e+07	3.16727e+07
M147T164	Adipic acid	147.076	163.838	146.058	0.807235	C6H10O4	C06104	[M+H]+	BioDeepDB	0.639429	pos	1	2.17366e+07	1.70168e+07	1.93191e+07	1.89238e+07	3.18454e+07	2.31741e+07	1.9915e+07	1.79112e+07	2.06231e+07	6.68765e+06	1.70098e+07	1.6358e+07
M481T816	Adouetine X	481.317	815.542	500.336	2.13736	C28H44N4O4	C09993	[M-H2O-H]-	GNPS	0.612665	neg	1	1.50079e+07	1.65133e+07	5.28851e+07	2.36824e+07	1.40353e+07	3.74634e+07	3.71016e+07	1.48197e+07	6.93612e+07	6.67817e+07	5.63098e+07	2.41351e+07
M332T833	Adrenic acid	332.27	832.611	332.272	4.37883	C22H36O2	C16527	[M]-	mzCloud	0.65545	neg	1	526231	4.07635e+06	1.30589e+06	1.25141e+06	162565	944432	112317	38848	1.05488e+06	683856	783629	1.41415e+06
M300T714	Adrenosterone	300.18	713.937	300.173	23.8455	C19H24O3	C05285	[M]+	BioDeepDB	0.812187	pos	1	537849	1.41375e+06	1.19353e+06	1.51486e+06	1.56764e+06	517586	1.40477e+06	1.36562e+06	1.09876e+06	1.47061e+06	1.43364e+06	1.30417e+06
M177T497	Aesculetin	177.019	497.209	178.027	2.74843	C9H6O4	C09263	[M-H]-	MoNA	0.862125	neg	1	979750	61611.5	869327	2.23372e+06	846531	1.21015e+06	1.51773e+06	1.32595e+06	1.48499e+06	818947	1.48792e+06	1.47508e+06
M313T754	Aflatoxin B1	313.236	753.927	312.063	2.71482	C17H12O6	C06800	[M+H]+	BioDeepDB	0.00108067	pos	2	2.63669e+07	1.07572e+06	426255	1.52531e+07	8.6139e+06	473536	7.91521e+06	596131	1.7003e+07	2.37927e+07	9.22373e+06	1.48918e+07
M313T614	Aflatoxin B2	313.072	613.54	314.079	0.468468	C17H14O6	C16753	[M-H]-	MoNA	0.749349	neg	1	157794	187721	135781	137396	171912	154167	137251	183563	142054	160682	149035	128649
M328T98	Aflatoxin G1	328.058	97.7916	328.058	2.05388	C17H12O7	C16755	[M]-	mzCloud	0.762243	neg	1	5.34576e+06	5.95525e+06	9.58471e+06	3.54308e+06	7.09304e+06	7.7073e+06	3.84007e+06	4.74405e+06	1.63113e+06	3.30983e+06	3.88654e+06	3.39772e+06
M329T252	Aflatoxin G2	329.068	252.367	330.074	3.89151	C17H14O7	C16754	[M-H]-	mzCloud	0.766358	neg	1	195577	470957	39889	7220.2	295731	524274	36537.7	307280	31832.8	410751	501480	192434
M274T151	Afzelechin	274.087	151.379	274.084	9.41768	C15H14O5	C09320	[M]+	BioDeepDB	0.934355	pos	1	1.02612e+08	5.9648e+07	1.16332e+08	8.19916e+07	6.86905e+07	4.68883e+07	8.65401e+07	7.47707e+07	1.23998e+08	1.14008e+08	7.5304e+07	1.38072e+08
M537T81	Agathisflavone	537.073	80.6123	538.09	18.7354	C30H18O10	C10017	[M-H]-	GNPS	1	neg	1	388039	39371.5	784341	614594	158094	461531	91692	340796	0	56259.9	381528	91938.7
M130T597	Agmatine	130.123	596.663	130.122	6.97564	C5H14N4	C00179	[M]+	BioDeepDB	0.701382	pos	1	1.04528e+07	1.27849e+07	1.34191e+07	1.05292e+07	1.36359e+07	1.33526e+07	9.25391e+06	1.58417e+07	6.32679e+06	1.06721e+07	9.57149e+06	1.19392e+07
M465T562	Agnuside	465.143	562.251	466.147	5.20984	C22H26O11	C09765	[M-H]-	mzCloud	0.700609	neg	1	1.074e+06	84816.1	367420	624523	357677	508690	336936	478262	430656	308139	243513	637458
M327T645	Ajmaline	327.213	645.409	326.199	19.6294	C20H26N2O2	C06542	[M+H]+	BioDeepDB	0.910881	pos	1	3.86191e+06	3.9369e+06	3.83712e+06	3.68624e+06	3.78025e+06	3.95706e+06	3.80564e+06	3.74683e+06	3.40456e+06	3.38001e+06	3.66057e+06	3.43783e+06
M90T248	Alanine	90.0549	247.605	89.0477	0.878698	C3H7NO2	C01401	[M+H]+	MoNA	0.598581	pos	1	1.77234e+08	4.38628e+07	3.53854e+08	4.37794e+07	1.34492e+08	1.59276e+08	2.59367e+08	4.568e+07	2.8594e+07	4.403e+07	6.78236e+07	2.45997e+08
M233T377	Alantolactone	233.157	376.603	232.146	15.8658	C15H20O2	C09289	[M+H]+	BioDeepDB	0.917551	pos	1	1.32713e+07	6.75614e+07	1.11516e+07	5.71971e+07	2.87763e+07	1.49949e+07	8.4574e+07	1.696e+07	1.9052e+07	1.0834e+07	1.75914e+07	2.61752e+08
M266T151	Albendazole	266.088	150.742	265.089	29.7981	C12H15N3O2S	C01779	[M+H]+	MoNA	1	pos	1	7.55438e+06	1.49425e+07	2.07942e+07	1.17176e+07	3.88089e+06	4.11794e+07	1.41825e+07	3.85606e+06	4.87055e+06	1.34867e+07	1.7332e+07	5.26423e+06
M296T527	Albendazole sulfone	296.072	526.701	297.078	4.60999	C12H15N3O4S	C16626	[M-H]-	MoNA	0.862774	neg	1	343980	328096	505862	140038	638687	836492	605793	136071	484096	450139	427582	145223
M361T740	Aldosterone	361.214	739.609	360.194	24.3748	C21H28O5	C01780	[M+H]+	BioDeepDB	0.862946	pos	1	694259	1.58735e+06	691329	139563	1.13282e+06	6.0568e+06	90834.8	1.76182e+06	73273.7	159127	80053.4	0
M223T143	Alizarin	223.039	142.858	240.042	18.3008	C14H8O4	C01474	[M+H-H2O]+	BioDeepDB	0.803404	pos	1	1.91974e+07	7.73097e+06	2.76459e+06	2.05824e+07	1.80969e+07	2.12712e+06	2.06507e+06	1.09694e+07	1.49255e+07	4.34365e+06	7.6954e+06	2.01397e+07
M176T97	Allantoic acid	176.055	97.3183	176.055	4.99816	C4H8N4O4	C00499	[M]-	MoNA	0.784232	neg	1	8.02732e+06	1.25047e+07	9.51369e+06	1.00324e+07	5.93219e+06	5.61624e+06	7.77486e+06	7.86711e+06	1.18091e+07	8.46838e+06	8.73339e+06	9.37013e+06
M158T181	Allantoin	158.045	180.807	158.044	6.21437	C4H6N4O3	C01551	[M]-	BioDeepDB	0.689557	neg	1	3.93682e+06	5.35302e+06	4.50607e+06	4.8372e+06	6.6271e+06	4.09384e+06	4.23611e+06	3.7556e+06	3.61005e+06	4.36713e+06	3.8503e+06	2.22624e+06
M407T646	Allocholic acid	407.279	646.35	408.288	2.91275	C24H40O5	C00695	[M-H]-	BioDeepDB	8.78802e-05	neg	2	9.2393e+06	4.16609e+06	6.6737e+06	3.00095e+06	2.59902e+06	2.02777e+06	909787	722383	286616	838618	727429	854515
M222T433	Allocystathionine	222.079	433.08	222.067	1.2586	C7H14N2O4S	C00542	[M]+	BioDeepDB	0.591083	pos	1	7.36644e+06	9.22716e+06	1.00413e+07	7.77235e+06	1.10482e+07	1.61373e+06	1.1538e+07	7.809e+06	1.21597e+07	1.58435e+07	1.60543e+07	8.64323e+06
M301T837_1	Alloepipregnanolone	301.255	837.38	318.256	23.0127	C21H34O2	C15484	[M+H-H2O]+	BioDeepDB	0.812205	pos	1	7.53809e+07	1.16077e+08	1.1036e+07	1.45935e+08	9.24776e+07	8.60861e+07	2.08945e+07	5.56828e+07	7.28912e+06	8.79486e+06	9.05367e+06	6.04958e+06
M318T717	Allopregnanolone	318.253	716.684	318.256	9.26797	C21H34O2	C13712	[M]+	BioDeepDB	0.723897	pos	1	2.86176e+06	2.91329e+06	2.99131e+06	4.47747e+06	2.46631e+06	4.88955e+06	2.43756e+06	5.81635e+06	2.1172e+06	1.60087e+06	1.5291e+06	3.50511e+06
M179T760	Allose	179.054	760.324	180.063	3.33034	C6H12O6	C01487	[M-H]-	BioDeepDB	0.697106	neg	1	1.06454e+07	1.68747e+07	2.71203e+07	1.42549e+07	5.83666e+06	1.87094e+07	5.87367e+06	5.74799e+06	6.16512e+06	1.66539e+07	6.04857e+06	2.478e+07
M98T118	Allyl isothiocyanate	98.0056	118.459	99.0143	13.7227	C4H5NS	C19317	[M-H]-	MoNA	0.943808	neg	1	2.19828e+06	2.55037e+06	2.2843e+06	2.72852e+06	2.76718e+06	3.42768e+06	4.13925e+06	3.19746e+06	4.10238e+06	1.64673e+06	1.8734e+06	1.59314e+06
M395T365	Aloesin	395.126	364.773	394.126	20.6899	C19H22O9	C08994	[M+H]+	mzCloud	0.826884	pos	1	0	573307	0	0	1.72028e+06	43210.1	985752	471803	2.58293e+06	2.26089e+06	7.69408e+06	33632
M537T771	Alpha-Carotene	537.435	771.242	536.438	20.1658	C40H56	C05433	[M+H]+	BioDeepDB	0.819349	pos	1	2.03413e+07	8.9737e+06	9.78671e+06	1.2824e+07	1.64416e+07	4.04718e+06	4.47416e+06	527853	920879	622501	437182	222765
M161T438_1	Alpha-D-Glucose	161.046	438.085	180.063	5.96199	C6H12O6	C00267	[M-H2O-H]-	BioDeepDB	0.17656	neg	2	2.56182e+07	8.53801e+06	3.72549e+06	1.6207e+07	4.07316e+06	3.77442e+06	1.7662e+07	8.53629e+06	9.00828e+06	1.3484e+07	1.19628e+07	2.34557e+07
M278T424	Alpha-Linolenic acid	278.101	423.617	278.225	12.2556	C18H30O2	C06427	[M]+	BioDeepDB	0.977441	pos	1	8.11721e+06	2.10659e+07	3.89274e+07	2.9505e+07	1.69589e+07	2.34062e+07	7.86148e+06	1.67447e+07	6.78012e+06	1.00523e+07	9.62908e+06	7.68998e+06
M332T827	Alpha-Linolenoyl ethanolamide	332.297	827.122	349.298	19.1674	C22H39NO2	C13828	[M+H-H2O]+	BioDeepDB	0.764562	pos	1	6.43503e+07	1.20326e+08	3.99184e+07	1.37455e+08	8.30895e+07	9.77433e+07	2.50816e+07	7.42015e+07	5.84246e+06	8.72236e+06	2.05734e+07	8.01035e+06
M425T821	Alpha-Tocotrienol	425.342	820.519	424.334	1.64292	C29H44O2	C14153	[M+H]+	MoNA	0.604365	pos	1	8.45417e+07	7.42026e+07	4.74672e+07	3.0005e+07	5.57919e+07	1.9547e+07	7.0484e+07	7.71339e+07	5.9572e+07	4.37427e+07	3.3401e+07	3.07033e+07
M279T814	Alpha-dimorphecolic acid	279.231	813.902	296.235	0.708081	C18H32O3	C14767	[M+H-H2O]+	BioDeepDB	4.90079e-08	pos	2	4.98031e+06	1.1004e+07	4.64427e+06	3.59383e+06	1.69164e+07	4.00802e+06	7.06615e+06	1.56587e+07	8.5215e+06	8.2644e+06	7.47982e+06	3.97359e+06
M257T385	Alternariol	257.045	385.073	258.053	1.11537	C14H10O5	C16838	[M-H]-	BioDeepDB	0.910042	neg	1	202097	170030	137783	210746	133644	176887	180113	150052	51241	152904	52386.9	55790.8
M567T326_2	Amarogentin	567.151	326.412	586.169	0.603191	C29H30O13	C09767	[M-H2O-H]-	BioDeepDB	0.986445	neg	1	227837	813441	1.21131e+06	2.03474e+06	626965	1.68057e+06	725450	1.73314e+06	672823	297009	882113	41546
M601T308_2	Amaroswerin	601.161	308.379	602.164	7.66099	C29H30O14	C17519	[M-H]-	GNPS	0.998808	neg	1	844557	742678	969842	9.42976e+06	618077	864270	222105	745257	412673	544254	1.22932e+06	618356
M519T374	Amentoflavone	519.059	373.683	538.09	25.0095	C30H18O10	C10018	[M-H2O-H]-	BioDeepDB	0.999709	neg	1	325266	308945	170190	212670	329934	231571	65941.4	203986	42725.8	135863	44242.2	875.57
M228T744	Ametryn	228.128	744.159	227.12	2.6458	C9H17N5S	C18700	[M+H]+	MoNA	0.992168	pos	1	2.99557e+06	2.48623e+06	2.13926e+06	2.31802e+06	2.46894e+06	2.35084e+06	2.10267e+06	2.3269e+06	1.74696e+06	1.67879e+06	1.95852e+06	1.67158e+06
M215T477	Amifostine	215.066	477.209	214.054	21.276	C5H15N2O3PS	C06819	[M+H]+	MoNA	0.804559	pos	1	1.20213e+07	1.17547e+07	1.13379e+07	1.16702e+07	1.18987e+07	1.19513e+07	1.21004e+07	1.19672e+07	1.16199e+07	1.13509e+07	1.10504e+07	1.06522e+07
M229T492	Amiloride	229.05	492.497	229.048	11.1011	C6H8ClN7O	C06821	[M]-	MoNA	0.701942	neg	1	809014	594588	613784	491912	569240	673144	685459	541087	852869	613288	659383	475991
M175T371	Amino acid(Arg-)	175.12	371.314	174.112	5.27744	C6H14N4O2	C02385	[M+H]+	mzCloud	7.79235e-06	pos	2	6.10089e+06	7.92057e+07	4.52113e+07	1.06461e+08	3.18139e+08	1.41771e+08	7.22343e+07	5.04681e+07	1.14488e+08	5.65014e+07	9.3155e+07	1.26014e+06
M144T318	Aminoadipic acid	144.065	318.046	161.069	26.7788	C6H11NO4	C00956	[M+H-H2O]+	BioDeepDB	0.000313747	pos	2	5.44772e+07	4.41046e+07	4.26577e+07	1.55182e+07	4.64956e+07	9.43514e+06	9.27446e+07	6.29526e+07	1.56043e+08	1.53409e+08	7.7243e+06	9.42781e+07
M130T401	Aminocaproic acid	130.085	401.14	131.095	18.8648	C6H13NO2	C02378	[M-H]-	BioDeepDB	0.0460379	neg	2	1.04913e+07	3.08216e+07	1.04992e+07	2.4092e+07	1.20111e+07	1.07239e+07	1.20739e+07	3.2752e+07	3.786e+07	4.17352e+07	4.09517e+07	5.17614e+07
M215T488	Aminoglutethimide	215.11	488.249	232.121	18.5672	C13H16N2O2	C07617	[M+H-H2O]+	BioDeepDB	0.784944	pos	1	1.87367e+06	1.7202e+06	1.20504e+06	184665	1.59023e+06	1.56908e+06	1.19438e+06	1.64509e+06	971615	1.77625e+06	1.00601e+06	158010
M126T347	Aminohydroquinone	126.055	347.017	125.048	0.22559	C6H7NO2	C14604	[M+H]+	BioDeepDB	7.36189e-05	pos	2	3.66597e+07	3.95355e+07	3.68802e+07	6.62621e+07	5.47315e+07	7.1431e+07	3.27954e+07	3.19635e+07	3.76923e+07	4.56233e+07	7.81663e+06	5.83464e+07
M119T101	Aminomalonic acid	119.016	101.368	119.022	0.935676	C3H5NO4	C00872	[M]+	BioDeepDB	0.585603	pos	1	6.71575e+07	1.01793e+08	1.36238e+08	9.17178e+07	7.38349e+07	1.0685e+08	8.94884e+07	9.38423e+07	8.54391e+07	6.62762e+07	6.59101e+07	1.11912e+07
M231T649	Aminophenazone	231.141	649.453	231.137	15.7343	C13H17N3O	C07539	[M]+	MoNA	0.880239	pos	1	2.90677e+06	1.56705e+06	1.44565e+06	1.8501e+06	1.99898e+06	1.99938e+06	2.10795e+06	3.17011e+06	2.7799e+06	1.36925e+06	3.56384e+06	1.54292e+06
M646T133_1	Amiodarone	646.034	133.188	645.024	4.94431	C25H29I2NO3	C06823	[M+H]+	BioDeepDB	0.996309	pos	1	3.77393e+06	7.70209e+06	1.68614e+07	4.69426e+06	9.57948e+06	4.28257e+06	1.07612e+07	1.58671e+07	2.55596e+07	4.82243e+06	1.97908e+07	1.72494e+07
M408T409	Amlodipine	408.142	408.842	408.145	8.39328	C20H25ClN2O5	C06825	[M]+	BioDeepDB	0.878072	pos	1	1.30431e+06	358839	381463	1.4712e+06	2.87651e+06	1.15565e+06	2.40424e+06	372978	2.76114e+06	3.41888e+06	2.74293e+06	3.22991e+06
M128T102_1	Ammelide	128.034	101.924	128.033	7.97507	C3H4N4O2	C08734	[M]+	BioDeepDB	0.998975	pos	1	1.33151e+07	1.72866e+07	2.56674e+07	6.24301e+06	2.37625e+07	2.42498e+07	2.78469e+07	6.56839e+06	7.48777e+06	6.81551e+06	3.72676e+07	1.03914e+07
M128T244	Ammeline	128.054	243.685	127.049	23.3446	C3H5N5O	C08733	[M+H]+	BioDeepDB	1	pos	1	1.17366e+07	7.14759e+06	7.35194e+06	6.10561e+06	9.25937e+06	1.08449e+07	5.82576e+06	5.91652e+06	1.80129e+07	5.80906e+06	9.59639e+06	1.8555e+07
M227T425	Amobarbital	227.138	424.656	226.132	2.8117	C11H18N2O3	C07536	[M+H]+	mzCloud	0.881119	pos	1	2.6369e+06	1.59639e+06	3.46142e+06	1.39867e+06	2.38177e+06	4.54806e+06	1.52431e+06	1.2863e+06	1.42992e+06	2.29729e+06	1.58898e+06	3.24331e+06
M355T725	Amodiaquine	355.143	724.654	355.145	6.60055	C20H22ClN3O	C07626	[M]+	BioDeepDB	0.729083	pos	1	1.13432e+07	8.66136e+06	1.16411e+07	1.09758e+07	5.51074e+06	9.06181e+06	7.60518e+06	6.97346e+06	3.43565e+06	6.71049e+06	6.11194e+06	2.24836e+06
M136T455	Amphetamine	136.112	454.779	135.105	1.26528	C9H13N	C07514	[M+H]+	mzCloud	0.627676	pos	1	1.06225e+07	2.33073e+07	1.67482e+07	1.21736e+07	4.64403e+06	1.63506e+07	4.69207e+06	4.75186e+06	3.9261e+07	4.51381e+06	1.09454e+07	4.66267e+06
M330T345	Ampicillin	330.088	344.577	349.11	10.4536	C16H19N3O4S	C06574	[M-H2O-H]-	MoNA	0.772323	neg	1	205709	332114	829399	419544	293349	126756	11795	323985	151443	114143	149304	0
M458T354	Amygdalin	458.168	353.72	457.158	5.58953	C20H27NO11	C08325	[M+H]+	mzCloud	0.680717	pos	1	604101	430329	967455	113450	1.6852e+06	453092	1.51979e+06	686111	872970	649215	1.04962e+06	958416
M161T474	Anabasine	161.106	473.589	162.116	15.1348	C10H14N2	C06180	[M-H]-	MoNA	0.972032	neg	1	899778	2.44346e+06	514523	645465	740597	265980	1.79218e+06	664932	4.64363e+06	1.97975e+06	1.44671e+06	1.64243e+06
M348T795	Anandamide	348.291	795.236	347.282	4.65181	C22H37NO2	C11695	[M+H]+	MoNA	0.65254	pos	1	1.3389e+07	5.20792e+07	1.28948e+07	3.66304e+07	2.06577e+07	3.84832e+07	1.43508e+06	2.74651e+07	231255	255799	7.96364e+06	399423
M294T667	Anastrozole	294.169	666.581	293.164	2.66132	C17H19N5	C08159	[M+H]+	BioDeepDB	0.68224	pos	1	1.12797e+07	1.11206e+07	6.6866e+06	4.2087e+06	3.39576e+06	6.92416e+06	1.1227e+07	6.18082e+06	3.77523e+06	8.05291e+06	1.25806e+07	1.16723e+06
M161T682	Anatabine	161.107	682.362	160.1	0.912238	C10H12N2	C10126	[M+H]+	BioDeepDB	0.734963	pos	1	2.94262e+07	4.21439e+06	8.03976e+06	4.3959e+06	1.20992e+07	2.24807e+07	4.36156e+06	4.15551e+06	2.1983e+07	4.13103e+06	1.67335e+07	1.90863e+07
M239T519	Ancymidol	239.114	518.523	256.121	0.258165	C15H16N2O2	C18774	[M+H-H2O]+	mzCloud	0.726265	pos	1	1.11041e+06	1.52074e+06	6.30849e+06	2.86389e+06	3.37348e+06	4.64415e+06	4.1754e+06	2.86632e+06	904669	2.46607e+06	2.20105e+06	1.10344e+06
M284T408	Androsta-1,4-diene-3,17-dione	284.177	408.482	284.178	0.919895	C19H24O2	C20144	[M]+	mzCloud	0.643539	pos	1	1.85337e+06	1.71569e+06	2.08511e+06	3.24936e+06	1.84464e+06	1.81258e+06	1.87065e+06	1.67679e+06	1.62931e+06	2.1628e+06	1.5585e+06	1.74547e+06
M287T769	Androstenedione	287.203	768.747	286.193	7.48969	C19H26O2	C00280	[M+H]+	mzCloud	0.675492	pos	1	1.42459e+07	6.75857e+06	1.26317e+06	7.85199e+06	1.51179e+06	1.09374e+06	7.29818e+06	5.44575e+06	1.08573e+07	3.09771e+06	7.98281e+06	4.69822e+06
M291T446	Androsterone	291.199	445.506	290.225	8.054	C19H30O2	C00523	[M+H]+	BioDeepDB	0.764592	pos	1	1.51159e+07	1.4473e+07	7.08305e+06	830580	2.01776e+07	9.35728e+06	8.85287e+06	1.37213e+07	2.3357e+06	2.76268e+06	5.64392e+06	9.693e+06
M447T830_1	Androsterone glucuronide	447.248	830.4	466.257	21.5419	C25H38O8	C11135	[M-H2O-H]-	mzCloud	0.800132	neg	1	5.79576e+06	5.24935e+07	1.86747e+07	5.25045e+06	1.51325e+07	1.17254e+07	7.96004e+06	1.00458e+07	9.39143e+06	8.12873e+06	9.81688e+06	5.84908e+06
M131T41	Anethole	131.082	41.4804	148.089	1.59652	C10H12O	C10428	[M+H-H2O]+	MoNA	0.989489	pos	1	4.80588e+06	1.32708e+06	1.19505e+06	1.3833e+06	5.07899e+06	6.9511e+06	7.12437e+06	4.48282e+06	7.31961e+06	1.6239e+06	4.47257e+06	3.91307e+06
M238T328	Anhalonine	238.143	327.985	237.137	1.44134	C13H19NO3	C16705	[M+H]+	BioDeepDB	0.652824	pos	1	3.00839e+06	3.10569e+06	4.87255e+06	752880	4.04322e+06	3.10584e+06	794300	3.21599e+06	2.89082e+06	2.695e+06	4.57637e+06	1.32792e+06
M93T195	Aniline	93.0578	195.448	93.0578	0.214509	C6H7N	C00292	[M]+	MoNA	0.597443	pos	1	3.27978e+06	5.42305e+06	3.59167e+06	1.73424e+06	5.55047e+06	2.30871e+06	4.85739e+06	5.83595e+06	6.46479e+06	5.07662e+06	6.7309e+06	2.41567e+06
M366T345	Anilofos	366.012	344.577	367.023	9.85911	C13H19ClNO3PS2	C18394	[M-H]-	BioDeepDB	0.999629	neg	1	1.02198e+06	1.3268e+06	2.52985e+06	1.25833e+06	820601	705946	263859	1.14152e+06	596977	480816	510172	0
M266T642	Anisomycin	266.141	641.645	265.131	8.26424	C14H19NO4	C11281	[M+H]+	BioDeepDB	0.875682	pos	1	8.13035e+06	1.416e+07	1.8659e+07	6.30341e+06	9.48062e+06	2.04812e+07	1.31594e+07	2.14708e+07	9.14335e+06	8.51566e+06	1.17813e+07	4.85312e+06
M239T125	Anserine	239.114	125.075	240.122	3.32952	C10H16N4O3	C01262	[M-H]-	BioDeepDB	3.3348e-05	neg	2	1.31918e+08	7.15069e+07	9.70098e+07	2.62319e+08	1.02887e+08	9.69948e+07	1.64684e+08	5.27805e+07	1.20941e+08	4.5874e+07	8.59336e+07	3.50041e+08
M482T829	Antibiotic JI-20A	482.327	829.191	481.275	4.52165	C19H39N5O9	C17704	[M+H]+	BioDeepDB	5.73758e-11	pos	2	1.41994e+09	1.57855e+10	6.04701e+08	1.48753e+09	2.41496e+09	1.6935e+09	2.20995e+09	2.31804e+09	1.36798e+09	2.65499e+09	3.90533e+08	3.87012e+09
M496T702	Antibiotic JI-20B	496.303	701.996	495.29	10.6615	C20H41N5O9	C17705	[M+H]+	MetaDNA	0.0171199	pos	2	8.88679e+06	2.44549e+06	4.18711e+06	2.73422e+06	3.12211e+06	4.94398e+06	2.0242e+06	5.12711e+06	1.83176e+06	1.34888e+07	5.57205e+06	4.91232e+06
M188T441	Antipyrine	188.1	441.437	188.095	25.5936	C11H12N2O	C13244	[M]+	BioDeepDB	0.997725	pos	1	8.58301e+06	9.48953e+06	1.53422e+07	5.11099e+06	1.63805e+07	1.4784e+07	7.05082e+06	8.88789e+06	9.03257e+06	8.13426e+06	8.18978e+06	2.13296e+07
M269T562	Apigenin	269.045	561.886	270.053	0.336478	C15H10O5	C01477	[M-H]-	BioDeepDB	9.47437e-10	neg	2	1.5426e+06	985280	3.8678e+06	894433	1.00832e+06	1.63552e+06	367492	956885	499294	1.37234e+06	853101	2.34722e+06
M415T449	Apigenin 7-O-beta-D-glucoside	415.1	448.72	432.106	3.87779	C21H20O10	C04608	[M+H-H2O]+	mzCloud	0.664168	pos	1	874095	5.31131e+06	5.51501e+06	3.00535e+06	3.0799e+06	3.9445e+06	2.53661e+06	4.81834e+06	3.05639e+06	2.59606e+06	2.19252e+06	1.99559e+06
M223T378	Apiole	223.093	378.498	222.089	3.76274	C12H14O4	C10429	[M+H]+	BioDeepDB	0.0890305	pos	2	8.36738e+06	8.96166e+06	2.23592e+06	3.90297e+06	1.34205e+07	7.47749e+06	1.79558e+06	3.64473e+06	4.52944e+06	3.59331e+06	6.88554e+06	6.52635e+06
M520T783_1	Apramycin sulfate	520.256	783.325	539.28	11.6911	C21H41N5O11	C01555	[M-H2O-H]-	MoNA	0.999888	neg	1	5.79951e+07	1.76306e+07	1.21432e+07	7.28791e+06	6.97709e+07	4.35085e+07	3.77968e+07	6.47323e+07	1.99028e+07	1.41768e+07	1.07643e+07	1.32002e+07
M191T429_2	Aprobarbital	191.082	428.599	210.1	0.254828	C10H14N2O3	C07826	[M-H2O-H]-	MoNA	0.877107	neg	1	933465	1.12352e+06	1.09892e+06	560744	561179	561438	871183	721697	1.45871e+06	1.29523e+06	848285	254009
M311T834_2	Arachidic acid	311.295	833.87	312.303	0.872642	C20H40O2	C06425	[M-H]-	MoNA	1.68285e-07	neg	2	1.07827e+07	2.61962e+07	3.25058e+07	1.90992e+06	2.1417e+07	3.54512e+07	3.23559e+06	4.21818e+07	1.9624e+07	1.34206e+07	2.58918e+07	8.41956e+06
M303T838	Arachidonic acid	303.232	838.008	304.24	4.18505	C20H32O2	C00219	[M-H]-	BioDeepDB	7.11669e-12	neg	2	7.1689e+07	6.16597e+07	3.1894e+07	9.06959e+07	4.65975e+07	4.58555e+07	6.93504e+07	9.67491e+07	1.45435e+08	7.92701e+07	6.68888e+07	8.90133e+07
M214T554	Arbaclofen	214.065	553.59	213.056	8.35388	C10H12ClNO2	C21605	[M+H]+	GNPS	0.999152	pos	1	1.16029e+06	1.22322e+06	1.35015e+06	231874	328284	1.27261e+06	1.13121e+06	744646	1.13729e+06	895511	1.28393e+06	1.17601e+06
M272T211	Arbutin	272.089	210.825	272.09	1.91592	C12H16O7	C06186	[M]-	BioDeepDB	0.602733	neg	1	3.28873e+06	4.72438e+06	4.70306e+06	4.52776e+06	3.02087e+06	4.80003e+06	5.41707e+06	4.30428e+06	6.2456e+06	5.82168e+06	5.4938e+06	8.11854e+06
M156T46	Arecoline	156.102	46.1152	155.095	0.340977	C8H13NO2	C10129	[M+H]+	BioDeepDB	0.636739	pos	1	5.71113e+06	1.96887e+06	6.36917e+06	2.02918e+06	2.83436e+06	2.02148e+06	2.08923e+06	1.60147e+07	1.96505e+06	9.85784e+06	731136	6.8243e+06
M289T83	Argininosuccinic acid	289.115	83.3222	290.123	2.44484	C10H18N4O6	C03406	[M-H]-	BioDeepDB	0.0211075	neg	2	350617	4.81997e+06	3.53131e+06	3.5001e+06	1.38133e+07	2.47807e+06	336798	2.42141e+07	1.24369e+07	1.28975e+07	2.45936e+06	365326
M447T505	Aripiprazole	447.161	505.054	447.148	16.9885	C23H27Cl2N3O2	C12564	[M-H2O+NH4]+	GNPS	0.971261	pos	1	2.34944e+06	2.70655e+06	3.24858e+06	2.47294e+06	1.32294e+06	3.75699e+06	2.88474e+06	3.76957e+06	2.47717e+06	2.16897e+06	2.03483e+06	33538.6
M177T101_1	Ascorbate	177.039	101.418	176.032	3.9709	C6H8O6	C00072	[M+H]+	BioDeepDB	0.000566017	pos	2	3.67819e+08	3.25939e+08	2.4305e+08	4.25619e+08	2.47802e+08	1.76217e+08	2.305e+08	2.63725e+08	2.93245e+08	3.13355e+08	2.74363e+08	1.66893e+08
M489T736	Asiatic acid	489.369	736.426	488.35	23.0765	C30H48O5	C08617	[M+H]+	mzCloud	0.851507	pos	1	1.43751e+06	8.70807e+06	2.23514e+06	3.41803e+06	4.81665e+06	1.67141e+06	1.28479e+06	5.6618e+06	168166	848566	4.09606e+06	150720
M940T693	Asiaticoside	939.506	692.691	958.514	10.9891	C48H78O19	C15428	[M-H2O-H]-	MoNA	0.801872	neg	1	535118	524879	56316.9	104227	221246	65833.4	40012.4	34614.2	165695	21025.8	27579.9	143024
M295T424_1	Aspartame	295.128	423.578	294.122	2.22446	C14H18N2O5	C11045	[M+H]+	BioDeepDB	1.22318e-05	pos	2	3.12249e+08	8.65033e+08	1.53581e+09	1.07707e+09	6.92691e+08	9.44281e+08	3.62909e+08	7.94497e+08	2.77277e+08	4.35462e+08	4.09774e+08	3.07296e+08
M318T165	Aspartylglycosamine	318.119	165.069	335.133	20.8757	C12H21N3O8	C04540	[M+H-H2O]+	BioDeepDB	0.831536	pos	1	2.76573e+07	1.103e+07	2.10269e+07	7.30947e+06	9.19704e+06	577952	1.09389e+07	5.32797e+06	2.22432e+07	1.57965e+06	794550	17457.7
M413T450	Asperuloside	413.103	449.786	414.116	14.6967	C18H22O11	C09769	[M-H]-	mzCloud	0.794897	neg	1	1.23668e+06	3.12339e+06	1.83387e+06	1.97156e+06	1.64764e+06	2.32048e+06	2.67753e+06	2.31234e+06	2.33376e+06	1.94075e+06	1.95819e+06	1.9513e+06
M596T780	Astaxanthin	596.389	779.95	596.387	3.37192	C40H52O4	C08580	[M]-	MoNA	0.65129	neg	1	1.01602e+08	1.18527e+08	1.08757e+08	4.84798e+07	1.00553e+08	1.35678e+08	3.19935e+07	8.7514e+07	1.39862e+08	1.06539e+08	6.85103e+07	7.79549e+07
M457T681	Astemizole	457.24	680.752	458.248	2.31353	C28H31FN4O	C06832	[M-H]-	BioDeepDB	0.71757	neg	1	660989	680492	179674	692797	1.05264e+06	1.12416e+06	865473	411426	5.98821e+06	996251	4.1253e+06	3.56605e+06
M449T384	Astilbin	449.114	384.007	450.116	12.4029	C21H22O11	C17449	[M-H]-	mzCloud	0.803364	neg	1	270096	452430	356121	754023	132665	245446	134863	460938	262164	306951	219661	110254
M449T94	Astragalin	449.114	93.6961	448.101	12.2955	C21H20O11	C12249	[M+H]+	BioDeepDB	0.699027	pos	1	9.54154e+06	1.19632e+07	2.77142e+06	1.9594e+06	1.62647e+06	1.43632e+07	9.65215e+06	1.44359e+07	1.49717e+07	2.21589e+06	1.0436e+07	6.27167e+06
M230T141	Asulam	230.031	140.559	230.036	24.2252	C8H10N2O4S	C18350	[M]-	MoNA	1	neg	1	1.48862e+06	2.72167e+06	1.03411e+06	1.91199e+06	210458	744130	624920	1.02277e+06	505402	5.1244e+06	7.41303e+06	4.04309e+06
M203T94	Asymmetric dimethylarginine	203.15	94.4417	202.143	0.0332219	C8H18N4O2	C03626	[M+H]+	BioDeepDB	3.19021e-13	pos	2	9.06616e+08	4.11976e+08	6.99711e+08	6.61046e+08	1.70233e+09	7.97975e+08	1.7506e+09	4.36785e+08	1.57898e+09	1.39116e+09	1.66271e+09	1.73137e+08
M557T684	Atorvastatin	557.248	684.396	558.253	3.56368	C33H35FN2O5	C06834	[M-H]-	MoNA	0.728619	neg	1	340518	172310	211119	117722	84997.3	259895	0	233259	15408.9	124506	22746.2	154244
M347T523	Atovaquone	347.081	523.121	366.102	8.76324	C22H19ClO3	C06835	[M-H2O-H]-	BioDeepDB	0.907614	neg	1	71028.2	110082	322101	22830.8	236152	371643	9176.84	232670	11012.7	123010	91602.4	1010.92
M216T529	Atrazine	216.105	529.391	215.094	17.8994	C8H14ClN5	C06551	[M+H]+	mzCloud	0.779576	pos	1	2.59872e+06	8.23185e+06	1.07642e+07	3.13789e+06	4.39818e+06	9.20555e+06	5.25477e+06	7.42178e+06	6.94748e+06	4.22727e+06	1.29152e+07	2.86087e+06
M346T154	Aucubin	346.124	154.31	346.126	6.88963	C15H22O9	C09771	[M]+	MoNA	0.695268	pos	1	2.29004e+06	8.79607e+06	5.3667e+06	2.93031e+06	3.8129e+06	2.92712e+06	2.93195e+06	3.87005e+06	4.06384e+06	3.20107e+06	3.22409e+06	541486
M273T345	Aurin	273.09	345.3	290.094	10.1372	C19H14O3	C14213	[M+H-H2O]+	BioDeepDB	0.828784	pos	1	2.05748e+06	1.6215e+06	1.13507e+06	641856	3.26497e+06	923284	2.54142e+06	1.13105e+06	2.79421e+06	1.54589e+06	2.19397e+06	752649
M412T831	Avenasterol	412.339	831.439	412.37	5.86859	C29H48O	C08821	[M]+	BioDeepDB	0.655197	pos	1	3.02861e+08	2.73679e+08	1.28965e+08	2.06012e+08	8.76481e+07	6.07726e+07	1.3626e+08	3.53023e+08	1.58017e+08	1.05794e+08	2.11526e+08	6.43584e+07
M244T179_2	Azacitidine	244.082	178.969	244.081	5.05654	C8H12N4O5	C11262	[M]-	BioDeepDB	0.657102	neg	1	449941	1.25366e+06	488880	1.32385e+06	1.25637e+06	699306	765950	1.06174e+06	891732	989744	955235	1.55657e+06
M299T322	Azaconazole	299.018	321.897	299.023	15.7585	C12H11Cl2N3O2	C18701	[M]+	BioDeepDB	0.999997	pos	1	4.47794e+06	8.1493e+06	8.03447e+06	910481	2.75286e+06	7.87321e+06	1.38123e+06	7.28734e+06	8.08043e+06	3.53151e+06	1.15896e+07	3.34686e+06
M290T731	Azatadine	290.177	730.684	290.178	3.45407	C20H22N2	C07774	[M]+	mzCloud	0.616505	pos	1	2.86848e+06	657264	587649	2.83235e+06	2.32109e+07	5.40133e+06	1.95277e+06	2.15733e+06	1.13686e+06	3.69424e+06	4.62464e+06	122594
M276T175	Azathioprine	276.035	175.404	277.038	13.7291	C9H7N7O2S	C06837	[M-H]-	MoNA	0.746223	neg	1	3.58362e+06	461931	1.50051e+06	1.93621e+06	2.54103e+06	1.19042e+06	2.20788e+06	260010	540373	353442	299081	334970
M171T677	Azelaic acid	171.101	677.427	188.105	22.4917	C9H16O4	C08261	[M+H-H2O]+	BioDeepDB	0.392036	pos	2	2.95643e+06	3.46737e+06	3.17533e+06	2.82234e+06	4.69063e+06	3.28267e+06	4.83152e+06	4.44959e+06	1.01412e+07	2.79689e+06	6.9288e+06	7.01917e+06
M749T744	Azithromycin	748.506	743.685	748.509	3.44168	C38H72N2O12	C06838	[M]-	BioDeepDB	0.680072	neg	1	2.14224e+07	1.80567e+07	404976	3.26077e+06	1.15432e+06	1.46002e+06	1.83461e+06	1.00403e+06	3.64385e+06	3.13491e+06	6.6757e+06	2.62008e+06
M442T399	Azlocillin	442.108	399.158	461.137	22.907	C20H23N5O6S	C06839	[M-H2O-H]-	BioDeepDB	0.998866	neg	1	68200.7	342950	244798	193913	151961	331693	74153.8	155549	59913.6	154466	225483	27270.8
M386T351	Azoxystrobin	386.115	351.49	403.117	15.5999	C22H17N3O5	C18558	[M+H-H2O]+	mzCloud	0.99399	pos	1	2.99249e+06	8.56327e+06	4.49408e+06	8.00917e+06	7.73432e+06	4.09886e+06	2.38492e+06	1.46529e+07	1.0628e+07	1.57126e+07	8.38318e+06	2.25771e+08
M196T84_2	Baclofen	196.048	84.3601	213.056	0.844725	C10H12ClNO2	C06841	[M+H-H2O]+	BioDeepDB	0.754898	pos	1	2.08407e+06	3.32005e+06	2.16928e+06	4.82397e+06	6.94335e+06	1.94242e+06	6.52002e+06	3.135e+06	5.00321e+06	4.73476e+06	3.19993e+06	613071
M270T688	Baicalein	270.049	687.677	270.053	1.47807	C15H10O5	C10023	[M]-	BioDeepDB	0.60579	neg	1	1.83434e+06	1.2553e+06	3.6284e+06	1.14e+06	2.95401e+06	985556	421101	651614	277722	997050	800656	980673
M443T88	Barbamide	443.06	88.3538	460.055	29.1751	C20H23Cl3N2O2S	C15693	[M+H-H2O]+	BioDeepDB	1	pos	1	1.87405e+06	1.60966e+07	2.54312e+06	1.06877e+07	1.46562e+07	7.68303e+06	1.42266e+06	2.55127e+06	1.39627e+07	2.49766e+07	2.18007e+06	2.91555e+07
M764T817	Beauvericin	764.392	816.697	783.409	1.56502	C45H57N3O9	C11590	[M-H2O-H]-	BioDeepDB	0.9894	neg	1	90152.1	241558	568499	123331	590598	918073	1.03677e+06	769342	563591	844938	720521	64600
M503T646	Beclometasone dipropionate	503.212	646.314	520.223	6.02766	C28H37ClO7	C07813	[M+H-H2O]+	GNPS	0.78707	pos	1	5.46848e+06	3.18115e+06	3.43068e+06	8.59314e+06	3.08548e+06	9.29587e+06	3.72768e+06	5.33319e+06	3.99644e+06	3.12166e+06	3.36389e+06	4.49763e+06
M421T382	Bendroflumethiazide	421.05	382.33	421.038	28.396	C15H14F3N3O4S2	C07758	[M]-	BioDeepDB	0.999774	neg	1	3.15553e+06	2.74616e+06	2.12209e+06	2.7705e+06	2.50864e+06	2.99134e+06	2.84455e+06	2.31793e+06	2.08551e+06	661018	2.31009e+06	1.63187e+06
M410T396	Benfuracarb	410.188	395.654	410.188	1.25068	C20H30N2O5S	C11073	[M]+	BioDeepDB	0.679028	pos	1	6.17841e+06	6.90616e+06	7.40617e+06	5.96642e+06	5.75647e+06	2.34274e+06	1.00551e+07	4.50916e+06	8.93286e+06	7.45309e+06	7.48663e+06	0
M107T338	Benzaldehyde	107.049	338.233	106.042	1.06066	C7H6O	C00261	[M+H]+	BioDeepDB	0.592447	pos	1	6.69559e+08	6.66067e+08	6.22648e+08	6.1489e+08	7.81003e+08	5.27677e+08	7.79923e+08	6.03429e+08	8.07944e+08	7.04762e+08	7.41808e+08	4.00391e+07
M122T70	Benzamide	122.06	70.0823	121.053	1.24738	C7H7NO	C09815	[M+H]+	BioDeepDB	0.701721	pos	1	1.18315e+07	2.85643e+07	1.4343e+07	1.17455e+07	2.56991e+07	2.66451e+07	1.16815e+07	2.30298e+07	1.49492e+07	1.20983e+07	2.09098e+07	1.13604e+07
M103T91_2	Benzamidine	103.059	91.3903	120.069	24.196	C7H8N2	C01784	[M+H-H2O]+	MoNA	1	pos	1	7.2561e+07	6.56676e+07	9.36992e+07	7.48823e+07	7.08637e+07	9.45939e+07	7.03364e+07	7.47095e+07	8.97925e+07	8.6333e+07	8.32091e+07	5.72633e+07
M307T704	Benzatropine	307.187	703.803	307.194	22.4575	C21H25NO	C06846	[M]+	BioDeepDB	0.887012	pos	1	1.09395e+07	1.17956e+07	1.24405e+06	1.35925e+07	8.43016e+06	4.96074e+06	4.91633e+06	1.0108e+07	8.37842e+06	7.17834e+06	1.28529e+07	3.39357e+06
M101T347	Benzimidazole	101.043	347.256	118.053	24.5781	C7H6N2	C02009	[M+H-H2O]+	MoNA	1	pos	1	2.42922e+06	2.28657e+06	2.0458e+06	2.19531e+06	2.49649e+06	2.87493e+06	2.03069e+06	1.27356e+06	1.86051e+06	1.80027e+06	1.3218e+06	1.35474e+06
M166T768_2	Benzocaine	166.086	767.97	165.079	0.533213	C9H11NO2	C07527	[M+H]+	MoNA	0.631511	pos	1	4.14919e+07	8.99057e+06	6.13112e+07	5.65309e+07	3.14644e+07	3.89763e+07	6.77194e+07	8.78563e+06	2.07504e+07	3.05566e+07	3.3393e+07	5.85408e+06
M183T823	Benzophenone	183.08	822.829	182.073	1.29392	C13H10O	C06354	[M+H]+	MoNA	0.599423	pos	1	2.53484e+06	1.17466e+07	2.24219e+06	9.37181e+06	2.38186e+06	1.13766e+07	1.16185e+07	1.06806e+07	9.61332e+06	8.47159e+06	9.17918e+06	1.11425e+07
M202T51	Benzoyl phosphate	201.991	51.3613	202.003	1.82213	C7H7O5P	C06206	[M]+	BioDeepDB	0.99011	pos	1	248395	9.21131e+06	4.79062e+06	1.43185e+06	1.29853e+06	1.73776e+06	4.32972e+06	6.42363e+06	8.52013e+06	3.29613e+06	9.42412e+06	9.75193e+06
M290T535	Benzoylecgonine	290.141	535.004	289.131	6.96309	C16H19NO4	C10847	[M+H]+	mzCloud	0.677983	pos	1	1.08593e+06	283198	420026	95998.9	91305.9	480867	546956	625003	583125	756024	323759	9028.65
M212T450	Benzyl Benzoate	212.082	449.865	212.084	6.60193	C14H12O2	C12537	[M]-	MoNA	0.929861	neg	1	119886	389683	233304	227371	156679	332695	257274	313337	227671	182101	170564	238888
M109T50	Benzyl alcohol	109.065	49.6808	108.058	4.00695	C7H8O	C00556	[M+H]+	MoNA	0.994884	pos	1	4.5845e+06	4.02761e+06	4.24417e+06	1.90705e+06	4.60827e+06	9.32346e+06	6.24331e+06	6.45856e+06	5.27534e+06	3.77426e+06	1.03047e+07	3.57511e+06
M148T195	Benzyl isothiocyanate	148.023	194.807	149.03	3.5293	C8H7NS	C03098	[M-H]-	MoNA	0.629917	neg	1	1.29144e+07	2.01708e+07	2.99345e+06	2.13524e+08	4.71672e+06	5.74008e+06	3.05271e+07	3.64542e+07	3.24893e+06	1.03557e+08	2.91267e+06	3.23533e+06
M108T196	Benzylamine	108.081	196.124	107.073	2.84201	C7H9N	C15562	[M+H]+	BioDeepDB	0.622217	pos	1	2.64936e+07	2.75599e+07	2.36998e+07	1.66389e+07	2.8321e+07	1.9008e+07	2.98211e+07	2.37934e+07	2.37395e+07	2.80584e+07	2.87745e+07	2.28865e+06
M367T835	Bepridil	367.283	835.438	366.267	22.1364	C24H34N2O	C06847	[M+H]+	BioDeepDB	0.0530915	pos	2	2.53317e+07	1.6979e+07	2.06376e+07	1.28429e+07	1.33368e+07	6.84943e+06	2.3996e+07	1.42776e+07	1.72058e+07	9.8253e+06	1.17175e+07	5.5642e+06
M589T383	Berbamine	589.275	383.291	608.289	8.55106	C37H40N2O6	C09357	[M-H2O-H]-	MoNA	0.999234	neg	1	83299.4	5713.84	0	380954	2.7919e+06	3045.92	519717	25077.7	126320	603770	101915	2.95403e+06
M336T319	Berberine	336.122	319.334	336.124	5.67935	C20H18NO4	C00757	[M]+	mzCloud	0.862802	pos	1	3.14952e+06	594094	2.53373e+06	1.91914e+06	1.99331e+06	1.74032e+06	2.88898e+06	926979	2.86512e+06	408777	2.0269e+06	2.03998e+06
M169T462	Beta-Carboline	169.076	462.3	168.069	0.077013	C11H8N2	C20157	[M+H]+	MoNA	0.854192	pos	1	3.12591e+06	2.87205e+06	2.68354e+06	2.74783e+06	3.01778e+06	3.13136e+06	2.85794e+06	3.66547e+06	3.24045e+06	3.25949e+06	3.1612e+06	3.13023e+06
M261T494	Beta-D-Fructose 6-phosphate	261.035	493.569	260.03	5.99979	C6H13O9P	C05345	[M+H]+	BioDeepDB	0.650447	pos	1	1.63616e+06	3.5892e+06	4.17049e+06	1.59851e+06	2.59429e+06	3.23928e+06	2.09776e+06	5.85233e+06	3.43654e+06	1.89068e+06	1.4317e+06	57500.9
M181T176	Beta-D-Glucose	181.053	176.093	180.063	1.008	C6H12O6	C00221	[M+H]+	BioDeepDB	0.595864	pos	1	1.32046e+07	1.04769e+07	1.12326e+07	1.10089e+07	1.3521e+07	1.68227e+07	4.92251e+06	7.87793e+06	1.08811e+07	1.16902e+07	4.20782e+06	9.40052e+06
M132T475	Beta-Guanidinopropionic acid	132.075	474.703	131.07	10.1128	C4H9N3O2	C03065	[M+H]+	MetaDNA	0.000613256	pos	2	5.43082e+07	2.43704e+08	7.36728e+08	3.52088e+08	2.29877e+08	1.57214e+08	2.55755e+07	1.21441e+08	2.41678e+08	1.85287e+07	1.13185e+08	8.11483e+07
M130T361	Beta-Leucine	130.085	360.717	131.095	17.1179	C6H13NO2	C02486	[M-H]-	BioDeepDB	0.000187404	neg	2	3.67697e+07	4.47632e+07	4.16729e+07	3.7186e+07	6.33401e+07	3.70308e+07	3.50728e+07	5.73193e+07	3.9856e+07	5.01787e+07	1.08006e+08	8.95427e+07
M162T181	Beta-Tyrosine	162.055	180.652	181.074	1.96686	C9H11NO3	C04368	[M-H2O-H]-	BioDeepDB	0.624989	neg	1	2.11415e+06	1.80295e+06	1.90103e+06	1.72368e+06	2.10784e+06	1.65229e+06	3.01921e+06	1.62844e+06	2.42691e+06	2.10882e+06	2.25298e+06	131021
M399T839	Beta-tocopherol	399.357	839.025	416.365	2.15368	C28H48O2	C14152	[M+H-H2O]+	BioDeepDB	0.645228	pos	1	2.89097e+07	2.90216e+07	2.1092e+07	1.80086e+07	1.56443e+07	1.2324e+07	1.49649e+07	6.60997e+06	7.72162e+06	4.52319e+06	5.34489e+06	644282
M118T235	Betaine	118.086	234.724	117.079	0.0218711	C5H11NO2	C00719	[M+H]+	BioDeepDB	4.96903e-26	pos	2	3.68171e+08	6.75787e+08	7.72553e+08	7.30052e+08	7.23214e+08	4.18291e+08	7.41624e+08	3.76067e+08	4.35899e+08	7.21299e+08	8.79335e+08	2.40486e+08
M102T438	Betaine aldehyde	102.091	437.835	102.092	0.102758	C5H12NO	C00576	[M+H]+	BioDeepDB	0.580669	pos	1	5.91451e+07	1.22852e+08	6.10526e+07	3.38555e+07	7.42088e+07	5.46559e+07	4.62629e+07	4.72171e+07	2.7226e+07	3.44509e+07	4.82153e+07	2.97296e+07
M161T79	Bethanechol	161.128	79.1051	161.129	0.474799	C7H17N2O2	C06850	[M+H]+	BioDeepDB	0.686202	pos	1	1.48938e+07	2.0898e+07	2.835e+07	1.61026e+07	1.84079e+07	2.13832e+07	1.91927e+07	1.86265e+07	3.3874e+07	1.81258e+07	7.81033e+06	2.15779e+06
M429T281	Bicalutamide	429.053	280.743	430.061	1.91359	C18H14F4N2O4S	C08160	[M-H]-	BioDeepDB	0.990355	neg	1	208487	419511	302518	146293	235208	491235	190331	284193	347652	169997	226799	0
M300T546	Bifenazate	300.149	545.557	300.147	6.30194	C17H20N2O3	C18589	[M]-	BioDeepDB	0.997822	neg	1	2784.1	121533	13016.1	306075	31859.1	17679.5	6254.94	229805	158220	266192	243293	24695.9
M584T762_1	Bilirubin	584.253	762.014	584.264	17.5931	C33H36N4O6	C00486	[M]+	BioDeepDB	0.771601	pos	1	3.01018e+06	3.87459e+06	3.72601e+06	6.51345e+06	3.97933e+06	3.17078e+06	3.83716e+06	2.42841e+06	1.8319e+06	1.46964e+06	2.54628e+06	1.08287e+06
M581T741	Biliverdin	581.242	741.356	582.248	0.394025	C33H34N4O6	C00500	[M-H]-	BioDeepDB	0.579663	neg	1	5.22641e+06	4.28796e+06	5.54066e+06	3.99624e+06	6.54448e+06	3.91443e+06	2.73344e+06	4.19435e+06	3.76599e+06	2.72534e+06	4.24556e+06	2.67197e+06
M318T826	Bilobol	318.254	826.442	318.256	4.47241	C21H34O2	C10770	[M]-	mzCloud	0.633108	neg	1	3.1023e+06	2.11684e+06	2.16412e+06	2.72614e+06	4.03844e+06	2.32357e+06	3.18289e+06	130144	3.01082e+06	174896	5.17987e+06	1.75143e+06
M285T786	Biochanin A	285.206	786.113	284.068	5.81116	C16H12O5	C00814	[M+H]+	BioDeepDB	0.631904	pos	1	5.00296e+07	4.5654e+07	3.84809e+07	5.5461e+07	4.38475e+07	2.33207e+07	1.76248e+07	1.40401e+07	8.50639e+07	4.3565e+07	1.15716e+07	2.14729e+07
M236T571	Biopterin	236.078	570.572	237.086	5.26671	C9H11N5O3	C06313	[M-H]-	BioDeepDB	0.649371	neg	1	864218	386062	591351	1.0779e+06	681565	571360	724742	684463	612455	693712	665022	1.24826e+06
M245T462	Biotin	245.095	462.237	244.088	0.61186	C10H16N2O3S	C00120	[M+H]+	BioDeepDB	0.00214087	pos	2	2.39096e+06	3.10331e+06	2.93215e+06	2.56257e+06	1.87567e+06	2.54322e+06	2.2238e+06	3.05487e+06	3.40793e+06	3.76476e+06	3.12577e+06	1.09719e+06
M574T313	Biotinyl-5-AMP	574.128	313.046	573.141	3.31441	C20H28N7O9PS	C05921	[M+H]+	BioDeepDB	1.3459e-09	pos	2	621636	1.47825e+06	697934	593482	860096	456038	1.30737e+06	809154	2.31133e+06	658832	1.10298e+06	577329
M390T831	Bis(2-ethylhexyl)phthalate	390.302	830.78	390.277	11.7525	C24H38O4	C03690	[M-H2O+NH4]+	BioDeepDB	0.702582	pos	1	8.02899e+06	7.25843e+06	9.01849e+06	1.20727e+07	4.39793e+06	2.01064e+07	3.96004e+06	5.19402e+06	2.5387e+06	2.31333e+06	2.4648e+06	2.13449e+06
M321T252	Bis(4-nitrophenyl)phosphate	320.988	252.463	340.01	11.7115	C12H9N2O8P	C03779	[M-H2O-H]-	MoNA	0.99989	neg	1	821315	1.52846e+06	665986	270718	1.66803e+06	1.47356e+06	468648	1.13975e+06	80160.9	1.27057e+06	994960	565512
M442T629	Bisoprolol	442.255	629.101	325.225	26.1589	C18H31NO4	C06852	[M+H]+	GNPS	0.950273	pos	1	1.86355e+06	953707	517844	936418	2.54764e+06	2.07849e+06	921441	1.74269e+06	104042	91735.2	438831	598061
M228T609	Bisphenol A	228.12	609.119	228.115	22.7876	C15H16O2	C13624	[M]+	MoNA	0.948604	pos	1	2.07259e+06	1.9494e+06	1.79061e+06	1.85994e+06	1.66612e+06	1.76705e+06	1.7682e+06	1.784e+06	1.58909e+06	1.69148e+06	1.51979e+06	1.52701e+06
M86T102	Biuret	86.0323	101.621	103.038	17.8146	C2H5N3O2	C06555	[M+H-H2O]+	MoNA	1	pos	1	1.59082e+07	2.89745e+07	3.02457e+07	2.35999e+07	2.74955e+07	2.77032e+07	3.45909e+07	1.5651e+07	3.19349e+07	1.52733e+07	3.80161e+07	2.93552e+07
M422T332	Blasticidin S	422.202	331.61	422.203	0.622853	C17H26N8O5	C02010	[M]-	MoNA	0.65748	neg	1	326102	90967.7	153832	182249	868140	130719	1.03704e+06	228556	614327	543516	1.01202e+06	876500
M342T314_2	Boscalid	342.03	313.824	342.033	8.89382	C18H12Cl2N2O	C18547	[M]+	mzCloud	0.977079	pos	1	8.77789e+06	1.20098e+07	1.16003e+07	5.65094e+06	1.32985e+07	1.62358e+07	7.7385e+06	1.46252e+07	9.03675e+06	7.67355e+06	1.18014e+07	9.84038e+06
M279T752	Bovinic acid	279.233	751.616	280.24	0.0267969	C18H32O2	C04056	[M-H]-	BioDeepDB	5.70873e-11	neg	2	6.96406e+06	2.00977e+07	1.24017e+07	1.70717e+07	2.40009e+07	3.00441e+07	2.22256e+07	1.30734e+07	1.53358e+07	3.61404e+07	8.9612e+07	9.8854e+06
M119T248	Bovinocidin	119.016	248.09	119.022	1.40169	C3H5NO4	C05669	[M]+	BioDeepDB	0.694582	pos	1	6.85799e+06	4.44285e+06	1.119e+07	6.16722e+06	7.10823e+06	7.06606e+06	1.56455e+06	7.26579e+06	7.71396e+06	6.29206e+06	4.98818e+06	4.81707e+06
M480T837	Brassinolide	480.346	837.158	480.345	2.03933	C28H48O6	C11049	[M]+	BioDeepDB	0.60565	pos	1	5.09071e+07	7.29121e+07	1.19012e+08	1.31374e+08	1.08719e+08	2.84468e+08	3.69357e+07	7.54183e+07	6.09325e+07	5.92313e+07	1.51557e+06	4.09059e+07
M241T104	Bromacil	240.996	104.034	260.016	4.76143	C9H13BrN2O2	C10911	[M-H2O-H]-	mzCloud	0.632428	neg	1	2.05628e+06	7.03856e+06	5.38667e+06	1.89334e+06	1.1234e+06	4.43918e+06	5.11491e+06	5.92387e+06	1.13761e+06	1.55011e+06	8.01289e+06	1.81501e+06
M525T86	Bromadiolone	525.07	85.7495	526.078	1.56654	C30H23BrO4	C18596	[M-H]-	MoNA	0.989404	neg	1	7.69512e+06	1.50185e+06	9.2873e+06	4.32942e+06	7.68946e+06	2.85522e+06	1.01717e+07	4.3843e+06	1.1655e+07	6.06495e+06	1.11957e+07	7.57461e+06
M375T397	Brucine	375.172	397.468	394.189	2.85183	C23H26N2O4	C09084	[M-H2O-H]-	GNPS	0.992632	neg	1	19156.6	160168	24128.8	25541.5	40265	6517.67	176142	28682	528639	250446	180719	56401.8
M314T318	Bucharaine	314.17	317.72	331.178	3.081	C19H25NO4	C10649	[M+H-H2O]+	MoNA	0.993125	pos	1	2.91754e+06	2.33286e+06	552930	1.71051e+06	1.01603e+07	300491	2.23741e+06	1.02153e+07	2.85192e+06	3.31282e+06	5.11849e+06	2.78891e+07
M386T655	Bufalin	386.254	655.251	386.246	20.2794	C24H34O4	C16922	[M]-	BioDeepDB	1	neg	1	16294.1	182109	48155.1	60117.4	43013.1	154265	249353	105172	365935	96600.3	219689	90097
M204T474	Bufotenin	204.122	473.513	204.126	6.68608	C12H16N2O	C08299	[M]+	BioDeepDB	0.670656	pos	1	9.18213e+06	2.01186e+07	5.10928e+06	6.13994e+06	6.54105e+06	6.79847e+06	5.13608e+06	5.80716e+06	4.87072e+07	5.11241e+06	2.53706e+07	3.68507e+06
M364T195	Bumetanide	364.115	194.791	364.416	14.8824	C17H20N2O5S	C06859	[M]+	mzCloud	0.890624	pos	1	3.76729e+06	2.94704e+06	4.71356e+06	6.48939e+06	3.81547e+06	6.42195e+06	2.79255e+06	3.6404e+06	2.22819e+06	3.19158e+06	4.57436e+06	3.51218e+06
M289T780	Bupivacaine	289.231	780.047	288.22	10.5245	C18H28N2O	C07529	[M+H]+	MoNA	0.724101	pos	1	5.3362e+06	3.47828e+06	916523	2.38624e+06	6.01259e+06	3.6325e+06	587343	232003	329381	218084	236998	153900
M466T797	Buprenorphine	466.295	796.734	467.304	3.70823	C29H41NO4	C08007	[M-H]-	BioDeepDB	0.641955	neg	1	2.31709e+07	1.76223e+07	1.85275e+07	1.79301e+07	2.29865e+07	1.62815e+07	1.96723e+07	1.39728e+07	1.36864e+07	1.25491e+07	1.15432e+07	3.51281e+06
M305T564	Buprofezin	305.152	564.115	305.156	13.8025	C16H23N3OS	C10912	[M]+	mzCloud	0.941667	pos	1	818166	634312	2.48011e+06	2.83896e+06	2.69593e+06	3.46796e+06	1.51384e+06	1.18505e+06	2.49213e+06	1.08813e+06	797539	1.15167e+06
M239T538	Bupropion	239.11	537.597	239.108	10.0713	C13H18ClNO	C06860	[M]+	BioDeepDB	0.910217	pos	1	4.3564e+06	6.02072e+06	3.57624e+06	3.30596e+06	2.44924e+06	1.45607e+06	2.75524e+06	2.55535e+06	3.2758e+06	4.30612e+06	4.78152e+06	2.9153e+06
M246T84	Busulfan	246.027	83.5905	246.023	15.0652	C6H14O6S2	C06862	[M]-	GNPS	0.835354	neg	1	5.59344e+06	8.2098e+06	8.43908e+06	9.61431e+06	7.16964e+06	1.00947e+07	6.19969e+06	9.43225e+06	1.05351e+07	9.82842e+06	6.51626e+06	6.66728e+06
M372T337	But-3-enylglucosinolate	372.041	337.135	373.05	5.6062	C11H19NO9S2	C08415	[M-H]-	MoNA	0.997121	neg	1	182206	175950	106523	199700	179116	51972	75805.5	183726	214079	90666.8	149400	2195.35
M193T748	Butabarbital	193.098	748.402	212.116	0.908626	C10H16N2O3	C07827	[M-H2O-H]-	BioDeepDB	0.64992	neg	1	1.02855e+06	2.2403e+06	2.00241e+06	3.77244e+06	2.61618e+06	4.13164e+06	3.56303e+06	4.3115e+06	2.77176e+06	4.09061e+06	1.13596e+06	1.07737e+06
M193T411	Butamben	193.108	410.509	193.11	10.0059	C11H15NO2	C07875	[M]+	mzCloud	0.91002	pos	1	1.20365e+07	2.19145e+07	1.23888e+07	7.90472e+06	2.25735e+07	2.13953e+07	3.35957e+07	2.09305e+07	1.76745e+07	1.72264e+07	1.42335e+07	6.79172e+06
M88T405	Butyric acid	88.0762	404.923	88.0524	0.0219089	C4H8O2	C00246	[M]+	BioDeepDB	4.54437e-05	pos	2	7.80032e+07	7.54834e+07	4.26595e+07	4.64603e+07	8.35791e+07	8.9989e+07	9.09001e+07	9.85965e+07	7.37807e+06	1.44762e+08	8.39881e+07	1.17074e+08
M818T360_1	Butyryl-CoA	818.149	359.897	837.157	12.6797	C25H42N7O17P3S	C00136	[M-H2O-H]-	BioDeepDB	0.991635	neg	1	546445	1.00584e+06	484617	10930.4	928949	321259	1.13541e+06	619545	1.6113e+06	982046	2.8366e+06	0
M231T747	Butyrylcarnitine	231.251	746.63	231.147	0.19857	C11H21NO4	C02862	[M]+	BioDeepDB	0.58178	pos	1	8.77917e+06	8.17387e+06	6.65544e+06	9.25026e+06	8.92063e+06	6.41291e+06	8.20974e+06	7.47727e+06	6.37758e+06	6.59686e+06	6.42153e+06	5.68492e+06
M384T78	CDP	384	78.3181	403.018	0.0866974	C9H15N3O11P2	C00112	[M-H2O-H]-	BioDeepDB	0.578461	neg	1	310545	655730	433810	508291	635167	999952	412533	769856	404178	300379	93032.9	30507
M447T92	CDP-Ethanolamine	447.065	91.871	446.06	6.04322	C11H20N4O11P2	C00570	[M+H]+	MetaDNA	5.11202e-05	pos	2	9.11486e+07	1.12671e+08	1.33541e+08	1.22998e+08	8.80687e+07	9.71334e+07	1.04478e+08	1.27469e+08	1.30042e+08	1.27231e+08	1.23285e+08	7.71525e+07
M324T142	CMP	324.058	142.278	323.052	0.830491	C9H14N3O8P	C00055	[M+H]+	BioDeepDB	2.18768e-27	pos	2	6.70736e+07	2.16303e+08	5.43757e+07	1.78818e+08	5.48732e+07	6.5333e+07	7.21993e+07	9.44813e+07	7.00417e+07	1.09e+08	1.39065e+08	8.71529e+07
M303T757	CPX	303.183	757.431	304.19	0.138572	C16H24N4O2	C13709	[M-H]-	BioDeepDB	0.984845	neg	1	382375	412346	888531	441194	367722	1.8659e+06	574558	587957	708501	809686	949568	554830
M482T176	CTP	481.988	175.609	482.985	21.3623	C9H16N3O14P3	C00063	[M-H]-	GNPS	1	neg	1	759380	392733	1.24494e+06	127174	81179.6	633202	60064.8	716010	918306	711689	72120.4	246417
M179T383_1	Caffeate	179.035	382.74	180.042	1.23267	C9H8O4	C01197	[M-H]-	mzCloud	0.61005	neg	1	9.85596e+06	1.14859e+06	9.45262e+06	1.99765e+06	2.68141e+06	1.06794e+06	1.02959e+07	5.28827e+06	1.12542e+06	6.8344e+06	2.78159e+06	2.08029e+06
M195T437	Caffeine	195.088	437.477	194.08	0.199018	C8H10N4O2	C07481	[M+H]+	mzCloud	0.583407	pos	1	1.27983e+06	618948	1.14329e+06	1.01567e+06	1.35765e+06	1.97759e+06	493131	1.38559e+06	636981	1.51083e+06	1.7326e+06	1.09867e+06
M523T783	Calcimycin	523.271	783.486	523.268	5.05782	C29H37N3O6	C11309	[M]-	BioDeepDB	0.996459	neg	1	576775	794275	738035	161420	530396	144771	662906	395055	1.11271e+06	234394	205493	507746
M399T811	Calcitriol	399.327	810.782	416.329	2.84705	C27H44O3	C01673	[M+H-H2O]+	BioDeepDB	0.622996	pos	1	1.24622e+08	1.02226e+08	7.67839e+07	6.04593e+07	8.9218e+07	3.15212e+07	1.51235e+08	7.20963e+07	1.05823e+08	5.13279e+07	8.17439e+07	3.57913e+07
M476T204	Calcium pantothenate	476.173	203.628	476.168	9.38613	(C9H16NO5)2. Ca	C12276	[M]-	MoNA	0.999513	neg	1	791400	133686	578351	20753.9	657234	20350	995159	731543	1.25657e+06	157407	2735.87	678080
M383T815	Campesterol	383.362	814.519	400.37	2.40879	C28H48O	C01789	[M+H-H2O]+	BioDeepDB	0.614184	pos	1	3.16251e+07	1.61721e+07	2.30782e+07	2.29554e+07	1.44503e+07	7.64444e+06	1.62674e+07	5.34832e+06	4.13288e+07	1.45837e+07	4.47214e+07	3.50285e+07
M348T389	Camptothecin	348.121	388.884	348.111	27.3735	C20H16N2O4	C01897	[M]+	mzCloud	0.946613	pos	1	1.29506e+06	794202	1.85983e+06	771222	1.22231e+06	883152	2.56964e+06	2.00657e+06	2.81975e+06	2.85827e+06	1.60488e+06	1.67944e+06
M176T445	Canavanine	176.091	445.001	176.091	2.66272	C5H12N4O3	C00308	[M]-	mzCloud	0.632689	neg	1	571953	956103	804402	482989	815936	221906	824260	815928	1.21162e+06	994079	1.91158e+06	154675
M421T450_1	Candesartan	421.134	449.786	440.16	18.4871	C24H20N6O3	C07468	[M-H2O-H]-	MoNA	0.990255	neg	1	5.12457e+06	1.37899e+07	1.03358e+07	7.66887e+06	4.88294e+06	1.23218e+07	1.11163e+07	9.18063e+06	9.20258e+06	6.70178e+06	6.36676e+06	8.64282e+06
M609T725_1	Candesartan cilexetil	609.241	724.619	610.254	9.88436	C33H34N6O6	C07709	[M-H]-	BioDeepDB	0.999635	neg	1	207134	2.71598e+06	408597	2.06483e+06	711308	1.81615e+06	783994	1.50579e+06	292407	449569	228037	437176
M315T804	Cannabidiol	315.234	803.771	314.225	6.04729	C21H30O2	C07578	[M+H]+	BioDeepDB	7.4634e-06	pos	2	3.27905e+07	2.19507e+07	2.78736e+07	1.29892e+07	1.88726e+07	1.79322e+07	2.04057e+07	1.5778e+07	2.8208e+07	1.20783e+07	1.94706e+07	7.91585e+06
M361T671	Cannabigerolate	361.239	670.518	360.23	5.60551	C22H32O4	C20406	[M+H]+	mzCloud	0.847654	pos	1	178589	2.07922e+06	1.53855e+06	2.48272e+06	2.11675e+06	304193	1.37587e+06	1.29151e+06	1.27301e+06	1.70999e+06	3.14152e+06	3.89564e+06
M340T445	Capecitabine	340.129	444.619	359.149	6.88226	C15H22FN3O6	C12650	[M-H2O-H]-	BioDeepDB	0.934909	neg	1	414186	436231	1.68746e+06	295091	651141	112956	217270	123663	143199	287690	157690	125094
M171T664	Capric acid	171.138	663.71	172.146	4.29251	C10H20O2	C01571	[M-H]-	MoNA	3.93132e-10	neg	2	747922	744482	1.25404e+06	1.00459e+06	3.3196e+06	819475	2.11215e+06	740937	1.32243e+07	1.02223e+07	6.8001e+06	7.94446e+06
M115T304	Caproic acid	115.075	303.772	116.084	10.5167	C6H12O2	C01585	[M-H]-	MoNA	1.07351e-05	neg	2	2.34934e+06	2.45123e+08	3.54677e+08	3.63907e+08	3.49039e+08	1.72387e+08	3.42478e+08	5.28857e+07	238855	4.78625e+08	270984	2.29432e+08
M143T732	Caprylic acid	143.107	731.979	144.115	7.27192	C8H16O2	C06423	[M-H]-	MoNA	8.27736e-05	neg	2	7.17169e+07	3.05891e+07	1.37884e+08	6.87615e+07	5.13465e+07	1.63608e+08	3.60295e+07	7.89187e+07	1.04962e+08	7.64307e+07	6.7805e+07	6.06792e+07
M304T708	Capsaicin	304.191	707.779	305.199	1.88381	C18H27NO3	C06866	[M-H]-	MoNA	0.691501	neg	1	1.80736e+06	3.38352e+06	3.20923e+06	1.14622e+06	935900	3.36772e+06	1.50153e+06	4.01359e+06	920527	1.93766e+06	1.96325e+06	782634
M219T751	Capsidiol	219.174	751.351	236.178	0.00310489	C15H24O2	C09627	[M+H-H2O]+	BioDeepDB	5.70259e-15	pos	2	1.12044e+08	1.18697e+08	1.07636e+08	1.0709e+08	1.02257e+08	1.02255e+08	1.01195e+08	1.00646e+08	1.02785e+08	9.6953e+07	1.00375e+08	9.70879e+07
M200T350	Captopril	200.071	350.33	217.077	6.21341	C9H15NO3S	C06867	[M+H-H2O]+	MoNA	0.997741	pos	1	1.49327e+06	3.30592e+06	841088	768127	4.30457e+06	5.65537e+06	3.53358e+06	2.61086e+06	821181	2.19291e+06	863108	639997
M141T66	Carbamoyl phosphate	140.985	66.325	140.983	18.292	CH4NO5P	C00169	[M]-	BioDeepDB	0.875441	neg	1	3.92607e+07	3.82703e+07	4.09073e+07	3.70429e+07	3.65767e+07	3.79606e+07	3.40092e+07	4.08561e+07	3.76382e+07	3.75731e+07	3.96911e+07	3.77635e+07
M200T459	Carbaryl	200.075	458.706	201.079	14.2531	C12H11NO2	C07491	[M-H]-	MoNA	0.999987	neg	1	1.47671e+06	1.96933e+06	3.48825e+06	1.51839e+06	2.32606e+06	2.25468e+06	2.10378e+06	2.22661e+06	1.16214e+06	939791	2.54798e+06	110343
M167T323	Carbazole	167.076	322.502	167.073	13.0111	C12H9N	C08060	[M]+	MoNA	0.99996	pos	1	1.04719e+07	2.22335e+07	7.72917e+06	1.70441e+07	7.09073e+06	9.86488e+06	1.48533e+07	1.9638e+07	2.19694e+07	2.03955e+07	1.55445e+07	1.34415e+07
M192T85	Carbendazim	192.074	84.6102	191.07	12.843	C9H9N3O2	C10897	[M+H]+	mzCloud	0.948167	pos	1	1.71683e+07	1.13807e+07	1.07246e+07	1.8579e+07	1.28081e+07	4.56205e+06	1.16643e+07	7.31972e+06	1.06567e+07	1.37048e+07	1.29731e+07	3.6438e+06
M226T108	Carbidopa-levodopa	226.093	108.016	423.164	10.7459	C10H14N2O4. C9H11NO4	C06870	[M]+	mzCloud	0.678929	pos	1	7.98402e+06	2.43664e+06	8.36573e+06	1.1556e+06	4.47246e+06	850794	7.78401e+06	7.50333e+06	1.07653e+07	1.2033e+07	1.76494e+06	4.90614e+06
M222T137	Carbofuran	222.112	136.631	221.105	2.0332	C12H15NO3	C14291	[M+H]+	mzCloud	0.594999	pos	1	1.49219e+07	1.45591e+07	1.47285e+07	1.5097e+07	1.44257e+07	1.45454e+07	1.47359e+07	1.50814e+07	1.5031e+07	1.52345e+07	1.46854e+07	1.40018e+07
M349T32	Carboprost	349.238	32.0106	368.256	0.543314	C21H36O5	C06872	[M-H2O-H]-	BioDeepDB	0.986245	neg	1	2.1111e+06	2.44456e+06	3.49518e+06	1.80944e+06	1.72514e+06	2.26962e+06	2.61193e+06	2.61404e+06	2.04601e+06	2.28251e+06	1.61659e+06	4.14719e+06
M216T90	Carboxin	216.048	90.125	235.067	1.25573	C12H13NO2S	C11255	[M-H2O-H]-	BioDeepDB	0.988501	neg	1	2.61248e+08	2.6198e+08	2.08601e+08	2.49638e+08	2.30121e+08	1.63074e+08	2.03396e+08	2.06315e+08	2.22844e+08	2.5021e+08	1.89229e+08	2.6824e+08
M190T696	Carboxyspermidine	190.159	695.846	189.148	20.1388	C8H19N3O2	C18172	[M+H]+	BioDeepDB	1	pos	1	589222	2.45574e+06	2.42732e+06	1.95014e+06	2.42265e+06	3.67596e+06	1.93698e+06	2.00976e+06	1.90835e+06	3.44269e+06	2.33631e+06	1.18761e+06
M191T92	Carglumic acid	191.066	91.9019	190.059	1.77788	C6H10N2O5	C05829	[M+H]+	MoNA	0.690482	pos	1	1.32201e+07	1.99891e+07	2.29158e+07	4.29215e+06	4.61799e+06	1.79964e+07	1.17063e+07	1.53439e+07	1.39372e+07	2.48155e+06	1.19015e+07	1.80951e+07
M492T292	Carmine red	492.094	292.064	492.09	7.0241	C22H20O13	C11254	[M]-	MoNA	0.998403	neg	1	284541	592027	221381	365847	188613	427566	222273	422130	420902	301233	0	345121
M227T82_1	Carnosine	226.951	82.3806	226.107	17.3196	C9H14N4O3	C00386	[M+H]+	BioDeepDB	7.58038e-05	pos	2	8.55908e+07	4.8463e+07	2.34602e+07	5.96925e+07	4.3301e+07	3.11901e+07	2.7403e+07	3.43732e+07	3.18985e+07	7.42027e+07	3.85856e+07	7.93244e+07
M330T562	Carnosol	330.191	562.09	330.183	23.0411	C20H26O4	C09069	[M]-	BioDeepDB	0.970586	neg	1	512736	762911	332393	41227.6	566464	265152	584083	37413.6	34421.1	94156.4	41418.1	65371.8
M273T389	Carprofen	273.057	389.495	273.056	4.46056	C15H12ClNO2	C18364	[M]-	BioDeepDB	0.939564	neg	1	553234	706724	54073.6	687787	662589	215016	270448	695034	506246	845442	1.09736e+06	1.51232e+06
M406T436	Carvedilol	406.198	435.549	406.189	20.8215	C24H26N2O4	C06875	[M]-	BioDeepDB	0.995396	neg	1	18945	93461.9	124964	135656	190353	24672.7	112743	138647	33621.4	126426	94320.2	132083
M220T751	Caryophyllene alpha-oxide	220.177	751.151	220.183	25.1519	C15H24O	C16908	[M]+	BioDeepDB	0.88971	pos	1	1.52357e+07	1.71573e+07	1.52983e+07	1.58116e+07	1.42281e+07	1.4809e+07	1.48814e+07	1.44671e+07	1.51514e+07	1.38913e+07	1.38806e+07	1.43452e+07
M273T91	Catechin	273.074	91.4628	290.079	9.90306	C15H14O6	C06562	[M+H-H2O]+	MoNA	0.0104967	pos	2	2.53089e+08	2.32756e+08	2.20138e+08	2.26959e+08	2.0787e+08	3.42556e+08	3.10503e+08	2.53309e+08	3.80642e+08	2.76785e+08	2.81161e+08	1.71863e+08
M111T78	Catechol	111.091	78.1246	110.037	4.31975	C6H6O2	C00090	[M+H]+	BioDeepDB	0.61582	pos	1	4.99174e+06	4.27374e+06	5.17533e+06	4.39909e+06	4.41409e+06	3.48842e+06	5.1755e+06	3.99351e+06	5.01989e+06	4.86791e+06	4.071e+06	2.83633e+06
M367T391	Cefaclor	367.035	390.534	367.039	12.0119	C15H14ClN3O4S	C06877	[M]-	MoNA	0.98458	neg	1	3.49026e+06	1.08711e+07	685684	9.60568e+06	2.50205e+06	1.62099e+06	3.56967e+06	4.56076e+06	4.24433e+06	7.82242e+06	6.94443e+06	2.94987e+06
M363T297	Cefadroxil	363.087	296.675	363.089	4.25015	C16H17N3O5S	C06878	[M]+	BioDeepDB	0.668418	pos	1	1.90036e+06	3.98941e+06	0	1.02851e+06	3.10159e+06	133668	201207	2.12355e+06	126402	804534	1.25957e+06	142080
M396T390	Cefalotin	396.05	390.32	396.045	12.0644	C16H16N2O6S2	C07761	[M]-	BioDeepDB	0.984808	neg	1	20392.2	257720	14113.9	252879	14537	10530.2	22674	124606	101673	156864	140921	3981.51
M461T181	Cefamandole	461.064	180.554	462.078	15.1869	C18H18N6O5S2	C06879	[M-H]-	BioDeepDB	0.999995	neg	1	1.83005e+06	1.54325e+06	1.53272e+06	1.56546e+06	1.09949e+06	1.41152e+06	1.30793e+06	989640	1.34121e+06	1.17953e+06	950538	24886.3
M453T180	Cefazolin	453.033	180.154	454.03	23.3667	C14H14N8O4S3	C06880	[M-H]-	MoNA	0.822003	neg	1	606568	804934	775108	542242	521478	891169	948353	119314	541193	487981	184653	6878.61
M395T77_2	Cefdinir	395.035	77.0142	395.036	0.799079	C14H13N5O5S2	C08110	[M]-	BioDeepDB	0.691418	neg	1	182991	439009	772919	290524	259815	665506	194927	370356	208036	228691	233455	72284.1
M644T305_1	Cefoperazone	644.141	305.475	645.142	9.27944	C25H27N9O8S2	C06883	[M-H]-	GNPS	0.999482	neg	1	525754	1.544e+06	7571.64	98588.8	618403	246319	159735	467049	57503.5	112971	334307	103566
M454T92	Cefotaxime	454.047	91.6651	455.057	5.15768	C16H17N5O7S2	C06885	[M-H]-	BioDeepDB	0.727668	neg	1	2.47867e+07	4.00911e+07	3.28989e+07	2.77014e+07	4.42636e+07	1.72778e+07	2.3153e+07	2.63539e+07	2.49507e+07	3.61931e+07	2.49941e+07	3.62021e+07
M372T322	Cefprozil	372.095	321.904	389.104	4.45683	C18H19N3O5S	C06888	[M+H-H2O]+	GNPS	0.690431	pos	1	3.66427e+06	7.63111e+06	1.30394e+06	2.66222e+06	6.28702e+06	6.40266e+06	1.91937e+06	9.16787e+06	5.69232e+06	7.18796e+06	1.11026e+07	3.39421e+07
M348T78	Cefradine	348.104	78.4702	349.11	3.63811	C16H19N3O4S	C06897	[M-H]-	BioDeepDB	0.721623	neg	1	391474	743336	1.17413e+06	673128	1.63494e+06	762099	754767	705108	762355	527499	789720	1.31367e+06
M527T450	Ceftazidime	527.079	449.955	546.099	2.40465	C22H22N6O7S2	C06889	[M-H2O-H]-	MoNA	0.769949	neg	1	95267.7	217392	147825	137787	32488.5	266881	149407	214846	140511	73667.8	94376	151205
M410T276	Ceftibuten	410.036	276.106	410.036	1.5424	C15H14N4O6S2	C08117	[M]+	BioDeepDB	0.625449	pos	1	1.79335e+07	5.75097e+06	1.26447e+07	1.6067e+07	9.34841e+06	7.90643e+06	6.87306e+06	1.66541e+07	2.32234e+07	2.13006e+07	7.18202e+06	1.31045e+07
M424T84	Cefuroxime	424.076	84.4665	424.069	17.0898	C16H16N4O8S	C06894	[M]-	BioDeepDB	0.851904	neg	1	4.6559e+06	5.60809e+06	476180	2.72614e+06	4.84244e+06	187324	4.37398e+06	4.17072e+06	721305	602802	5.85614e+06	2.53624e+06
M381T94	Celecoxib	381.078	94.2781	381.076	1.47961	C17H14F3N3O2S	C07589	[M]+	BioDeepDB	0.592667	pos	1	4.24814e+07	3.40209e+06	2.01944e+06	2.52858e+08	3.8935e+07	3.8119e+06	1.69148e+06	5.00789e+07	6.84318e+06	4.29952e+06	1.71158e+06	3.92553e+06
M325T99	Cellobiose	325.112	98.5494	342.116	9.04555	C12H22O11	C00185	[M+H-H2O]+	BioDeepDB	7.7938e-06	pos	2	1.70993e+07	1.35956e+07	6.69004e+06	1.11505e+08	2.39584e+07	6.38105e+06	8.66337e+06	2.28797e+07	7.14291e+06	8.6491e+06	9.83687e+06	1.12985e+07
M346T108	Cephalexin	346.088	108.45	347.094	3.32961	C16H17N3O4S	C06895	[M-H]-	BioDeepDB	0.694313	neg	1	4.51244e+06	1.76539e+06	1.6935e+06	2.53028e+06	4.36422e+06	2.42765e+06	3.70017e+06	2.5289e+06	5.75911e+06	3.56754e+06	3.83171e+06	7.18803e+06
M458T786	Cerivastatin	458.236	785.772	459.242	2.87638	C26H34FNO5	C07966	[M-H]-	MoNA	0.992686	neg	1	1.59517e+06	1.37074e+06	637305	1.1784e+06	843394	185152	1.23054e+06	1.52591e+06	3.57094e+06	1.59409e+06	984786	1.91681e+06
M224T613	Cerulenin	224.128	613.395	223.121	0.377611	C12H17NO3	C12058	[M+H]+	BioDeepDB	0.163743	pos	2	3.08811e+06	4.58902e+07	3.9582e+07	2.37922e+07	4.86008e+07	2.8516e+07	9.44945e+06	6.59478e+07	1.04123e+07	9.93397e+06	1.06864e+07	1.04847e+07
M387T721	Cetirizine	387.148	721.092	388.155	1.22462	C21H25ClN2O3	C07778	[M-H]-	MoNA	0.674044	neg	1	456161	318992	422571	326615	326496	471840	311006	352697	362103	352435	357419	398780
M363T793	Cetyltrimethylammonium bromide	363.249	792.823	363.25	3.40427	C19H42N. Br	C11275	[M]+	mzCloud	0.638784	pos	1	1.57138e+07	2.07335e+07	1.05049e+06	6.41936e+06	1.08397e+07	4.3754e+06	4.23561e+06	8.00873e+06	5.73656e+06	4.2798e+06	5.99746e+06	43441.2
M640T314_2	Chartreusin	640.184	314.18	640.179	7.13228	C32H32O14	C09181	[M]-	BioDeepDB	0.998478	neg	1	76349.8	1.57789e+06	96311.9	1.93209e+06	66687.1	250052	68270.7	245476	0	577927	697427	286859
M135T749	Chavicol	135.08	749.235	134.073	0.272589	C9H10O	C16930	[M+H]+	BioDeepDB	0.642717	pos	1	2.32033e+06	1.24484e+07	9.66323e+06	1.85438e+07	1.222e+07	9.53739e+06	7.39652e+06	6.72339e+06	6.50403e+06	6.82705e+06	6.33146e+06	7.38e+06
M334T323	Chelidonine	334.106	322.889	353.126	4.43492	C20H19NO5	C12242	[M-H2O-H]-	MoNA	0.995577	neg	1	47079.8	65326.6	109370	245070	112247	67807.3	59455.4	302177	79317.2	111245	109077	195904
M362T297	Chelirubine	362.085	296.994	362.103	1.99334	C21H16NO5	C06327	[M]+	BioDeepDB	0.000250588	pos	2	2.13121e+07	3.91505e+07	4.8321e+06	1.66379e+07	3.02761e+07	9.74349e+06	1.10351e+07	2.45937e+07	9.84063e+06	1.36422e+07	1.78912e+07	9.23709e+06
M392T666	Chenodeoxycholic acid	392.21	666.179	392.293	12.6972	C24H40O4	C02528	[M]-	BioDeepDB	0.087908	neg	2	279430	518326	301716	24792.6	756836	869800	2.55607e+06	709493	2.70515e+06	810285	1.36348e+06	344281
M432T815_2	Chenodeoxycholic acid glycine conjugate	432.312	814.659	449.314	13.2471	C26H43NO5	C05466	[M+H-H2O]+	MoNA	0.722069	pos	1	2.21628e+07	1.8068e+07	9.26561e+06	8.15056e+06	2.58612e+06	1.48485e+06	539110	736388	283164	188807	176700	251438
M473T86	Chicoric acid	473.081	86.403	474.08	18.8131	C22H18O12	C10437	[M-H]-	GNPS	1	neg	1	5.89774e+06	4.15518e+06	8.05734e+06	3.87982e+06	7.23648e+06	832101	8.61228e+06	1.00164e+06	1.11868e+07	4.94893e+06	1.06856e+07	7.21207e+06
M424T440	Chitobiose	424.17	439.586	424.169	1.26618	C16H28N2O11	C01674	[M]+	BioDeepDB	0.643848	pos	1	9673.26	1.38808e+06	5.48048e+06	697713	124690	2.40033e+06	6647.81	464312	7548.25	0	50381.8	47891.3
M303T553	Chlorambucil	303.075	552.773	303.079	14.0188	C14H19Cl2NO2	C06900	[M]-	BioDeepDB	0.93236	neg	1	247727	486192	311402	196990	340255	345079	414936	851242	1.47096e+06	666004	905574	296322
M321T612	Chloramphenicol	321.004	612.259	322.012	1.8673	C11H12Cl2N2O5	C00918	[M-H]-	mzCloud	0.59651	neg	1	427273	447767	451324	495879	424243	422619	458563	468419	444764	427836	461734	440659
M539T84	Chlorfluazuron	538.95	83.5565	538.963	23.5464	C20H9Cl3F5N3O3	C18426	[M]+	GNPS	1	pos	1	3.59858e+06	3.93438e+06	664784	4.53933e+06	3.8339e+06	3.08535e+06	4.3121e+06	837748	4.44674e+06	3.62024e+06	2.56216e+06	256868
M222T331	Chloridazon	222.043	331.055	221.036	0.124957	C10H8ClN3O	C18570	[M+H]+	MoNA	0.984796	pos	1	1.09194e+07	1.49402e+07	3.39072e+07	4.73957e+06	1.70478e+07	4.13368e+07	1.42638e+07	9.43779e+06	1.57898e+07	8.15632e+06	1.15799e+07	5.43148e+06
M354T601	Chlorogenic acid	354.097	600.935	354.095	3.96394	C16H18O9	C00852	[M]-	BioDeepDB	0.799963	neg	1	92644.6	211079	286445	19954.5	109331	323126	207342	312150	92143	137514	199455	11675.1
M294T324_1	Chlorothiazide	293.939	323.531	294.949	9.63563	C7H6ClN3O4S2	C07461	[M-H]-	BioDeepDB	0.787007	neg	1	1.36597e+06	1.30709e+06	1.00698e+06	690618	1.33636e+06	953439	1.82868e+06	987104	1.16641e+06	1.32103e+06	1.38556e+06	210079
M257T435	Chlorpheniramine	257.119	435.497	274.124	9.94998	C16H19ClN2	C06905	[M+H-H2O]+	BioDeepDB	0.768201	pos	1	1.1887e+06	1.60785e+06	559862	2.62984e+06	2.14188e+06	65106.3	560476	2.38173e+06	2.0095e+06	1.18e+06	136466	112453
M301T264	Chlorpromazine	301.086	263.648	318.096	6.10579	C17H19ClN2S	C06906	[M+H-H2O]+	mzCloud	0.661065	pos	1	9.45819e+07	2.10185e+08	2.86682e+08	2.04005e+08	1.54543e+08	2.58345e+08	2.12747e+08	1.96457e+08	1.12281e+08	1.99656e+08	2.0819e+08	1.31862e+08
M316T366	Chlorprothixene	316.103	365.923	315.085	26.7359	C18H18ClNS	C07953	[M+H]+	BioDeepDB	0.990598	pos	1	1.29934e+06	1.559e+06	652090	2.28856e+06	1.78197e+06	101109	57705.4	1.70915e+06	1.06698e+06	172004	1.28281e+06	4.65652e+06
M332T48	Chlorpyrifos	331.913	47.8099	348.926	16.5029	C9H11Cl3NO3PS	C14322	[M+H-H2O]+	BioDeepDB	0.87578	pos	1	3.54837e+06	774011	4.13592e+06	784270	760496	830585	775160	4.82805e+06	841362	1.00344e+06	3.21032e+06	923091
M304T70	Chlorpyrifos-methyl	303.882	69.9263	320.895	17.0079	C7H7Cl3NO3PS	C14520	[M+H-H2O]+	BioDeepDB	0.999999	pos	1	1.93318e+07	1.42839e+07	1.83206e+07	1.16217e+07	1.6287e+07	8.2136e+06	1.71069e+07	1.01554e+07	6.19603e+06	1.39881e+07	5.56191e+06	1.4688e+07
M340T184	Chlorsulfuron	340.021	184.471	357.03	3.70878	C12H12ClN5O4S	C05071	[M+H-H2O]+	BioDeepDB	0.994358	pos	1	3.67797e+06	3.91424e+06	5.39557e+06	9.9911e+06	1.03299e+06	4.16677e+06	3.55037e+06	6.22392e+06	9.94684e+06	8.82196e+06	4.01639e+06	8.53997e+06
M369T804	Cholesterol	369.348	803.825	386.355	0.713055	C27H46O	C00187	[M+H-H2O]+	BioDeepDB	1.40738e-08	pos	2	7.92717e+07	6.15808e+07	1.30156e+08	7.15061e+07	5.83857e+07	1.22537e+08	1.56577e+08	6.64629e+07	1.42786e+08	5.866e+07	1.45437e+08	1.14611e+08
M466T830_2	Cholesterol sulfate	466.309	829.514	466.312	5.38141	C27H46O4S	C18043	[M]-	BioDeepDB	0.633811	neg	1	6.16835e+06	2.08775e+07	7.15458e+07	6.85655e+07	2.53228e+08	4.65747e+07	6.80541e+07	5.58944e+06	5.19866e+07	1.2009e+07	4.77636e+07	2.19602e+08
M104T179	Choline	104.108	178.879	104.108	6.07393	C5H14NO	C00114	[M]+	mzCloud	0.0245068	pos	2	2.42861e+08	3.45235e+08	4.12641e+08	2.11801e+08	3.18071e+08	1.43311e+08	1.88917e+08	1.74331e+08	2.71133e+08	2.6104e+08	1.61735e+08	1.26299e+08
M226T389	Chorismate	226.048	389.411	226.048	0.922419	C10H10O6	C00251	[M]-	BioDeepDB	0.70527	neg	1	1.28029e+06	1.60189e+06	339667	1.45873e+06	1.40559e+06	547185	683356	1.42219e+06	1.04525e+06	1.7215e+06	2.24938e+06	3.62013e+06
M255T94	Chrysophanol	255.064	93.5603	254.058	5.03648	C15H10O4	C10315	[M+H]+	BioDeepDB	0.996431	pos	1	1.84894e+08	3.10361e+08	4.97646e+08	1.84805e+08	2.47574e+08	5.22261e+08	1.99423e+08	1.97576e+08	1.97066e+08	1.28388e+08	1.60555e+08	7.55351e+07
M358T374	Cilastatin	358.159	373.661	358.156	7.93079	C16H26N2O5S	C01675	[M]+	mzCloud	0.671676	pos	1	783289	736844	774447	756142	891325	723127	867997	872285	1.32941e+06	1.07281e+06	1.47083e+06	1.20892e+06
M125T71	Ciliatine	125.023	70.8084	125.024	6.10684	C2H8NO3P	C03557	[M]+	BioDeepDB	0.643285	pos	1	1.49036e+07	1.18404e+07	1.56259e+07	1.34031e+07	1.58735e+07	1.02927e+07	9.74169e+06	4.00975e+06	8.18938e+06	1.60666e+07	1.28609e+07	8.14686e+06
M235T329	Cimetidine	235.111	329.445	252.116	10.3996	C10H16N6S	C06952	[M+H-H2O]+	BioDeepDB	0.759042	pos	1	234138	294722	1.4723e+06	166181	2.08757e+06	795183	148265	1.57651e+06	257252	128388	257778	722349
M275T687	Cinchonidine	275.151	686.62	294.173	13.3458	C19H22N2O	C11379	[M-H2O-H]-	MoNA	0.829956	neg	1	2.16673e+06	2.36723e+06	4.93815e+06	1.26911e+06	2.65131e+06	6.19385e+06	2.17475e+06	3.45514e+06	3.22887e+06	1.49114e+06	2.37327e+06	666418
M245T396	Cinoxacin	245.051	396.391	262.059	3.59557	C12H10N2O5	C08052	[M+H-H2O]+	BioDeepDB	0.641741	pos	1	3.16783e+06	3.92114e+06	4.52355e+06	3.50282e+06	3.06687e+06	468549	206720	3.39469e+06	369202	3.16067e+06	143037	58847
M331T522	Ciprofloxacin	331.138	522.096	331.133	13.2058	C17H18FN3O3	C05349	[M]+	mzCloud	0.751519	pos	1	1.31555e+06	1.45342e+06	1.30325e+06	1.17607e+06	1.08892e+06	1.07611e+06	1.21969e+06	1.24883e+06	1.15341e+06	1.10069e+06	1.06894e+06	1.15717e+06
M220T830	Cis-zeatin	220.186	830.214	219.112	0.0217512	C10H13N5O	C00371	[M+H]+	BioDeepDB	0.576163	pos	1	5.86657e+06	6.30327e+06	4.38609e+06	8.73647e+06	6.97662e+06	5.39108e+06	4.00874e+06	292158	2.33151e+06	128534	3.37311e+06	94199.5
M466T686	Cisapride	466.194	686.391	465.183	7.39285	C23H29ClFN3O4	C06910	[M+H]+	mzCloud	0.725116	pos	1	1.86005e+06	1.66762e+06	1.98399e+06	3.05476e+06	2.06346e+06	1.87064e+06	1.53515e+06	1.87174e+06	1.9153e+06	1.48524e+06	1.74555e+06	2.61123e+06
M307T681	Citalopram	307.151	680.784	324.164	18.791	C20H21FN2O	C07572	[M+H-H2O]+	mzCloud	0.86539	pos	1	2.57303e+06	1.23616e+06	47509.4	274652	5.24992e+06	1.82769e+06	587718	502933	1.33246e+06	1.80486e+06	1.68758e+06	3.73604e+06
M489T107	Citicoline	489.113	107.353	488.107	1.92702	C14H26N4O11P2	C00307	[M+H]+	BioDeepDB	0.601498	pos	1	4.25121e+07	5.82124e+07	2.36428e+07	4.08378e+07	5.87256e+06	5.40832e+07	2.32341e+07	4.24679e+07	7.5649e+07	6.53048e+07	5.41816e+07	7.98968e+07
M129T101	Citraconic acid	129.017	100.723	130.027	15.1486	C5H6O4	C02226	[M-H]-	BioDeepDB	0.029372	neg	2	2.23962e+08	2.08594e+08	2.1852e+08	2.03739e+08	1.91971e+08	1.93342e+08	1.59803e+08	1.59263e+08	2.06629e+08	1.57813e+08	1.99362e+08	1.86003e+08
M402T576	Citreoviridin	402.205	575.785	402.204	1.0242	C23H30O6	C16766	[M]+	mzCloud	0.670374	pos	1	2.66841e+06	1.26654e+06	2.25918e+06	2.12595e+06	1.30495e+06	1.74862e+06	2.25557e+06	981492	3.87512e+06	2.93917e+06	3.90474e+06	3.84434e+06
M191T623	Citric acid	190.926	623.415	192.027	11.0859	C6H8O7	C00158	[M-H]-	BioDeepDB	0.204234	neg	2	1.13329e+07	1.09583e+07	1.04714e+07	1.93399e+07	1.03438e+07	1.51204e+07	1.00048e+07	9.60495e+06	5.20981e+07	9.53108e+06	3.94337e+07	3.71956e+07
M233T618	Citrinin	233.078	618.08	250.084	6.43885	C13H14O5	C16765	[M+H-H2O]+	BioDeepDB	0.0659036	pos	2	3.25165e+06	3.14326e+06	3.12811e+06	3.285e+06	2.81427e+06	2.82318e+06	2.79043e+06	2.88861e+06	2.74652e+06	2.45816e+06	2.38653e+06	2.77911e+06
M175T361	Citrulline	175.097	360.562	175.096	5.85819	C6H13N3O3	C00327	[M]-	MoNA	0.038609	neg	2	2.15328e+06	1.04847e+07	3.94578e+06	2.49748e+06	4.74557e+06	4.291e+06	5.14514e+06	7.14408e+06	5.6564e+06	6.3351e+06	8.67844e+06	5.01102e+06
M198T158	Clavulanate	198.04	157.832	199.048	3.74893	C8H9NO5	C06662	[M-H]-	BioDeepDB	0.660095	neg	1	1.64318e+06	1.40185e+06	5.09945e+06	556869	612681	1.69027e+06	612689	621801	1.64257e+06	646066	1.37495e+06	611274
M433T818_1	Clerodin	433.224	818.312	434.231	0.828778	C24H34O7	C09075	[M-H]-	GNPS	0.987181	neg	1	1.22734e+07	6.36569e+07	2.60157e+07	1.90503e+07	1.39388e+07	1.85142e+07	2.16064e+07	1.69275e+07	1.24903e+07	8.88146e+06	3.59212e+07	1.73801e+07
M289T473	Clobenpropit	289.06	473.304	308.086	27.4791	C14H17ClN4S	C17934	[M-H2O-H]-	MoNA	1	neg	1	468038	1.21557e+06	271369	304040	443921	153261	972606	307687	2.23963e+06	1.0762e+06	642690	802093
M473T98	Clofazimine	473.117	97.9365	472.122	26.8022	C27H22Cl2N4	C06915	[M+H]+	GNPS	1	pos	1	5.23941e+07	4.80798e+07	7.48565e+07	3.25032e+07	3.42244e+07	3.6147e+07	8.07165e+07	3.95675e+07	6.87564e+07	4.82359e+07	5.45578e+07	3.48038e+07
M285T94	Clofentezine	285.012	94.1948	302.013	25.2753	C14H8Cl2N4	C18576	[M+H-H2O]+	BioDeepDB	1	pos	1	4.32246e+07	4.84329e+07	5.04028e+07	4.59204e+07	3.53199e+07	4.72752e+07	7.08739e+07	4.65141e+07	8.48287e+07	8.48511e+07	6.87944e+07	5.47988e+07
M225T768_2	Clofibrate	225.06	767.797	242.071	15.211	C12H15ClO3	C06916	[M+H-H2O]+	BioDeepDB	0.779534	pos	1	3.92889e+06	4.3926e+06	5.06747e+06	5.48642e+06	7.4731e+06	5.60929e+06	7.07196e+06	6.55411e+06	5.92343e+06	4.99935e+06	1.10488e+07	6.00277e+06
M295T590	Clomipramine	295.141	590.378	314.155	13.7948	C19H23ClN2	C06918	[M-H2O-H]-	MoNA	0.907009	neg	1	23545	209479	11639.9	6521.34	133042	5599.87	209170	3295.32	254315	144169	113275	190432
M212T115	Clonidine	212.008	115.016	229.017	9.11706	C9H9Cl2N3	C06920	[M+H-H2O]+	BioDeepDB	0.999434	pos	1	1.35609e+07	5.9337e+06	5.89292e+06	2.05708e+06	3.84602e+06	6.35747e+06	1.02923e+07	4.48887e+06	9.81152e+06	2.39031e+06	9.23547e+06	7.9783e+06
M192T70	Clopyralid	191.961	69.6783	190.954	0.612339	C6H3Cl2NO2	C18779	[M+H]+	MoNA	0.986475	pos	1	4.35153e+06	5.17393e+06	1.45081e+06	1.95993e+06	5.16229e+06	3.14438e+06	5.1837e+06	4.96889e+06	3.59121e+06	1.69703e+06	4.20821e+06	2.21129e+06
M429T142	Cloransulam-methyl	429.038	142.334	429.031	15.1821	C15H13ClFN5O5S	C10907	[M]+	MoNA	0.999995	pos	1	5.86478e+06	1.29819e+07	2.33655e+06	1.0316e+06	1.00789e+07	1.04675e+07	1.08641e+07	1.91132e+06	6.29972e+06	7.06772e+06	1.03365e+07	4.48372e+06
M435T182	Cloxacillin	435.063	181.523	435.066	7.05006	C19H18ClN3O5S	C06923	[M]-	GNPS	0.998421	neg	1	169285	729748	224749	662348	150132	977343	1.20576e+06	653482	862860	198816	1.03435e+06	5824.12
M307T532	Clozapine	307.114	532.036	326.13	9.47577	C18H19ClN4	C06924	[M-H2O-H]-	BioDeepDB	0.908495	neg	1	2.8185e+06	2.61127e+06	945788	1.23453e+06	4.89963e+06	1.18959e+06	1.01607e+06	615941	727107	899873	2.99951e+06	490665
M377T372	Cnicin	377.167	371.514	378.168	15.8576	C20H26O7	C09362	[M-H]-	MoNA	0.999998	neg	1	18293.5	13957.1	15101.5	275020	270641	92574	221342	21005.7	42697.7	248887	642190	71540.5
M299T786_1	Codeine	299.148	785.609	299.152	12.67	C18H21NO3	C06174	[M]-	MoNA	0.74063	neg	1	4.86587e+06	5.73942e+06	4.9069e+06	5.19293e+06	5.09894e+06	5.09567e+06	5.06105e+06	5.2001e+06	4.39263e+06	5.39156e+06	4.96503e+06	4.73645e+06
M280T388	Codeinone	280.129	387.677	297.137	1.63521	C18H19NO3	C06171	[M+H-H2O]+	BioDeepDB	0.604827	pos	1	2.56864e+06	2.12928e+06	1.5217e+06	4.4134e+06	4.53702e+06	1.74812e+06	1.50324e+06	2.6045e+06	2.37488e+06	2.9685e+06	934505	2.46105e+06
M766T307_1	Coenzyme A	766.104	306.54	767.115	5.37854	C21H36N7O16P3S	C00010	[M-H]-	BioDeepDB	0.996859	neg	1	30394.4	239807	339078	83729.7	221333	555696	346491	27572.1	229279	1095.9	253406	24488.9
M398T569	Colchicine	398.158	568.613	399.168	7.32299	C22H25NO6	C07592	[M-H]-	MoNA	0.86207	neg	1	0	249120	58821.2	4776.73	370667	3910.47	129365	930.562	4998.71	445077	159041	10110.1
M393T777	Coleonol	393.223	777.221	410.231	1.16012	C22H34O7	C09076	[M+H-H2O]+	BioDeepDB	0.679686	pos	1	3.81883e+06	1.51762e+06	1.53633e+06	1.14246e+06	1.69522e+06	634031	453851	3.93416e+06	1.61892e+06	924123	2.56104e+06	363143
M234T824	Confertifolin	234.161	824.242	234.162	2.83836	C15H22O2	C09376	[M]+	BioDeepDB	0.761798	pos	1	1.17182e+06	3.33669e+06	1.10346e+06	3.78714e+06	1.06374e+06	3.93012e+06	4.83054e+06	4.34406e+06	3.76862e+06	4.65334e+06	3.91309e+06	3.92522e+06
M341T377	Coniferin	341.126	377.428	342.132	4.01524	C16H22O8	C00761	[M-H]-	GNPS	0.730239	neg	1	338881	255769	1.38998e+06	267275	382468	307955	231975	239519	189495	265326	99795.4	60718.3
M181T549	Coniferyl alcohol	181.086	549.327	180.079	0.678189	C10H12O3	C00590	[M+H]+	BioDeepDB	0.676554	pos	1	3.13195e+06	3.09009e+06	3.39876e+06	2.83079e+06	2.01837e+06	2.69623e+06	783897	764407	1.68786e+06	1.82738e+06	2.62891e+06	3.13042e+06
M333T101_2	Corniculatusin	333.061	101.418	332.053	0.652222	C16H12O8	C04527	[M+H]+	BioDeepDB	0.839491	pos	1	3.11761e+08	5.8115e+08	3.87064e+08	2.38229e+08	4.17148e+08	5.05658e+08	4.99068e+08	3.53419e+08	5.17616e+08	4.91183e+08	5.65618e+08	2.37055e+08
M327T473	Cortexolone	327.198	473.286	346.214	6.34256	C21H30O4	C05488	[M-H2O-H]-	BioDeepDB	0.884997	neg	1	15651	326961	2170.74	1025.91	11733.7	868.742	259046	1299.75	1.18796e+06	286857	182561	213833
M345T614	Corticosterone	345.211	614.205	346.214	9.89326	C21H30O4	C02140	[M-H]-	BioDeepDB	0.762484	neg	1	370297	727978	354641	133686	358158	321409	401836	231815	18553.5	123268	158488	16850.4
M361T743	Cortisol	361.162	742.63	362.209	0.255751	C21H30O5	C00735	[M-H]-	BioDeepDB	0.596827	neg	1	939711	365022	326339	523435	482842	452509	648688	429523	321053	92860.7	354616	513860
M385T376	Cortisol 21-acetate	385.207	375.837	404.22	13.1535	C23H32O6	C02821	[M-H2O-H]-	BioDeepDB	0.964957	neg	1	128059	398697	185306	838718	9.29674e+06	66864.6	2.0301e+06	254815	245299	2.86341e+06	354194	1.55543e+06
M360T671	Cortisone	360.237	670.975	360.194	1.69735	C21H28O5	C00762	[M]+	BioDeepDB	0.595032	pos	1	2.97405e+06	1.21558e+07	9.72233e+06	1.38456e+07	1.23459e+07	4.19727e+06	1.06316e+07	8.74368e+06	8.0227e+06	1.13536e+07	1.92596e+07	2.27872e+07
M402T835	Cortisone acetate	402.213	834.933	402.204	21.287	C23H30O6	C08173	[M]-	BioDeepDB	0.775137	neg	1	3.88887e+06	4.16907e+06	140904	1.27746e+06	1.75512e+06	1.44938e+06	2.01262e+06	4.01157e+06	6.31709e+06	2.25708e+06	3.34463e+06	3.02471e+06
M350T376_2	Corydaline	350.172	376.247	369.194	11.6955	C22H27NO4	C15530	[M-H2O-H]-	MoNA	0.999889	neg	1	22308.3	12879.5	32055.9	180387	315704	21355.8	18730.5	10202.8	195537	277285	15841.7	199354
M323T373_2	Coumachlor	323.041	373.063	342.066	20.081	C19H15ClO4	C16805	[M-H2O-H]-	MoNA	1	neg	1	2.65789e+06	2.45944e+06	2.46063e+06	2.1697e+06	2.40577e+06	2.04374e+06	2.5635e+06	2.45236e+06	2.3883e+06	2.23146e+06	1.72571e+06	266740
M297T326	Coumafuryl	297.075	325.903	298.084	7.62391	C17H14O5	C18599	[M-H]-	mzCloud	0.840778	neg	1	309276	580763	142044	658229	387064	752887	29287.8	419196	348596	56808.7	1.04961e+06	143972
M345T184	Coumaphos	345	183.981	362.014	20.3112	C14H16ClO5PS	C11025	[M+H-H2O]+	MoNA	1	pos	1	1.16604e+07	1.54873e+07	2.06014e+07	1.88381e+07	1.41098e+07	1.66707e+07	1.22863e+07	2.49422e+07	3.17191e+07	2.91654e+07	1.48856e+07	2.64788e+07
M147T347	Coumarin	147.044	347.431	146.037	0.00136084	C9H6O2	C05851	[M+H]+	BioDeepDB	0.662189	pos	1	5.98493e+06	7.20757e+06	1.02025e+07	8.29438e+06	6.21916e+06	6.97342e+06	4.85423e+06	7.45411e+06	3.28197e+06	4.18991e+06	4.61453e+06	3.59338e+06
M132T96_3	Creatine	131.997	96.0122	131.07	3.21606	C4H9N3O2	C00300	[M+H]+	BioDeepDB	1.94891e-24	pos	2	4.58685e+08	4.02384e+08	7.2859e+08	3.76362e+08	3.41735e+08	5.70191e+08	3.05457e+08	3.65678e+08	3.9056e+08	3.20458e+08	3.32005e+08	4.04672e+08
M112T33	Creatinine	112.05	33.4193	113.059	0.656927	C4H7N3O	C00791	[M-H]-	BioDeepDB	0.000103239	neg	2	2.25288e+07	6.21858e+06	6.52138e+07	5.9577e+07	2.60966e+07	7.02905e+07	6.98082e+07	7.30054e+07	7.36579e+07	3.01416e+07	7.46844e+07	2.97351e+07
M465T373	Cromoglicic acid	465.086	373.094	468.069	7.23423	C23H16O11	C06928	[M-H]-	BioDeepDB	0.966156	neg	1	291447	380928	324782	291779	328900	304607	414582	336925	320585	418115	299656	0
M816T197_1	Crotonoyl-CoA	816.13	197.042	835.141	8.46481	C25H40N7O17P3S	C00877	[M-H2O-H]-	BioDeepDB	0.999199	neg	1	2.31996e+06	551296	1.81376e+06	657473	1.47743e+06	1.09144e+06	2.00279e+06	1.58244e+06	1.79499e+06	1.0035e+06	1.53217e+06	823200
M539T819_1	Cucurbitacin B	539.301	818.961	558.319	1.06211	C32H46O8	C08794	[M-H2O-H]-	BioDeepDB	0.599959	neg	1	1.4909e+07	2.17733e+07	8.28192e+06	1.47446e+07	1.23584e+07	1.06896e+07	2.09029e+07	3.93838e+07	4.3326e+07	1.0132e+07	7.79366e+06	2.27531e+07
M497T831	Cucurbitacin D	497.289	831.094	516.309	2.5292	C30H44O7	C08796	[M-H2O-H]-	GNPS	0.605263	neg	1	8.50092e+07	3.12177e+07	1.70117e+08	3.53176e+07	1.55826e+08	1.37348e+08	1.16323e+08	1.00023e+08	8.46532e+07	9.02759e+07	9.40984e+07	5.06634e+07
M215T211	Curcumenol	215.14	211.026	234.162	17.5286	C15H22O2	C16942	[M-H2O-H]-	MoNA	0.751061	neg	1	133474	502485	686454	363557	364894	451275	118647	144888	154372	149790	144900	343642
M349T601	Curcumin	349.105	601.062	368.126	8.73059	C21H20O6	C10443	[M-H2O-H]-	BioDeepDB	0.940023	neg	1	776950	1.34563e+06	1.61951e+06	561023	886851	1.80136e+06	1.28021e+06	1.75272e+06	879438	780678	1.04772e+06	437670
M630T314_1	Cyanidin-3-rhamnoglucoside chloride	630.134	314.144	630.135	2.26295	C27H31O15. Cl	C04491	[M]+	MoNA	0.991252	pos	1	1.32105e+07	2.14039e+07	1.27206e+07	7.97084e+06	1.22198e+07	2.43072e+07	4.29676e+06	2.12327e+07	8.3047e+06	1.36096e+07	2.03224e+07	1.33589e+07
M129T120	Cyanuric acid	129.017	120.333	129.017	1.98149	C3H3N3O3	C06554	[M]-	BioDeepDB	0.67061	neg	1	1.13566e+08	1.02862e+08	4.66439e+07	1.23273e+08	1.04552e+08	4.19695e+07	7.97416e+07	7.71121e+07	4.95947e+07	8.38578e+07	9.57042e+07	1.05769e+08
M236T348	Cybutryne	236.128	348.159	253.136	2.44975	C11H19N5S	C10927	[M+H-H2O]+	mzCloud	0.635451	pos	1	3.15798e+06	2.29756e+06	915035	925816	5.08948e+06	991059	2.07608e+06	2.33689e+06	3.80396e+06	4.06807e+06	867084	924029
M162T328	Cyclamic acid	162.055	328.023	179.062	3.254	C6H13NO3S	C02824	[M+H-H2O]+	MoNA	0.682491	pos	1	3.90398e+06	4.13765e+06	3.49035e+06	9.75711e+06	5.50122e+06	3.87439e+06	2.67311e+06	1.2922e+07	1.68434e+07	2.80936e+06	3.20318e+06	7.47376e+06
M524T101_1	Cyclic ADP-ribose	524.049	101.379	541.061	8.96096	C15H21N5O13P2	C13050	[M+H-H2O]+	BioDeepDB	2.28797e-06	pos	2	4.24796e+07	5.36665e+07	7.02345e+07	4.60196e+07	8.04736e+07	7.68964e+07	5.17297e+07	2.76014e+07	4.84516e+07	4.55387e+07	5.84621e+07	3.21672e+07
M330T286	Cyclic AMP	330.058	285.711	329.053	4.09035	C10H12N5O6P	C00575	[M+H]+	BioDeepDB	0.00134043	pos	2	1.01743e+07	2.12035e+07	1.3781e+07	2.13564e+07	1.61121e+07	1.15204e+07	1.06808e+07	1.86046e+07	1.69212e+07	1.74659e+07	1.65421e+07	1.25173e+07
M366T213	Cyclic GMP	366.021	212.779	345.047	1.75711	C10H12N5O7P	C00942	[M+Na-2H]-	BioDeepDB	0.616931	neg	1	13996.9	975812	895.61	1.05916e+06	63502.7	6031.73	116550	24096	0	323184	547354	171992
M249T684	Cyclizine	249.17	683.53	266.178	1.93858	C18H22N2	C06930	[M+H-H2O]+	BioDeepDB	0.602571	pos	1	4.3089e+06	5.43365e+06	2.55241e+06	2.63144e+06	4.3797e+06	4.7422e+06	4.37326e+06	6.35027e+06	2.625e+06	3.77844e+06	4.21794e+06	3.2267e+06
M127T505	Cyclohexane-1-carboxylate	127.076	504.606	128.084	3.33755	C7H12O2	C09822	[M-H]-	mzCloud	0.753158	neg	1	5.29809e+06	4.07736e+06	4.25572e+06	2.01576e+06	1.21884e+07	2.16974e+06	6.52823e+06	1.61916e+06	3.16563e+06	6.52433e+06	3.69704e+06	3.22625e+06
M264T741	Cycloheximide	264.159	741.384	281.163	3.45472	C15H23NO4	C06685	[M+H-H2O]+	BioDeepDB	0.00136535	pos	2	6.74805e+06	5.35623e+06	2.30823e+06	3.15982e+06	1.74025e+06	1.51542e+06	4.70404e+06	2.35015e+06	3.33489e+06	2.79157e+06	6.89643e+06	51653.6
M100T69_2	Cyclohexylamine	100.113	68.8548	99.1048	4.34416	C6H13N	C00571	[M+H]+	mzCloud	0.638616	pos	1	1.17535e+08	5.0683e+07	1.16244e+08	1.18271e+08	5.28132e+07	1.14124e+08	2.32977e+07	4.75814e+07	4.77099e+07	4.84107e+07	4.74926e+07	4.90902e+07
M85T79	Cyclopentanone	85.0847	78.7443	84.0575	0.0540348	C5H8O	C00557	[M+H]+	BioDeepDB	0.576373	pos	1	2.41295e+07	2.20565e+07	2.83761e+07	2.76323e+07	4.04688e+07	2.34726e+07	4.09756e+07	1.89504e+07	3.11271e+07	2.82811e+07	1.51629e+07	4.12664e+06
M292T654	Cyclopentolate	292.194	654.403	291.183	7.73691	C17H25NO3	C06932	[M+H]+	BioDeepDB	0.733337	pos	1	661540	672091	12255.3	744021	1.26795e+06	23098	959659	53829.7	6.41715e+06	939064	1.39345e+06	18562.1
M280T331	Cyclopeptine	280.104	331.403	280.121	0.43478	C17H16N2O2	C20579	[M]+	BioDeepDB	0.586724	pos	1	9.27693e+06	1.33823e+07	2.57287e+07	9.04813e+06	1.63117e+07	1.99437e+07	6.35194e+06	8.8812e+06	8.92377e+06	7.42486e+06	8.86081e+06	5.5112e+06
M260T344_1	Cyclophosphamide	260.022	344.181	260.025	11.5474	C7H15Cl2N2O2P	C07888	[M]+	MoNA	0.783034	pos	1	2.75155e+06	4.4658e+06	6.05948e+06	1.59088e+06	1.97746e+06	7.50178e+06	1.54358e+06	2.54032e+06	5.20492e+06	2.36645e+06	290125	431692
M336T452	Cyclopiazonic acid	336.144	452.262	336.147	11.3606	C20H20N2O3	C03032	[M]+	mzCloud	0.822412	pos	1	675272	2.27245e+06	4.31223e+06	3.18538e+06	1.76772e+06	1.76858e+06	1.35983e+06	2.11873e+06	1.35989e+06	1.49055e+06	1.72874e+06	867603
M103T76	Cycloserine	103.051	75.8014	102.043	4.81338	C3H6N2O2	C08057	[M+H]+	MoNA	0.799269	pos	1	2.25914e+07	2.09007e+07	3.83871e+06	1.80914e+07	2.25404e+07	1.2333e+07	1.86428e+07	1.67609e+07	2.41412e+07	2.2078e+07	1.93597e+07	3.42247e+07
M548T731	Cymarin	548.304	730.857	548.298	10.7901	C30H44O9	C08859	[M]-	mzCloud	0.94077	neg	1	3.02937e+07	1.86208e+07	1.25509e+07	1.46932e+07	4.49195e+07	7.0173e+07	3.41924e+07	825646	5.40866e+07	1.10597e+08	1.81531e+07	4.20248e+07
M197T382_1	Cymoxanil	197.064	382.416	198.075	20.3212	C7H10N4O3	C18498	[M-H]-	BioDeepDB	1	neg	1	1.00578e+06	1.4371e+06	1.16241e+06	902138	1.32198e+06	1.41533e+06	1.29061e+06	1.1322e+06	1.49525e+06	1.65089e+06	2.30342e+06	774445
M206T473	Cyprodinil	206.111	473.33	225.127	12.788	C14H15N3	C10914	[M-H2O-H]-	BioDeepDB	0.96346	neg	1	62637.9	356143	57459.9	53345.3	78992.2	57122.9	194629	75375.9	686825	310052	178179	207930
M179T144_2	Cys-Gly	179.048	143.738	178.041	0.486912	C5H10N2O3S	C01419	[M+H]+	mzCloud	0.587702	pos	1	1.10073e+07	1.40736e+07	2.53685e+07	8.20667e+06	1.60974e+07	2.36407e+07	1.10766e+07	1.59098e+07	5.42764e+06	6.28082e+06	7.06375e+06	5.89227e+06
M169T110	Cysteic acid	169.006	109.769	169.005	7.92676	C3H7NO5S	C00506	[M]+	MoNA	0.949298	pos	1	6.0429e+07	5.57266e+07	5.67897e+07	5.43833e+07	5.98966e+07	6.30001e+07	5.92601e+07	6.02392e+07	5.57541e+07	6.09212e+07	6.28607e+07	6.03828e+07
M202T164	Cysteine-S-sulfate	201.98	163.96	200.977	19.8076	C3H7NO5S2	C05824	[M+H]+	BioDeepDB	0.985685	pos	1	7.92125e+06	1.28619e+07	1.57984e+07	1.06338e+07	1.15307e+07	2.04152e+07	1.20629e+07	1.32282e+07	1.19882e+07	1.22932e+07	1.32993e+07	1.05408e+07
M244T101	Cytidine	244.092	101.302	243.085	4.919	C9H13N3O5	C00475	[M+H]+	BioDeepDB	1.67641e-10	pos	2	2.09507e+08	4.09097e+08	2.36007e+08	4.45437e+08	2.23146e+08	2.39059e+08	3.56283e+08	2.48785e+08	3.8351e+08	4.19411e+08	3.6686e+08	3.02739e+08
M614T315_2	Cytidine monophosphate N-acetylneuraminic acid	614.143	314.621	614.147	6.21828	C20H31N4O16P	C00128	[M]-	BioDeepDB	0.703238	neg	1	98790.4	145848	29991.1	638093	18892.8	18924.8	15767.7	103016	10027.7	335460	169758	94929.9
M462T739	Cytochalasin B	462.257	738.513	479.267	5.72971	C29H37NO5	C19954	[M+H-H2O]+	BioDeepDB	0.69681	pos	1	2.14419e+07	1.79071e+07	1.3759e+07	1.23352e+07	2.28905e+07	7.91743e+06	2.17193e+07	6.89912e+06	6.6634e+07	4.13515e+07	3.01255e+07	4.08663e+07
M206T426	Cytokinin B	206.084	426.01	225.101	5.70499	C12H11N5	C11263	[M-H2O-H]-	MoNA	0.933791	neg	1	1.17829e+06	419527	500462	614826	473625	80224.8	80370.5	494742	82076.9	483406	89111.5	92913.1
M112T101_1	Cytosine	112.051	101.124	111.043	0.447281	C4H5N3O	C00380	[M+H]+	BioDeepDB	5.35522e-23	pos	2	1.04864e+09	1.95924e+09	1.18436e+09	1.97623e+09	1.00402e+09	1.66189e+09	1.55534e+09	1.24137e+09	1.69862e+09	1.78613e+09	1.74919e+09	1.4216e+09
M179T575	D-(+)-Glucose	179.053	574.77	180.063	15.8052	C6H12O6	C00293	[M-H]-	mzCloud	0.996104	neg	1	1.05125e+07	1.08382e+07	2.30568e+07	1.64629e+07	1.40933e+07	1.13138e+07	1.27836e+07	1.43118e+07	1.71973e+07	1.70669e+07	1.36993e+07	1.88834e+07
M128T432	D-1-Piperideine-2-carboxylic acid	128.07	432.172	127.063	1.76305	C6H9NO2	C04092	[M+H]+	BioDeepDB	1.82681e-06	pos	2	8.74475e+06	5.47782e+07	4.34991e+07	4.34192e+07	2.61767e+07	3.80011e+07	4.31754e+06	3.98091e+07	1.84291e+07	3.8338e+07	5.52388e+07	4.3663e+07
M148T111	D-2-Hydroxyglutaric acid	148.043	111.053	148.037	0.0841282	C5H8O5	C01087	[M]+	BioDeepDB	0.582603	pos	1	3.08593e+09	4.68031e+09	4.15842e+08	4.22196e+10	5.79055e+08	1.59801e+09	1.27696e+10	8.03021e+09	1.76312e+09	2.12616e+10	5.87504e+08	1.4058e+09
M300T260	D-4-Phosphopantothenate	300.083	260.204	299.077	3.1815	C9H18NO8P	C03492	[M+H]+	MetaDNA	0.0002715	pos	2	5.00387e+08	6.74918e+08	7.83508e+08	6.8626e+08	4.56565e+08	2.9874e+09	2.3994e+09	2.02279e+09	2.15922e+09	2.22566e+09	2.20428e+09	1.39384e+09
M141T84	D-Alanyl-D-alanine	141.066	84.0963	160.085	3.0392	C6H12N2O3	C00993	[M-H2O-H]-	mzCloud	0.610389	neg	1	357296	6.00079e+06	1.34296e+07	6.30348e+06	5.09695e+06	1.09174e+07	311366	6.11794e+06	283503	348933	354593	5.36198e+06
M176T383	D-Alanyl-D-serine	176.074	382.665	176.08	0.00240506	C6H12N2O4	C19719	[M]+	BioDeepDB	0.0189506	pos	2	4.55763e+06	2.04975e+07	3.44369e+07	1.04648e+07	3.25326e+07	1.67493e+07	3.33515e+07	1.66758e+07	2.67781e+07	1.88092e+07	5.41995e+07	1.02173e+07
M151T186	D-Arabinose	151.058	185.818	150.053	14.3471	C5H10O5	C00216	[M+H]+	BioDeepDB	0.779328	pos	1	9.65023e+06	4.71265e+06	4.77311e+06	1.80163e+07	6.40996e+06	4.2483e+06	4.61236e+06	4.28913e+06	4.6999e+06	2.41917e+07	5.05161e+06	2.78716e+06
M213T365	D-Arabinose 5-phosphate	213.016	365.311	230.019	2.33634	C5H11O8P	C01112	[M+H-H2O]+	BioDeepDB	0.644306	pos	1	161217	3.2006e+06	50691.8	2.79133e+06	80742.1	55417.6	128345	834007	147936	1.14447e+06	1.68688e+06	487042
M151T95	D-Arabitol	151.06	94.8004	152.069	4.92186e-05	C5H12O5	C01904	[M-H]-	BioDeepDB	0.575381	neg	1	2.33219e+07	2.40325e+07	3.22121e+07	2.59993e+07	2.21513e+07	2.80648e+07	2.22457e+07	2.68649e+07	2.8283e+07	2.95363e+07	2.67483e+07	2.04239e+07
M132T531_1	D-Cathinone	132.075	531.317	149.084	8.92703	C9H11NO	C08301	[M+H-H2O]+	mzCloud	0.848028	pos	1	1.84844e+07	3.05618e+07	6.13127e+07	7.4259e+07	3.83307e+07	3.37896e+07	3.7653e+07	4.67011e+07	3.93021e+07	4.1529e+07	2.64656e+07	2.48318e+07
M181T555	D-Erythrose 4-phosphate	180.989	555.495	200.009	9.2451	C4H9O7P	C00279	[M-H2O-H]-	BioDeepDB	0.764171	neg	1	505573	1.37376e+06	619360	596721	631081	704447	559364	1.51598e+06	1.21768e+06	1.22007e+06	1.50942e+06	1.10092e+06
M179T281	D-Fructose	179.057	280.751	180.063	6.60561	C6H12O6	C00095	[M-H]-	BioDeepDB	0.161748	neg	2	6.92677e+06	9.7446e+06	6.24532e+06	3.07256e+06	1.02565e+07	1.15693e+07	2.23965e+07	1.28257e+07	4.41144e+06	1.04934e+06	3.67499e+06	3.13102e+07
M259T211	D-Fructose 1-phosphate	259.13	211.267	260.136	4.44365	C6H13O9P	C01094	[M-H]-	mzCloud	0.71657	neg	1	1.26224e+07	4.0892e+07	4.84475e+07	3.24138e+07	3.34168e+07	3.53866e+07	1.43617e+07	3.02879e+07	1.54383e+07	1.86099e+07	4.15112e+06	2.99002e+07
M340T84	D-Fructose 2,6-bisphosphate	339.991	83.7661	339.996	14.0597	C6H14O12P2	C00665	[M]-	MoNA	0.988053	neg	1	1.54255e+07	1.28909e+07	7.97368e+06	1.61612e+07	1.79931e+07	9.55414e+06	9.4987e+06	1.60073e+07	9.0366e+06	8.91889e+06	1.25748e+07	9.57463e+06
M179T215	D-Galactose	179.053	214.831	180.063	16.2565	C6H12O6	C00124	[M-H]-	BioDeepDB	0.00928391	neg	2	3.85263e+06	7.01253e+06	1.5307e+07	1.42506e+07	1.25002e+07	1.0136e+07	1.80873e+07	1.33572e+07	4.2025e+06	1.37215e+07	1.45438e+07	1.26584e+07
M191T104	D-Glucarate	191.019	103.774	210.038	1.09745	C6H10O8	C00818	[M-H2O-H]-	mzCloud	0.603139	neg	1	3.27678e+07	2.71085e+07	3.23373e+07	3.4276e+07	2.8103e+07	2.21082e+07	2.22854e+07	2.3525e+07	2.76987e+07	2.08385e+07	2.68246e+07	2.6808e+07
M259T104_1	D-Glucose 1-phosphate	259.022	103.638	260.03	1.03242	C6H13O9P	C00103	[M-H]-	mzCloud	0.000249992	neg	2	1.29396e+07	1.29694e+07	9.47736e+06	1.56905e+07	1.37057e+07	8.98719e+06	1.03348e+07	1.16886e+07	9.97766e+06	1.56472e+07	1.81533e+07	1.67266e+07
M175T383	D-Glucuronic acid	175.024	382.704	194.043	1.97457	C6H10O7	C00191	[M-H2O-H]-	BioDeepDB	0.627749	neg	1	5.43277e+06	3.36403e+06	1.78972e+06	2.35273e+06	8.86558e+06	3.05017e+06	1.65219e+06	4.83819e+06	2.35026e+06	1.7542e+06	1.4082e+06	3.18409e+06
M175T87	D-Glucurono-6,3-lactone	175.024	86.8851	176.032	0.0837395	C6H8O6	C02670	[M-H]-	BioDeepDB	0.585872	neg	1	4.46143e+09	4.25324e+09	3.19023e+09	4.22924e+09	3.72878e+09	2.27899e+09	3.30577e+09	3.72513e+09	3.98472e+09	4.00917e+09	4.14655e+09	2.58001e+09
M170T70	D-Glyceraldehyde 3-phosphate	169.997	70.1217	169.998	3.41176	C3H7O6P	C00118	[M]+	BioDeepDB	0.611933	pos	1	1.39981e+07	1.99288e+07	1.64831e+06	2.33347e+07	2.17224e+07	2.00163e+07	1.09984e+07	5.67639e+06	2.71013e+07	2.32681e+07	1.85441e+07	2.3358e+07
M211T96	D-Glycero-D-galacto-heptitol	211.082	95.5874	212.09	2.0957	C7H16O7	C08255	[M-H]-	MoNA	0.691094	neg	1	4.79125e+06	5.56259e+06	1.09542e+06	4.66329e+06	7.02405e+06	4.97069e+06	3.25771e+06	4.25831e+06	5.14452e+06	6.12044e+06	4.21772e+06	5.59172e+06
M219T352	D-Lysopine	219.134	352.189	218.127	0.0678115	C9H18N2O4	C04020	[M+H]+	BioDeepDB	0.575669	pos	1	1.79342e+07	2.10752e+07	1.61845e+07	3.71131e+07	6.57546e+07	1.70553e+07	1.0128e+07	2.65788e+07	1.89251e+07	1.63364e+07	1.47029e+07	2.45763e+07
M150T724	D-Lyxose	150.059	723.571	150.053	28.5819	C5H10O5	C00476	[M]+	BioDeepDB	0.99138	pos	1	4.08052e+07	1.2903e+07	1.37437e+07	1.05696e+07	1.80036e+07	1.55782e+07	2.51858e+07	1.98479e+07	1.9753e+07	2.06789e+07	2.07353e+07	2.03629e+07
M323T527	D-Maltose	323.091	526.545	342.116	21.3741	C12H22O11	C00208	[M-H2O-H]-	BioDeepDB	0.77689	neg	1	348969	345899	482514	150779	725398	760518	652725	159444	641466	432745	586869	169327
M181T72	D-Mannose	181.015	71.8716	180.063	4.20938	C6H12O6	C00159	[M+H]+	BioDeepDB	0.629512	pos	1	1.24469e+07	1.49878e+07	1.15983e+07	1.18163e+07	1.15459e+07	1.24694e+07	1.26715e+07	1.27874e+07	1.15838e+07	5.771e+07	1.15696e+07	1.26853e+07
M259T81	D-Mannose 1-phosphate	259.022	81.0147	260.03	0.85052	C6H13O9P	C00636	[M-H]-	mzCloud	0.584091	neg	1	4.16234e+08	5.10662e+08	2.84356e+08	5.34585e+08	6.01122e+08	2.53606e+08	4.58567e+08	5.35204e+08	6.20553e+08	5.6622e+08	3.86527e+08	5.78749e+08
M247T102	D-Octopine	247.14	101.612	246.133	0.116179	C9H18N4O4	C04137	[M+H]+	BioDeepDB	0.0821979	pos	2	1.70503e+07	1.83822e+07	1.99254e+07	1.87554e+07	1.59565e+07	1.07535e+07	2.01053e+07	1.31789e+07	2.18983e+07	2.8541e+07	2.11072e+07	1.06799e+07
M133T79	D-Ornithine	133.097	78.9086	132.09	0.000496216	C5H12N2O2	C00515	[M+H]+	BioDeepDB	0.575828	pos	1	2.00075e+07	3.45585e+07	2.46682e+07	1.83216e+07	4.31004e+07	5.03566e+07	1.84614e+07	3.56362e+07	2.35098e+07	4.00979e+07	5.13367e+06	1.70676e+06
M169T88	D-Ornithine hydrochloride	169.058	87.7521	168.067	0.759746	C5H12N2O2. HCl	C11320	[M+H]+	BioDeepDB	0.587543	pos	1	6.737e+07	3.65195e+07	2.61558e+07	6.04262e+07	5.21491e+07	4.89275e+07	4.72789e+07	4.30199e+07	5.1227e+07	8.14275e+07	3.9043e+07	1.16102e+07
M535T343	D-Pantethine	535.213	343.36	554.244	24.3905	C22H42N4O8S2	C12661	[M-H2O-H]-	BioDeepDB	1	neg	1	24412.1	4030.21	10298.3	355400	10662	6890.46	1824.99	0	167036	344871	11838.2	235876
M194T189_2	D-Pinitol	194.067	189.335	194.079	0.729614	C7H14O6	C03844	[M]+	BioDeepDB	0.607502	pos	1	1.51306e+07	8.33375e+06	7.31754e+06	5.84785e+06	2.32848e+07	5.72951e+06	1.68161e+07	7.69163e+06	3.7939e+06	2.01301e+07	1.86805e+07	1.67547e+06
M181T389	D-Psicose	181.072	389.422	180.063	0.0573281	C6H12O6	C06468	[M+H]+	BioDeepDB	0.00650892	pos	2	1.92224e+06	1.9156e+06	1.96515e+06	1.73354e+06	2.23078e+06	1.94013e+06	1.09442e+06	1.4672e+06	1.73806e+06	1.54542e+06	716472	1.60574e+06
M151T67	D-Ribose	151.061	67.3351	150.053	7.83494	C5H10O5	C00121	[M+H]+	BioDeepDB	0.00114857	pos	2	8.97872e+06	1.46398e+07	7.49441e+06	7.02149e+06	1.46475e+07	3.0043e+06	1.60065e+07	5.31202e+06	649792	1.92952e+07	3.26819e+06	690181
M211T485	D-Ribose 5-phosphate	211.001	484.692	230.019	0.771132	C5H11O8P	C00117	[M-H2O-H]-	BioDeepDB	0.606184	neg	1	447128	914889	209848	840770	267754	297487	382162	396510	350662	665101	871135	481587
M310T478	D-Ribulose 1,5-bisphosphate	309.979	477.659	309.986	22.1955	C5H12O11P2	C01182	[M]-	BioDeepDB	1	neg	1	161658	168304	210930	76197.1	68503.1	235692	151682	18123.1	188401	76781.6	109018	1245.48
M211T221	D-Ribulose 5-phosphate	211.001	221.024	230.019	1.61808	C5H11O8P	C00199	[M-H2O-H]-	BioDeepDB	2.43784e-09	neg	2	2.98855e+06	1.00585e+07	2.16974e+06	1.39915e+07	3.11108e+06	2.93939e+06	2.85791e+06	2.6629e+06	117864	6.26169e+06	83262.2	2.57235e+06
M150T48	D-Tartaric acid	150.019	48.3914	150.016	15.458	C4H6O6	C02107	[M]-	BioDeepDB	0.762358	neg	1	45890.9	563344	311934	294436	416776	51765	1.04204e+06	443861	741853	753442	317697	315078
M136T161	D-Threonate	136.034	160.816	136.037	26.5503	C4H8O5	C21649	[M]-	MoNA	1	neg	1	4.06451e+07	2.56032e+07	4.53124e+07	3.87581e+07	9.65228e+06	2.22118e+07	4.59245e+07	3.29583e+07	1.86371e+07	2.07004e+07	9.87546e+06	5.4042e+07
M151T195_3	D-Xylitol	151.059	194.906	152.069	5.30247	C5H12O5	C00379	[M-H]-	BioDeepDB	0.627918	neg	1	5.95619e+06	6.14477e+06	6.08367e+06	6.82478e+06	3.75737e+06	6.7694e+06	4.04229e+06	8.03865e+06	7.1003e+06	6.21375e+06	8.0501e+06	6.48614e+06
M149T78	D-Xylose	149.008	78.0705	150.053	0.0357616	C5H10O5	C00181	[M-H]-	BioDeepDB	0.58357	neg	1	729696	1.0441e+06	1.07152e+06	858696	615052	767990	1.00765e+06	908728	912955	724204	1.10253e+06	465722
M104T824	D-alpha-Aminobutyric acid	104.071	823.942	103.063	0.221653	C4H9NO2	C02261	[M+H]+	MoNA	0.985139	pos	1	1.86999e+07	2.07224e+06	7.57523e+07	1.68642e+07	7.86085e+07	2.8331e+06	7.49571e+07	7.57346e+07	7.83192e+07	2.42983e+07	7.78355e+07	1.47581e+06
M166T839	D-beta-Phenylalanine	166.085	839.207	165.079	8.42572	C9H11NO2	C20488	[M+H]+	BioDeepDB	0.969889	pos	1	2.2577e+07	3.21294e+07	2.45612e+06	6.60245e+06	2.56609e+06	1.80092e+07	7.6298e+06	1.44117e+07	2.93265e+06	2.21111e+06	2.20026e+06	1.91597e+06
M168T338	D-synephrine	168.091	338.346	167.095	1.24848	C9H13NO2	C01869	[M+H]+	BioDeepDB	0.591884	pos	1	1.49226e+08	1.46946e+08	1.43994e+08	1.41376e+08	1.78302e+08	1.17129e+08	1.72962e+08	1.41521e+08	1.85051e+08	1.5772e+08	1.66787e+08	6.71341e+06
M156T64	DHHA	156.064	63.96	155.058	7.35197	C7H9NO3	C19830	[M+H]+	BioDeepDB	0.0102896	pos	2	3.67828e+07	1.88618e+07	2.32024e+07	5.12112e+06	2.00103e+07	3.67445e+07	6.89754e+06	3.51336e+07	1.17209e+07	1.17903e+07	3.45048e+07	2.3523e+07
M171T130	DL-Glycerol 1-phosphate	171.007	130.281	172.014	4.48658	C3H9O6P	C03189	[M-H]-	mzCloud	0.653378	neg	1	5.7905e+06	4.56262e+06	6.75086e+06	1.65994e+06	8.58342e+06	4.16116e+06	4.67713e+06	4.0263e+06	2.1998e+06	1.05425e+07	2.09962e+06	4.84259e+06
M249T324	DL-Homocystine	249.036	323.762	268.055	1.09081	C8H16N2O4S2	C01817	[M-H2O-H]-	MoNA	0.753098	neg	1	729101	964210	891203	758689	1.11776e+06	654131	727565	762351	815909	731408	684135	16863.3
M198T184	DNOC	198.029	184.467	198.028	7.08851	C7H6N2O5	C18653	[M]-	mzCloud	0.811357	neg	1	5.39086e+06	4.11888e+06	5.89593e+06	4.20696e+06	6.65447e+06	4.10523e+06	2.42647e+06	5.29451e+06	7.17049e+06	2.31861e+06	3.74992e+06	4.57384e+06
M255T617	Daidzein	255.065	616.976	254.058	0.00621311	C15H10O4	C10208	[M+H]+	BioDeepDB	0.575277	pos	1	1.81945e+07	1.84688e+07	2.88405e+07	1.13343e+07	2.19492e+07	1.13108e+07	5.1215e+06	1.05973e+07	5.56587e+06	1.21573e+07	1.31323e+07	1.03054e+07
M445T828	Dammarenediol II	445.37	828.063	444.397	3.53691	C30H52O2	C19829	[M+H]+	BioDeepDB	0.658404	pos	1	4.2727e+07	4.11162e+07	3.28969e+07	5.87454e+07	3.14018e+07	1.54646e+07	3.35187e+07	6.55697e+07	4.27319e+07	2.17282e+07	3.98942e+07	7.50052e+06
M240T438	Dantron	240.043	438.416	240.042	1.92011	C14H8O4	C10312	[M]-	BioDeepDB	0.88981	neg	1	2.55646e+07	2.55655e+07	2.64576e+07	2.46416e+07	2.49929e+07	2.4488e+07	2.50438e+07	2.36442e+07	2.54714e+07	2.43812e+07	2.60941e+07	2.49858e+07
M297T414	Dapdiamide C	297.154	414.402	314.159	7.20747	C13H22N4O5	C20964	[M+H-H2O]+	BioDeepDB	0.66118	pos	1	1.46652e+06	672642	779653	2.6426e+06	923507	926180	911341	1.10247e+06	997195	1.0724e+06	1.03604e+06	1.44352e+06
M352T366	Daphnoretin	352.054	366.168	352.058	12.4562	C19H12O7	C09216	[M]+	MoNA	0.999937	pos	1	4.45878e+06	5.07036e+06	2.37247e+06	4.50753e+06	5.5106e+06	1.40282e+06	1.13742e+06	3.9456e+06	2.81149e+06	1.36151e+06	2.88769e+06	1.18901e+06
M231T164	Dapsone	231.055	163.814	248.062	2.36874	C12H12N2O2S	C07666	[M+H-H2O]+	MoNA	0.647822	pos	1	8.54398e+06	1.2251e+07	1.45044e+07	1.09068e+07	1.19382e+07	1.76838e+07	1.15679e+07	1.10503e+07	1.18918e+07	1.048e+07	1.19537e+07	9.03319e+06
M319T630	Dattelic acid	319.07	630.073	336.084	22.7157	C16H16O8	C10434	[M+H-H2O]+	BioDeepDB	0.814412	pos	1	888253	1.61629e+06	105155	136869	599136	39633.1	1.21533e+06	413247	2.10327e+06	1.14812e+06	721860	1.05701e+06
M395T328	Deacetylvindoline	395.192	327.545	414.216	14.1477	C23H30N2O5	C01091	[M-H2O-H]-	BioDeepDB	0.999985	neg	1	356888	534928	358571	492613	526790	500799	511123	471629	723101	864686	446579	414654
M316T717	Decanoyl-L-carnitine	316.248	716.569	315.241	0.495739	C17H33NO4	C03299	[M+H]+	BioDeepDB	8.61609e-06	pos	2	1.55671e+08	1.95721e+08	1.72592e+08	2.55407e+08	1.35231e+08	2.60353e+08	1.43049e+08	4.00463e+08	1.52271e+08	8.01942e+07	9.52138e+07	2.08758e+08
M188T547	Deethylatrazine	188.07	546.625	187.062	3.2326	C6H10ClN5	C06559	[M+H]+	MoNA	5.0056e-09	pos	2	2.65103e+07	4.07548e+07	9.15893e+06	3.90549e+07	3.6583e+07	1.14802e+07	1.4514e+07	3.37914e+07	2.54125e+07	5.6627e+07	8.93325e+07	4.47579e+08
M173T121	Dehydroascorbate	173.008	120.604	174.016	1.50906	C6H6O6	C05422	[M-H]-	BioDeepDB	1.02792e-10	neg	2	1.41158e+08	9.69323e+07	7.81311e+07	1.46304e+08	1.26686e+08	2.0215e+07	8.34019e+07	8.98172e+07	6.79281e+07	8.80287e+07	9.01374e+07	8.25396e+07
M401T457	Dehydrocholic acid	401.238	456.625	402.241	12.034	C24H34O5	C13154	[M-H]-	MoNA	0.999913	neg	1	191541	199953	434999	191454	247654	187456	227352	203610	189053	206339	268794	219019
M213T390	Dehydrocostus lactone	213.123	389.885	230.131	1.12919	C15H18O2	C09387	[M+H-H2O]+	MoNA	0.98812	pos	1	5.91313e+06	6.84286e+06	6.46834e+06	6.32642e+06	9.57934e+06	5.98223e+06	5.03262e+06	6.64561e+06	7.56439e+06	7.10607e+06	1.88775e+06	8.2388e+06
M269T822	Dehydroepiandrosterone	269.212	822.12	288.209	0.998202	C19H28O2	C01227	[M-H2O-H]-	BioDeepDB	4.58216e-07	neg	2	1.7193e+07	3.36723e+07	3.07163e+07	1.70318e+07	1.52339e+07	1.88616e+07	1.61495e+07	3.431e+07	3.45921e+07	3.13937e+07	2.25132e+07	2.76465e+07
M349T381	Dehydroepiandrosterone sulfate	349.143	381.354	368.166	11.8519	C19H28O5S	C04555	[M-H2O-H]-	BioDeepDB	0.985871	neg	1	269793	294101	318193	199913	679752	18956.6	599748	360517	809540	633235	500189	229967
M279T83_2	Dehypoxanthine futalosine	279.084	83.4195	296.09	7.82202	C14H16O7	C17010	[M+H-H2O]+	BioDeepDB	0.652049	pos	1	1.06228e+07	6.67909e+06	9.75918e+06	3.01496e+07	1.37793e+07	8.54036e+06	1.89041e+07	7.14488e+06	2.06819e+07	1.10774e+06	8.16213e+06	5.21225e+07
M146T141	Deisopropyldeethylatrazine	146.026	141.07	145.016	25.075	C3H4ClN5	C06560	[M+H]+	MetaDNA	0.0938907	pos	2	5.31461e+08	4.90619e+08	6.65549e+08	8.34129e+08	7.48711e+08	4.11497e+08	1.51729e+09	3.43823e+08	5.07358e+08	1.35757e+09	1.23907e+09	5.4098e+08
M465T310_2	Delphinidin 3-glucoside	465.102	309.529	465.103	2.08328	C21H21O12	C12138	[M]-	MoNA	0.990798	neg	1	730685	181675	164823	3.87817e+06	919619	116588	123100	1.23366e+06	553699	305287	55748.7	326510
M490T792	Deltaline	490.289	792.086	507.283	26.0716	C27H41NO8	C08679	[M+H-H2O]+	BioDeepDB	0.918001	pos	1	4.08383e+06	2.43518e+07	5.75246e+06	1.70131e+07	3.79406e+07	7.41971e+06	1.1541e+07	4.07341e+06	1.24544e+07	7.7496e+06	5.18286e+06	1.51342e+07
M175T523	Demethylated antipyrine	175.087	522.896	174.079	0.00810548	C10H10N2O	C13008	[M+H]+	BioDeepDB	0.580093	pos	1	6.32302e+06	4.52544e+06	3.65839e+06	1.45046e+06	2.89853e+06	2.80316e+06	3.5807e+06	1.5832e+06	1.71425e+06	2.6775e+06	3.20082e+06	1.67485e+06
M491T356	Demethylisoalangiside	491.149	356.335	491.179	10.2412	C24H29NO10	C11814	[M]+	BioDeepDB	0.797771	pos	1	2.25684e+06	2.45433e+06	2.11339e+06	2.9776e+06	1.71977e+06	1.71332e+06	4.13267e+06	3.94723e+06	4.79673e+06	4.51664e+06	2.16867e+06	2.83479e+06
M436T792	Demethylphylloquinone	436.353	791.886	436.334	4.99186	C30H44O2	C13309	[M-H2O+NH4]+	BioDeepDB	0.625936	pos	1	4.26773e+07	5.60117e+07	3.18204e+09	1.40865e+09	1.14206e+08	5.33117e+07	1.26337e+08	3.79101e+07	1.96565e+07	9.9847e+06	4.92331e+07	2.12035e+07
M251T500	Deoxyadenosine	251.102	499.753	251.102	0.222375	C10H13N5O3	C00559	[M]+	mzCloud	0.713806	pos	1	7.30439e+06	1.1502e+06	1.74964e+06	831464	2.40112e+06	2.61013e+06	8.34237e+06	2.06716e+06	2.02575e+06	2.55716e+06	2.51655e+06	8.4278e+06
M392T795	Deoxycholic acid	392.291	795.061	392.293	4.42513	C24H40O4	C04483	[M]-	BioDeepDB	0.620522	neg	1	1.32187e+08	9.65228e+07	2.64271e+08	3.3919e+08	1.68385e+08	1.61978e+08	2.50977e+08	1.38415e+08	8.73504e+07	7.78122e+07	8.80733e+07	1.37581e+08
M330T561	Deoxycorticosterone	330.226	560.982	330.219	18.5127	C21H30O3	C03205	[M]+	BioDeepDB	0.954216	pos	1	2.08439e+06	1.22865e+06	1.1294e+06	128615	2.78048e+06	331337	255975	2.47529e+06	1.85875e+06	3.27345e+06	1.56749e+06	374935
M371T822	Deoxycorticosterone acetate	371.065	821.934	372.23	2.05574	C23H32O4	C14554	[M-H]-	BioDeepDB	1.99295e-08	neg	2	4.32187e+06	3.22798e+06	3.65079e+06	4.97819e+06	4.43456e+06	5.0526e+06	4.05098e+06	4.42063e+06	3.2973e+06	3.75865e+06	4.08457e+06	3.0774e+06
M228T101	Deoxycytidine	228.098	101.46	227.091	0.519464	C9H13N3O4	C00881	[M+H]+	BioDeepDB	0.579902	pos	1	2.02429e+07	2.50081e+07	1.81708e+07	2.73297e+07	1.93174e+07	2.06632e+07	1.96285e+07	2.30799e+07	3.15201e+07	2.93488e+07	3.27266e+07	5.07414e+07
M268T301	Deoxyguanosine	268.103	300.777	267.097	3.49136	C10H13N5O4	C00330	[M+H]+	MoNA	0.000317319	pos	2	9.3953e+06	1.25913e+07	1.69717e+07	1.22001e+07	7.0244e+06	6.50114e+06	4.51129e+06	7.49683e+06	5.90373e+06	6.11629e+06	7.09448e+06	1.15501e+07
M251T347	Deoxyinosine	251.077	347.219	252.086	5.04025	C10H12N4O4	C05512	[M-H]-	BioDeepDB	6.78907e-07	neg	2	6.29182e+06	6.67999e+06	8.41763e+06	5.09756e+06	6.27526e+06	7.54615e+06	6.86163e+06	4.15068e+06	9.50944e+06	8.44332e+06	5.13795e+06	7.6978e+06
M374T316	Deoxyloganin	374.154	315.911	374.158	9.5639	C17H26O9	C06071	[M]+	BioDeepDB	0.884293	pos	1	391022	2.54809e+06	4.33792e+06	1.32569e+06	808701	1.83229e+06	1.259e+06	558985	1.31358e+06	2.51554e+06	2.08259e+06	2.6601e+06
M135T196	Deoxyribose	135.068	196.44	134.058	19.829	C5H10O4	C01801	[M+H]+	BioDeepDB	0.784692	pos	1	1.60664e+07	1.28162e+07	1.1416e+07	1.07478e+07	1.72599e+07	8.11183e+06	1.83898e+07	9.03122e+06	1.5613e+07	1.24886e+07	1.88213e+07	1.41872e+06
M214T496	Deoxyribose 1-phosphate	214.116	496.296	214.11	24.8607	C5H11O7P	C00672	[M]-	MoNA	0.972379	neg	1	177352	283949	162624	282117	167112	275317	248391	201817	307119	144695	440657	321531
M214T192	Deoxyribose 5-phosphate	214.02	191.677	214.024	18.3678	C5H11O7P	C00673	[M]-	MoNA	0.774258	neg	1	2.38595e+07	2.76204e+07	2.57183e+07	3.82525e+07	4.49294e+07	1.74841e+07	4.35895e+07	3.03637e+07	2.12052e+07	1.92114e+07	2.43326e+07	6.13734e+06
M228T753	Deoxyuridine	228.196	752.88	228.075	0.000827333	C9H12N2O5	C00526	[M]+	BioDeepDB	0.579639	pos	1	1.59576e+08	1.41813e+08	1.31317e+08	1.39166e+08	1.37824e+08	1.31077e+08	1.27912e+08	1.22024e+08	1.08433e+08	1.09029e+08	1.13637e+08	1.4826e+08
M468T138	Deoxyuridine-5'-triphosphate	467.985	137.802	467.974	21.6482	C9H15N2O14P3	C00460	[M-H2O+NH4]+	BioDeepDB	0.951889	pos	1	2.09203e+06	1.70737e+06	1.88813e+06	1.52795e+06	949232	1.04821e+06	1.80463e+06	1.52531e+06	1.62754e+06	2.02241e+06	320156	1.07674e+06
M398T633	Desacetoxyvindoline	398.229	632.942	398.221	14.7134	C23H30N2O4	C02673	[M]+	BioDeepDB	0.771618	pos	1	4.78374e+06	9.7614e+06	6.26257e+06	3.78087e+06	9.0421e+06	5.64296e+06	5.92919e+06	5.17423e+06	1.30087e+06	1.84822e+06	1.28064e+06	9.52189e+06
M167T70_2	Desaminotyrosine	167.07	69.9982	166.063	0.852261	C9H10O3	C01744	[M+H]+	BioDeepDB	0.584736	pos	1	7.17853e+06	1.9968e+06	1.37302e+07	792367	8.0756e+06	2.64598e+06	6.25061e+06	3.64339e+06	2.33289e+06	2.31924e+06	5.89695e+06	1.98225e+06
M321T338	Desmethylxanthohumol	321.111	338.19	340.131	5.02888	C20H20O5	C16416	[M-H2O-H]-	MoNA	0.725077	neg	1	2.26935e+06	4.19814e+06	3.06636e+06	1.58687e+06	4.63426e+06	809808	1.03613e+07	4.50549e+06	9.89146e+06	9.51786e+06	4.27624e+06	1.23608e+06
M384T802	Desmosterol	384.309	801.772	384.339	1.14476	C27H44O	C01802	[M]+	BioDeepDB	0.620937	pos	1	1.59456e+08	1.59531e+08	8.87393e+07	1.00055e+08	7.70414e+07	3.62334e+07	7.49864e+07	1.61869e+08	8.95171e+07	4.58704e+07	1.24729e+08	3.15907e+07
M215T148	Dethiobiotin	215.139	148.287	214.132	0.716727	C10H18N2O3	C01909	[M+H]+	BioDeepDB	0.58555	pos	1	2.06685e+07	2.6726e+07	3.12937e+07	2.83515e+07	2.32281e+07	2.21492e+07	3.16675e+07	2.8828e+07	3.19367e+07	2.4053e+07	2.54979e+07	3.18206e+07
M415T366	Dexamethasone acetate anhydrous	415.2	366.149	434.211	19.7472	C24H31FO6	C08174	[M-H2O-H]-	MoNA	1	neg	1	187667	120567	190950	146483	247016	270375	417119	43855.4	498188	374673	597743	404275
M271T736	Dextromethorphan	271.19	735.744	271.194	13.6761	C18H25NO	C06947	[M]+	MoNA	0.792157	pos	1	512810	2.35552e+06	554903	633763	1.00627e+06	2.86215e+06	518699	4.50485e+06	1.33217e+06	435658	531786	1.0945e+06
M294T347	Dhurrin	294.096	347.378	311.101	10.0158	C14H17NO7	C05143	[M+H-H2O]+	BioDeepDB	0.770129	pos	1	3.27488e+06	8.41632e+06	1.50839e+07	9.5718e+06	6.70287e+06	8.0879e+06	3.23714e+06	7.27354e+06	2.65258e+06	4.12607e+06	4.18016e+06	3.56126e+06
M371T800	Di(2-ethylhexyl) adipate	371.326	799.849	370.308	28.1273	C22H42O4	C14240	[M+H]+	mzCloud	0.993151	pos	1	1.54013e+06	1.62675e+07	2.43267e+06	1.25509e+07	1.86285e+06	1.00628e+07	1.02236e+07	8.72747e+06	8.15222e+06	5.38695e+06	6.63749e+06	4.7376e+06
M115T376	Di-2-propenyl sulfide	115.058	376.002	114.05	6.51335	C6H10S	C08370	[M+H]+	MoNA	0.756615	pos	1	4.41087e+06	3.36313e+06	2.85315e+06	3.39301e+06	3.47003e+06	3.49211e+06	2.69674e+06	3.33012e+06	3.5253e+06	3.36117e+06	4.20134e+06	3.16304e+06
M365T749	Diacetoxyscirpenol	365.163	748.678	366.168	7.06306	C19H26O7	C09662	[M-H]-	MoNA	0.71436	neg	1	1.12951e+06	823956	790331	650265	518351	779307	749151	769504	908419	686123	627970	581486
M86T528	Diacetyl	86.0604	528.076	86.0368	0.43965	C4H6O2	C00741	[M]+	BioDeepDB	0.582782	pos	1	2.43822e+07	3.63042e+07	3.1652e+07	9.95757e+06	1.166e+07	4.01838e+07	8.9383e+06	2.22165e+07	3.77805e+07	9.61442e+06	3.18826e+06	8.92557e+06
M189T98_3	Diaminopimelic acid	189.087	97.7331	190.095	0.0348345	C7H14N2O4	C00666	[M-H]-	BioDeepDB	0.575832	neg	1	1.4919e+07	1.40384e+07	1.50626e+07	1.38411e+07	1.49459e+07	1.58824e+07	1.11291e+07	1.24303e+07	1.13059e+07	1.18315e+07	1.00846e+07	9.76629e+06
M597T83	Diatrizoate	596.75	83.4729	613.77	20.2754	C11H9I3N2O4	C08216	[M+H-H2O]+	MoNA	1	pos	1	1.31837e+07	2.45404e+07	2.38545e+07	2.24595e+07	1.93128e+07	1.59629e+07	1.42393e+07	2.49978e+07	1.63076e+07	1.66189e+07	6.88283e+06	1.68615e+07
M230T155	Diazoxide	229.995	154.652	229.992	14.9928	C8H7ClN2O2S	C06949	[M]-	BioDeepDB	0.953162	neg	1	513559	756445	795125	542386	935964	1.47989e+06	1.49376e+06	492435	785415	541940	2.004e+06	988043
M344T428	Dibucaine	344.227	428.346	343.226	18.1775	C20H29N3O2	C07879	[M+H]+	MoNA	0.993003	pos	1	1.70394e+07	1.68018e+07	1.67975e+07	2.62417e+07	1.48901e+07	1.61292e+07	1.54355e+07	1.67997e+07	1.42665e+07	1.53412e+07	1.45177e+07	1.61125e+07
M277T752	Dibutyl phthalate	277.144	751.872	278.152	0.566884	C16H22O4	C14214	[M-H]-	MoNA	1.87139e-06	neg	2	3.54201e+06	3.34382e+06	3.79507e+06	3.8019e+06	3.67039e+06	3.80949e+06	3.75084e+06	3.68929e+06	3.89427e+06	3.73774e+06	3.82205e+06	3.85161e+06
M171T75	Dichlobenil	170.961	75.3102	170.964	18.8991	C7H3Cl2N	C11040	[M]+	MoNA	1	pos	1	5.80931e+06	3.81236e+06	5.44082e+06	1.18275e+07	4.13965e+06	3.46904e+06	4.63937e+06	5.6633e+06	5.67974e+06	8.89107e+06	5.85766e+06	5.24188e+06
M333T108	Dichlofluanid	332.965	107.822	331.962	14.3898	C9H11Cl2FN2O2S2	C18820	[M+H]+	MoNA	0.999988	pos	1	1.04057e+07	1.5484e+06	1.18332e+07	6.07947e+06	1.51608e+06	7.78643e+06	7.9929e+06	8.73584e+06	5.48337e+06	1.3017e+06	6.37439e+06	3.13585e+06
M188T334	Dichlormid	188.002	334.131	207.022	8.59151	C8H11Cl2NO	C18782	[M-H2O-H]-	MoNA	0.99925	neg	1	297245	615728	324432	69202	442713	517853	209132	370793	537881	733499	554773	242811
M268T348	Dichlorophen	268.005	347.676	268.006	3.12987	C13H10Cl2O2	C14292	[M]-	BioDeepDB	0.993228	neg	1	2.97558e+06	3.18878e+06	2.76787e+06	1.56854e+06	3.13877e+06	2.91598e+06	1.32042e+06	2.48775e+06	2.26256e+06	2.1481e+06	1.64096e+06	899335
M220T356_3	Dichlorvos	219.945	356.48	219.946	5.22402	C4H7Cl2O4P	C14430	[M]+	BioDeepDB	0.726518	pos	1	1.29983e+07	6.74211e+06	7.84038e+06	1.14421e+07	4.68231e+06	7.81748e+06	2.59232e+07	2.52049e+07	3.61328e+07	2.31684e+07	1.49172e+07	2.06466e+07
M295T545	Diclofenac	295.021	545.371	295.017	14.7749	C14H11Cl2NO2	C01690	[M]-	BioDeepDB	0.941571	neg	1	241789	913901	582754	1.70037e+06	842655	400750	261558	1.03939e+06	734981	1.5324e+06	1.09313e+06	369221
M450T492	Dicloxacillin	450.013	491.621	469.027	9.79843	C19H17Cl2N3O5S	C06950	[M-H2O-H]-	BioDeepDB	0.934846	neg	1	217617	330537	378959	239308	246194	233828	317940	169686	75065.3	160834	141367	41208.5
M335T437	Dicumarol	335.059	436.588	336.063	9.1636	C19H12O6	C00796	[M-H]-	BioDeepDB	0.955964	neg	1	158310	131622	261278	189462	142800	95561.5	16596.7	118349	250689	222179	115634	214001
M236T585	Didanosine	236.096	584.925	236.091	21.8548	C10H12N4O3	C06953	[M]-	MoNA	0.957018	neg	1	4.20083e+06	3.30801e+06	3.25632e+06	5.23969e+06	3.93252e+06	2.50887e+06	2.71095e+06	4.13591e+06	4.55435e+06	3.84635e+06	2.69787e+06	4.42883e+06
M105T88	Diethanolamine	104.953	88.2224	105.079	1.49011	C4H11NO2	C06772	[M]-	BioDeepDB	0.591816	neg	1	6.12476e+07	4.38465e+07	3.41531e+07	4.67488e+07	4.4702e+07	3.87539e+07	3.8361e+07	3.89106e+07	3.99364e+07	5.28845e+07	4.13268e+07	4.98447e+07
M268T441	Diethofencarb	268.151	441.182	267.147	9.01055	C14H21NO4	C11077	[M+H]+	BioDeepDB	0.71482	pos	1	231564	734754	3.9331e+06	372769	1.30182e+06	2.97862e+06	352290	1.60149e+06	795423	1.97054e+06	477950	3.15494e+06
M223T747	Diethyl phthalate	223.096	746.919	222.089	1.73159	C12H14O4	C14175	[M+H]+	mzCloud	0.591155	pos	1	2.8373e+06	2.8142e+06	2.89011e+06	4.00066e+06	4.16056e+06	2.61309e+06	3.52827e+06	3.28516e+06	3.09914e+06	3.10576e+06	3.00469e+06	2.45391e+06
M102T335	Diethylamine	102.081	334.593	102.079	12.2867	C4H10N2O	C14422	[M]+	MoNA	0.844571	pos	1	1.11488e+06	1.27571e+07	1.39006e+07	735007	3.13335e+07	2.95666e+07	1.27746e+07	1.30425e+07	3.16386e+07	1.23956e+07	1.26334e+07	3.56437e+06
M199T71_2	Diethylcarbamazine	199.168	71.3216	199.168	3.87467	C10H21N3O	C07968	[M]+	BioDeepDB	0.729956	pos	1	9.33911e+06	9.92687e+06	6.18774e+06	601547	7.69819e+06	4.12692e+06	6.94627e+06	9.32992e+06	8.6263e+06	1.10268e+07	1.129e+07	1.01635e+07
M135T78	Diethylphosphate	135.018	78.3775	154.04	25.8385	C4H11O4P	C06608	[M-H2O-H]-	MoNA	0.911482	neg	1	795132	1.41553e+06	937302	1.66266e+06	1.11464e+06	1.83082e+07	591579	6.66612e+06	1.29475e+06	1.7598e+06	1.56667e+07	2.41021e+06
M205T70_2	Diethylpropion	205.143	69.735	205.147	16.49	C13H19NO	C06954	[M]+	mzCloud	0.79766	pos	1	6.65214e+06	2.44891e+07	2.22686e+07	863509	4.70146e+06	9.22481e+06	2.31195e+07	1.85815e+07	1.99181e+06	2.18002e+07	1.77529e+07	2.10933e+07
M267T785	Diethylstilbestrol	267.144	785.492	268.146	17.6446	C18H20O2	C07620	[M-H]-	BioDeepDB	0.786291	neg	1	6.72728e+06	5.81109e+06	6.00732e+06	6.74266e+06	6.90826e+06	6.27603e+06	5.64447e+06	5.99342e+06	6.44425e+06	6.15194e+06	6.60317e+06	6.64532e+06
M169T103_1	Diethylthiophosphoric acid	169.007	103.177	170.017	15.6048	C4H11O3PS	C06607	[M-H]-	mzCloud	0.724325	neg	1	2.19555e+06	2.32997e+06	2.49808e+06	2.08905e+06	3.34339e+06	2.91127e+06	4.2131e+06	2.59705e+06	5.16878e+06	2.92307e+06	1.83059e+06	2.69058e+06
M310T492	Diflubenzuron	310.028	491.606	310.032	11.8304	C14H9ClF2N2O2	C14427	[M]-	MoNA	0.949677	neg	1	293363	544365	848341	404205	392682	648808	493418	385485	32661.7	265381	240708	21161.2
M249T538	Diflunisal	249.032	537.83	250.044	18.9825	C13H8F2O3	C01691	[M-H]-	MoNA	0.966622	neg	1	132106	148882	128365	137364	144125	122296	152267	124468	127063	160197	120466	121988
M351T326	Digalacturonate	351.055	326.489	370.075	2.85652	C12H18O13	C02273	[M-H2O-H]-	BioDeepDB	0.679541	neg	1	2.47168e+06	2.58663e+06	2.83689e+06	4.00639e+06	1.90052e+06	3.23177e+06	2.47238e+06	2.52381e+06	1.65602e+06	1.36581e+06	1.7239e+06	1.1346e+06
M289T696	Dihomo-gamma-linolenate	289.248	696.044	306.256	2.82061	C20H34O2	C03242	[M+H-H2O]+	mzCloud	0.607633	pos	1	4.31795e+06	4.1672e+06	3.81307e+06	4.14508e+06	3.32382e+06	4.0732e+06	4.71062e+06	3.76867e+06	3.87129e+06	4.88304e+06	3.89555e+06	4.06505e+06
M310T812	Dihydroalbocycline	310.21	811.905	310.214	13.4077	C18H30O4	C15753	[M]-	MoNA	0.999971	neg	1	1.08733e+06	2.58832e+06	1.52724e+06	1.85425e+06	1.60238e+06	1.10322e+06	5.68796e+06	1.74319e+06	1.335e+07	1.8309e+06	4.50157e+06	1.66579e+06
M220T532	Dihydrobiopterin	220.083	531.926	239.102	2.83921	C9H13N5O3	C02953	[M-H2O-H]-	MoNA	0.838993	neg	1	950465	903481	420308	527778	1.72044e+06	128222	770230	294287	390672	429788	1.01589e+06	78457.4
M288T747	Dihydrocapsaicin	288.2	747.25	307.215	11.3952	C18H29NO3	C16952	[M-H2O-H]-	BioDeepDB	0.760212	neg	1	5.35049e+06	2.98383e+06	3.50093e+06	3.82913e+06	3.10383e+06	2.40874e+06	3.65366e+06	2.97647e+06	3.34867e+06	1.84375e+06	4.23652e+06	2.05435e+06
M207T738	Dihydrolipoate	207.048	738.356	208.059	16.6774	C8H16O2S2	C02147	[M-H]-	BioDeepDB	0.817245	neg	1	2.50391e+06	1.87213e+06	1.66262e+06	1.31805e+06	1.64663e+07	1.01348e+07	9.23198e+06	5.4252e+06	8.795e+06	3.46929e+06	5.28439e+06	1.26705e+07
M394T93	Dihydromacarpine	394.11	93.0409	393.121	3.42201	C22H19NO6	C05316	[M+H]+	BioDeepDB	0.895985	pos	1	1.08401e+07	1.51899e+07	1.25873e+07	2.09095e+07	9.67712e+06	2.1769e+07	2.71179e+07	1.69497e+07	3.876e+07	3.14159e+07	2.41013e+07	1.30957e+07
M320T411	Dihydromyricetin	320.054	410.99	320.053	2.89696	C15H12O8	C02906	[M]-	BioDeepDB	0.602142	neg	1	222999	294594	228187	231710	194727	117662	194824	200536	196668	230374	305778	150030
M265T546	Dihydrophaseic acid	265.139	546.367	282.147	0.648641	C15H22O5	C15971	[M+H-H2O]+	GNPS	0.821937	pos	1	1.43542e+07	1.04221e+07	2.87085e+06	1.51979e+07	2.96821e+07	2.54072e+06	3.97291e+06	6.79854e+06	2.29584e+06	1.23369e+07	1.09912e+07	1.26009e+07
M326T547	Dihydrosterigmatocystin	326.08	547.012	326.079	3.33316	C18H14O6	C20445	[M]+	BioDeepDB	0.629437	pos	1	810826	1.18054e+06	46523.1	919162	898977	46553.6	74277.9	725603	618512	1.34785e+06	1.78003e+06	3.5758e+06
M564T745_1	Dihydrostreptomycin	564.262	745.25	583.281	1.97246	C21H41N7O12	C01023	[M-H2O-H]-	MoNA	0.99051	neg	1	1.07224e+06	632109	984148	1.2269e+06	856838	1.61859e+06	1.14611e+06	5.12373e+06	994350	1.14443e+06	1.80811e+06	741501
M129T238_2	Dihydrothymine	129.066	238.356	128.059	3.61954	C5H8N2O2	C00906	[M+H]+	BioDeepDB	0.619408	pos	1	9.03989e+07	1.08579e+08	1.33841e+08	8.63337e+07	9.10403e+07	8.46625e+07	1.09621e+08	5.76616e+07	4.65676e+07	1.04324e+08	1.08982e+08	9.23402e+07
M114T350	Dihydrouracil	114.091	350.281	114.043	8.67595	C4H6N2O2	C00429	[M]+	BioDeepDB	0.00813594	pos	2	3.58806e+08	3.5646e+08	3.58307e+08	6.22924e+08	3.91964e+08	3.19993e+08	3.49281e+08	3.45959e+08	2.67869e+08	5.02144e+08	2.157e+08	1.05032e+09
M171T641	Dihydroxyacetone phosphate	171.147	641.244	169.998	12.4734	C3H7O6P	C00111	[M+H]+	BioDeepDB	0.387157	pos	2	9.54784e+07	3.27303e+08	5.50425e+07	6.06717e+07	1.0971e+08	3.07071e+08	3.74867e+08	9.12088e+07	8.41989e+07	8.6962e+07	8.34922e+07	3.30046e+08
M148T89_1	Dihydroxyfumaric acid	148.004	88.6413	148.001	21.6103	C4H4O6	C00975	[M]+	BioDeepDB	0.959529	pos	1	4.87504e+08	3.79761e+08	2.75316e+08	3.95535e+08	3.59405e+08	3.75984e+08	4.60013e+08	3.28083e+08	4.90868e+08	4.59691e+08	4.03379e+08	4.17287e+08
M202T569	Dihydrozeatin	202.109	569.398	221.128	1.62103	C10H15N5O	C02029	[M-H2O-H]-	MoNA	0.000134288	neg	2	3.47188e+06	4.0924e+06	1.50447e+06	5.73702e+06	2.25553e+06	1.29967e+06	1.4408e+06	4.83688e+06	4.33507e+06	4.10408e+06	2.58843e+06	2.51245e+06
M446T785	Diisodecyl phthalate	446.345	784.813	446.34	12.3695	C28H46O4	C14578	[M]+	mzCloud	0.776377	pos	1	8.38025e+06	1.75315e+07	2.52644e+06	6.06652e+06	3.20773e+06	576695	562479	4.15421e+06	23271.6	0	92614.5	511142
M321T402	Dimefuron	321.11	402.195	338.115	8.29717	C15H19ClN4O3	C18783	[M+H-H2O]+	mzCloud	0.773557	pos	1	6.03108e+06	2.70976e+06	3.49832e+06	7.20377e+06	6.86496e+06	4.60141e+06	9.65084e+06	5.43756e+06	7.87515e+06	7.63234e+06	1.14402e+07	1.58758e+07
M275T300	Dimethenamid	275.08	299.764	275.075	19.2419	C12H18ClNO2S	C18499	[M]+	mzCloud	0.898062	pos	1	2.99431e+06	4.29999e+06	3.50607e+06	5.95127e+06	1.2183e+07	1.43356e+07	4.61462e+06	3.19052e+06	2.53317e+06	1.35285e+07	4.97484e+07	1.03116e+09
M209T70	Dimethirimol	209.153	69.9598	209.153	3.25048	C11H19N3O	C18784	[M]+	mzCloud	0.66873	pos	1	5.56057e+06	1.62388e+06	6.59017e+06	288288	4.57587e+06	4.16589e+06	268717	369924	341923	7.37797e+06	1.86735e+06	369960
M212T679	Dimethoate	211.987	679.4	229	22.7044	C5H12NO3PS2	C14326	[M+H-H2O]+	BioDeepDB	1	pos	1	120771	1.20264e+06	132167	1.8597e+06	1.05125e+06	145132	122975	1.25365e+06	922636	1.56401e+06	1.08812e+06	96775
M93T87	Dimethyl sulfone	92.9268	87.3703	94.0089	0.0792612	C2H6O2S	C11142	[M-H]-	BioDeepDB	0.578147	neg	1	1.14957e+08	6.6883e+07	4.23978e+07	7.17415e+07	8.53629e+07	5.77884e+07	6.26455e+07	5.78045e+07	6.73516e+07	9.03705e+07	5.9849e+07	9.9576e+07
M127T68_2	Dimethyl trisulfide	126.972	68.3433	125.963	12.2964	C2H6S3	C08372	[M+H]+	BioDeepDB	0.82202	pos	1	1.81881e+07	9.7775e+06	8.54874e+06	1.8321e+07	2.00782e+07	1.89951e+07	2.0673e+07	1.09045e+07	1.79601e+07	850972	2.07684e+07	1.21153e+07
M246T75_1	Dimethylallylpyrophosphate	246.007	74.6558	246.006	6.30481	C5H12O7P2	C00235	[M]-	BioDeepDB	0.754164	neg	1	183651	102975	159107	281757	94280.6	109812	92322.6	68646.5	118806	88376.9	31783.4	7195.05
M147T787	Dimethylbenzimidazole	147.09	787.46	146.084	9.37142	C9H10N2	C03114	[M+H]+	BioDeepDB	2.10367e-08	pos	2	1.00126e+08	2.2046e+08	1.70613e+08	4.95637e+07	5.41672e+07	2.33069e+08	1.74409e+08	2.69693e+08	5.06717e+07	5.33454e+07	3.17755e+08	5.04124e+07
M102T84	Dimethylglycine	102.054	84.2165	103.063	5.31487	C4H9NO2	C01026	[M-H]-	BioDeepDB	5.14284e-08	neg	2	6.32071e+08	8.5655e+08	8.12153e+08	7.78611e+08	7.309e+08	1.00363e+09	6.68598e+08	8.43515e+08	9.6719e+08	9.28006e+08	6.83989e+08	6.27957e+08
M104T317	Dimethylsulfonioacetate	104.025	317.053	121.032	1.05481	C4H9O2S	C03392	[M+H-H2O]+	BioDeepDB	0.73056	pos	1	1.81152e+06	1.46068e+06	796478	1.35854e+06	1.35553e+06	1.46564e+06	1.40118e+06	1.34106e+06	1.44098e+06	995614	1.30745e+06	1.3815e+06
M188T733	Dimethyltryptamine	188.129	732.85	188.131	10.4639	C12H16N2	C08302	[M]+	BioDeepDB	0.886399	pos	1	1.49949e+07	1.60184e+07	1.43588e+07	1.47214e+07	1.44784e+07	1.39741e+07	1.53271e+07	1.44364e+07	1.60827e+07	1.33632e+07	1.29122e+07	1.31951e+07
M221T327	Dinoseb	221.056	327.385	240.075	0.12753	C10H12N2O5	C14302	[M-H2O-H]-	MoNA	0.649134	neg	1	450177	308424	342247	321827	228909	237597	308760	285704	364615	253805	184979	722274
M202T103_2	Dinotefuran	202.108	103.403	202.107	4.89183	C7H14N4O3	C18509	[M]-	mzCloud	0.788891	neg	1	2.04572e+06	1.30408e+06	1.95476e+06	1.33176e+06	2.05003e+06	1.63786e+06	1.51306e+06	1.94077e+06	2.60496e+06	1.94032e+06	2.90914e+06	5.98815e+06
M415T776	Diosgenin	415.322	776.439	414.313	3.51936	C27H42O3	C08898	[M+H]+	mzCloud	0.675807	pos	1	2.46594e+07	2.20513e+07	1.7385e+07	2.10979e+07	8.7398e+06	4.62365e+06	3.5743e+07	1.09901e+07	1.99572e+07	1.56492e+07	2.33631e+07	2.33356e+06
M300T643_1	Diosmetin	300.065	643.121	300.063	6.22809	C16H12O6	C10038	[M]+	BioDeepDB	0.681979	pos	1	786553	437530	1.89738e+06	648356	1.89855e+06	3.1441e+06	2.24661e+06	938248	2.74363e+06	1.81291e+06	1.8233e+06	419112
M589T178	Diosmin	589.147	177.594	608.174	15.089	C28H32O15	C10039	[M-H2O-H]-	BioDeepDB	0.970078	neg	1	977214	288419	258066	386506	0	266553	0	846951	370560	497300	223166	58380.1
M223T549	Dioxacarb	223.089	549.149	223.084	21.8971	C11H13NO4	C18953	[M]+	GNPS	1	pos	1	1.97006e+06	2.25935e+06	655250	1.9897e+06	2.72631e+06	2.49803e+06	1.57077e+06	2.41867e+06	1.99811e+06	686039	345186	2.75855e+06
M255T688	Diphenhydramine	255.159	688.357	255.162	13.1867	C17H21NO	C06960	[M]+	BioDeepDB	0.787346	pos	1	7.27994e+06	5.92738e+06	3.97123e+06	2.33528e+06	2.69764e+06	5.11999e+06	4.09568e+06	6.99331e+06	2.69321e+06	2.68531e+06	2.72568e+06	565767
M170T483	Diphenylamine	170.096	483.393	169.089	2.52346	C12H11N	C11016	[M+H]+	mzCloud	0.864532	pos	1	1.05982e+07	9.37454e+06	8.86983e+06	7.23009e+06	9.50478e+06	7.73353e+06	4.42369e+06	5.95992e+06	5.22694e+06	1.62637e+07	4.03187e+06	4.79932e+06
M504T837	Dipyridamole	504.31	837.447	504.317	13.8615	C24H40N8O4	C06964	[M]+	BioDeepDB	0.87162	pos	1	2.35113e+07	3.41764e+07	1.02693e+07	3.92496e+07	9.28327e+07	1.50902e+07	2.09565e+07	2.26508e+07	2.78715e+07	4.54856e+07	1.59942e+07	5.41648e+07
M322T764	Disopyramide	322.231	763.549	339.231	22.72	C21H29N3O	C06965	[M+H-H2O]+	BioDeepDB	0.843186	pos	1	1.56279e+07	1.89526e+07	1.21907e+07	1.57396e+07	1.31089e+07	1.20743e+07	9.55889e+06	5.19174e+06	1.14908e+06	1.21068e+06	920717	5.05371e+06
M296T492	Disulfiram	296.051	491.745	296.051	1.18933	C10H20N2S4	C01692	[M]-	GNPS	0.605176	neg	1	506481	879089	1.14136e+06	591765	698631	821340	940712	508709	322907	571355	560809	189537
M213T694	Diuron	212.997	693.84	232.017	7.16385	C9H10Cl2N2O	C18428	[M-H2O-H]-	BioDeepDB	0.9985	neg	1	1.18016e+09	1.13428e+09	1.20103e+09	1.33948e+09	1.46298e+09	1.45434e+09	1.67373e+09	1.34366e+09	8.9178e+08	1.26461e+09	1.16238e+09	7.13966e+08
M301T581	Dobutamine	301.165	580.756	301.168	10.0996	C18H23NO3	C06967	[M]-	BioDeepDB	0.881237	neg	1	1.42918e+06	1.15148e+06	1.12177e+06	979841	1.12852e+06	1.08921e+06	943076	1.05166e+06	1.0138e+06	1.13026e+06	971566	1.59304e+06
M329T796	Docosahexaenoic acid	329.24	795.914	328.24	21.7188	C22H32O2	C06429	[M+H]+	BioDeepDB	0.137235	pos	2	2.219e+07	3.94621e+07	2.30645e+07	3.01886e+07	3.13134e+07	2.65159e+07	2.43745e+07	1.7972e+07	1.54336e+07	9.70031e+06	3.59668e+06	8.18902e+06
M329T808	Docosapentaenoic acid (22n-3)	329.249	808.125	330.256	0.944113	C22H34O2	C16513	[M-H]-	BioDeepDB	5.2991e-10	neg	2	9.16425e+08	5.01562e+08	1.72927e+09	8.30002e+08	5.26342e+08	1.45521e+09	5.58937e+08	1.47135e+09	5.74584e+08	1.08979e+09	1.42674e+09	6.02893e+08
M376T797	Docosatetraenoyl Ethanolamide	376.331	797.318	375.314	27.8456	C24H41NO2	C13829	[M+H]+	BioDeepDB	0.00357668	pos	2	2.62727e+07	4.68912e+07	2.94539e+07	1.36459e+07	2.10526e+07	4.06529e+06	1.50807e+07	1.78568e+07	7.42749e+06	4.93108e+07	1.22434e+07	8.48873e+06
M229T563	Dodecanedioic acid	229.145	562.562	230.152	1.35642	C12H22O4	C02678	[M-H]-	BioDeepDB	3.55147e-05	neg	2	2.78397e+07	2.57464e+07	3.42276e+07	1.63296e+07	2.22052e+07	3.63462e+07	4.70358e+07	3.21058e+07	1.12895e+08	2.2646e+07	6.0912e+07	2.62547e+07
M200T157	Dodecanoic acid	199.988	157.055	200.178	0.835313	C12H24O2	C02679	[M]+	BioDeepDB	0.000330037	pos	2	1.49173e+08	5.19675e+08	2.30581e+08	1.20122e+08	4.9052e+08	4.04885e+08	2.27301e+08	2.34409e+08	4.40473e+08	1.10666e+08	4.06929e+08	1.15916e+08
M282T33	Dodemorph	282.278	32.7365	281.272	4.87595	C18H35NO	C18786	[M+H]+	MoNA	0.996216	pos	1	1.68776e+07	1.70297e+07	1.57238e+07	1.4251e+07	1.0663e+07	1.07241e+07	1.00357e+07	9.2956e+06	1.21568e+07	1.61284e+07	9.58026e+06	7.26318e+06
M422T383	Dofetilide	422.116	382.524	441.139	11.0024	C19H27N3O5S2	C07751	[M-H2O-H]-	MoNA	0.809622	neg	1	133497	314411	127225	363226	229093	315727	157452	307999	258363	423982	123034	80318.3
M195T334	Dolichotheline	195.122	333.872	195.137	3.7656	C10H17N3O	C16696	[M]+	BioDeepDB	0.63562	pos	1	1.23837e+07	3.32319e+06	3.70332e+06	3.6088e+06	1.53651e+07	1.78988e+07	1.24136e+07	1.51883e+07	1.30259e+07	1.38045e+07	1.46287e+07	3.31045e+06
M134T180	Dopamine	134.06	180.381	153.079	3.85315	C8H11NO2	C03758	[M-H2O-H]-	BioDeepDB	0.643932	neg	1	2.33794e+06	2.33113e+06	1.79808e+06	1.93912e+06	2.8071e+06	1.55137e+06	3.03532e+06	2.00532e+06	2.13179e+06	2.41829e+06	2.82998e+06	389012
M178T101_2	Dopaquinone	178.042	101.475	195.053	18.827	C9H9NO4	C00822	[M+H-H2O]+	BioDeepDB	0.795075	pos	1	1.98247e+07	1.8436e+07	1.07751e+07	2.45493e+07	1.24653e+07	5.12226e+06	1.10528e+07	1.45701e+07	1.56106e+07	1.7401e+07	1.38777e+07	2.09028e+06
M432T398	Doxazosin	432.178	398.349	451.186	26.1198	C23H25N5O5	C06970	[M-H2O-H]-	MoNA	0.999432	neg	1	152750	126998	335012	341539	398645	288175	257826	212639	243391	260524	163347	392103
M425T181	Doxycycline	425.138	180.506	444.153	6.41533	C22H24N2O8	C06973	[M-H2O-H]-	BioDeepDB	0.669619	neg	1	2.38292e+06	2.5353e+06	2.80004e+06	2.8577e+06	2.73198e+06	1.82413e+06	2.4016e+06	3.1484e+06	7.02923e+06	4.53345e+06	2.75195e+06	647524
M181T336	Dulcin	181.097	335.877	180.09	0.320599	C9H12N2O2	C19415	[M+H]+	BioDeepDB	0.583634	pos	1	1.27912e+06	429190	5.83998e+06	3.50734e+06	1.09853e+06	5.89031e+06	2.36578e+06	2.56974e+06	5.85745e+06	3.54297e+06	3.61761e+06	5.40915e+06
M290T745	Dyclonine	290.214	744.654	289.204	8.1578	C18H27NO2	C07881	[M+H]+	BioDeepDB	0.729121	pos	1	3.80283e+07	1.99473e+07	2.6028e+07	3.18658e+07	2.20723e+07	2.37689e+07	2.543e+07	2.43095e+07	2.10296e+07	1.58622e+07	2.67217e+07	1.26956e+07
M254T426	Dyphylline	254.102	425.986	254.101	1.10742	C10H14N4O4	C07819	[M]+	BioDeepDB	0.640141	pos	1	9.0364e+06	9.98021e+06	7.74945e+06	8.13713e+06	5.6821e+06	3.41221e+06	7.38396e+06	6.92509e+06	7.41794e+06	1.06167e+07	1.86765e+07	6.95769e+06
M401T481	E-4031	401.176	480.597	401.177	3.89104	C21H27N3O3S	C13776	[M]-	MoNA	0.994684	neg	1	1.94908e+06	3.71873e+06	3.01385e+06	921224	1.66474e+07	466312	2.46464e+06	802574	2.02026e+06	6.42515e+06	629534	1.04168e+07
M302T643	EPA (d5)	302.221	642.76	302.225	10.3225	C20H30O2	C06428	[M]+	mzCloud	0.812965	pos	1	8.43882e+06	1.36559e+07	6.72608e+06	2.89849e+06	6.9736e+06	6.9654e+06	7.46538e+06	5.10969e+06	1.74214e+06	3.23266e+06	4.2041e+06	1.17715e+06
M464T830	Ecdysone	464.311	829.803	464.314	6.64261	C27H44O6	C00477	[M]+	BioDeepDB	0.735438	pos	1	1.27405e+07	6.59704e+07	8.4638e+06	1.60711e+06	1.44056e+07	1.24105e+07	1.43909e+07	1.04092e+07	1.19502e+07	1.55751e+07	3.55965e+06	2.95529e+07
M184T157_2	Ecgonine	184.097	157.273	185.105	4.7502	C9H15NO3	C10858	[M-H]-	MoNA	0.670828	neg	1	945261	658445	581660	517377	353182	637453	536865	548772	129753	567607	504030	864289
M200T186	Ecgonine methyl ester	200.128	185.692	199.121	0.780968	C10H17NO3	C12448	[M+H]+	MoNA	0.609757	pos	1	1.08894e+06	6.91762e+06	5.80324e+06	5.78082e+06	5.20219e+06	5.89702e+06	6.21982e+06	1.35928e+06	8.89452e+06	6.91551e+06	6.46734e+06	6.63992e+06
M143T99	Ectoine	143.081	98.878	142.074	0.0755615	C6H10N2O2	C06231	[M+H]+	BioDeepDB	0.578449	pos	1	2.50321e+08	2.4224e+08	1.50018e+08	2.43396e+08	1.86013e+08	2.30224e+08	3.62758e+07	2.96805e+07	3.29918e+07	3.77336e+07	5.14351e+07	2.79422e+07
M149T79	Edrophonium	149.117	79.0161	166.123	7.48162	C10H16NO	C06976	[M+H-H2O]+	BioDeepDB	0.763329	pos	1	5.23347e+06	4.41333e+06	6.85901e+06	6.19204e+06	9.90372e+06	5.48122e+06	1.11481e+07	4.06576e+06	8.27536e+06	6.55996e+06	3.01319e+06	368439
M296T382	Efavirenz	296.009	382.301	315.027	0.382917	C14H9ClF3NO2	C08088	[M-H2O-H]-	MoNA	0.903825	neg	1	304256	59797.7	375841	286658	57499.4	323919	292747	227552	326140	283569	183650	178511
M285T80	Ellagic acid	284.993	80.3088	302.006	20.9008	C14H6O8	C10788	[M+H-H2O]+	mzCloud	0.853959	pos	1	1.02465e+06	1.85327e+06	3.61856e+06	1.72696e+06	499150	1.47789e+06	3.19464e+06	1.85925e+06	2.0097e+06	2.09202e+06	1.80158e+06	31608.9
M480T836	Emetine	480.302	836.323	480.299	6.46903	C29H40N2O4	C09421	[M]+	BioDeepDB	0.691249	pos	1	2.77862e+07	2.62022e+07	2.88586e+07	2.777e+07	3.61449e+07	5.47992e+07	3.19713e+07	4.68373e+07	3.34071e+07	3.64719e+07	2.07748e+07	1.92211e+07
M270T562	Emodin	270.048	561.926	270.053	17.4421	C15H10O5	C10343	[M]-	GNPS	0.948402	neg	1	182692	95700.3	598386	96832.2	108823	210897	6238.36	102887	1484.61	162809	25998.5	317658
M246T382	Emtricitabine	246.035	382.389	247.043	0.869796	C8H10FN3O3S	C12599	[M-H]-	MoNA	0.908845	neg	1	5.02109e+06	4.57405e+06	4.55142e+06	4.36679e+06	4.69869e+06	4.65037e+06	4.81755e+06	4.50558e+06	4.60707e+06	4.42316e+06	4.58425e+06	3.36319e+06
M376T822	Enalapril	376.197	822.39	376.2	6.55859	C20H28N2O5	C06977	[M]-	BioDeepDB	0.650705	neg	1	844229	1.95557e+06	1.09069e+06	1.82981e+06	437866	2.1615e+06	769187	2.03711e+06	1.29316e+06	531188	859829	1.06561e+06
M348T352	Enalaprilat	348.168	351.595	348.168	2.84259	C18H24N2O5	C11720	[M]+	mzCloud	0.662276	pos	1	6.41092e+06	5.87078e+06	6.37101e+06	8.8296e+06	1.90462e+07	7.45988e+06	7.6261e+06	6.22251e+06	8.94039e+06	9.27869e+06	1.01811e+07	1.94056e+07
M296T101	Enilconazole	296.043	101.37	296.048	17.683	C14H14Cl2N2O	C18739	[M]+	MoNA	1	pos	1	2.06539e+06	2.06622e+06	2.00775e+07	6.86765e+06	1.49969e+06	1.75749e+07	1.13887e+06	8.03376e+06	1.95231e+06	1.19624e+06	881372	0
M306T362	Entacapone	306.11	361.621	305.101	5.2711	C14H15N3O5	C07943	[M+H]+	GNPS	0.731219	pos	1	6.72056e+06	3.38268e+06	8.5446e+06	1.65658e+07	6.50425e+06	7.38911e+06	7.41906e+06	2.42128e+06	7.37248e+06	8.25122e+06	8.87095e+06	1.87234e+07
M283T764	Enterodiol	283.137	763.832	302.152	13.6678	C18H22O4	C18166	[M-H2O-H]-	BioDeepDB	0.768474	neg	1	1.33013e+06	388514	357908	1.56899e+06	371586	1.47803e+06	1.55072e+06	1.25416e+06	1.2573e+06	334196	1.48598e+06	410905
M281T361	Enterolactone	281.112	360.749	298.12	3.00668	C18H18O4	C18165	[M+H-H2O]+	BioDeepDB	0.787124	pos	1	1.59376e+06	784744	1.12992e+06	773641	2.37984e+06	1.08726e+06	2.59391e+06	901348	1.92978e+06	1.3977e+06	1.68496e+06	572682
M148T406	Ephedrine	148.112	405.861	165.115	27.1026	C10H15NO	C01575	[M+H-H2O]+	mzCloud	0.849775	pos	1	3.64578e+06	1.17172e+07	5.60244e+07	1.00723e+07	3.71466e+07	1.01265e+07	9.9901e+06	1.46887e+07	1.36792e+07	4.70731e+07	4.0201e+07	3.18516e+07
M271T76	Epiandrosterone	271.226	76.4232	290.225	4.24221	C19H30O2	C07635	[M-H2O-H]-	BioDeepDB	0.622308	neg	1	505668	551332	179629	870558	937519	563094	1.14241e+06	816787	188749	635290	739746	728175
M290T356	Epicatechin	290.08	356.413	290.079	4.13985	C15H14O6	C09727	[M]+	BioDeepDB	0.636797	pos	1	1.8837e+07	2.21787e+07	2.00552e+07	2.66431e+07	2.01072e+07	1.88367e+07	2.8421e+07	2.80234e+07	3.18594e+07	3.64124e+07	2.14061e+07	2.01938e+07
M183T33	Epinephrine	182.985	33.34	183.089	0.319156	C9H13NO3	C00788	[M]+	BioDeepDB	0.581567	pos	1	8.88533e+08	7.91572e+08	7.95505e+08	9.84228e+08	0	0	0	0	7.58137e+08	0	0	0
M506T789	Epothilone B	506.259	789.081	507.265	2.28746	C27H41NO6S	C12154	[M-H]-	BioDeepDB	0.991313	neg	1	1.01252e+06	3.11192e+06	1.11219e+06	2.65357e+06	908369	1.6463e+06	1.63338e+06	2.47872e+06	1.97648e+06	1.70929e+06	2.25768e+06	1.09371e+06
M423T450	Eprosartan	423.14	449.786	424.146	3.96222	C23H24N2O4S	C07467	[M-H]-	MoNA	0.904783	neg	1	177301	463996	245272	221971	176704	384450	324640	311012	283003	215013	190040	280248
M114T583_2	Epsilon-caprolactam	114.091	582.797	113.084	5.6285	C6H11NO	C06593	[M+H]+	BioDeepDB	5.96735e-10	pos	2	2.21764e+08	4.76531e+08	1.52254e+08	3.43257e+08	1.43554e+08	6.35254e+07	6.51824e+07	4.26439e+08	1.58799e+08	6.73632e+07	3.03663e+08	7.20279e+07
M241T766	Equol	241.181	766.104	242.094	9.40839	C15H14O3	C14131	[M-H]-	BioDeepDB	0.00129822	neg	2	6.3725e+06	6.36613e+06	1.79449e+06	7.12335e+06	1.58203e+06	6.44399e+06	6.09272e+06	8.48224e+06	7.96609e+06	8.64922e+06	6.55146e+06	6.86113e+06
M395T796	Ergocalciferol	395.242	796.391	396.339	1.42361	C28H44O	C05441	[M-H]-	BioDeepDB	0.6688	neg	1	2.17896e+06	2.6138e+06	2.32819e+06	2.30273e+06	2.88508e+06	2.19499e+06	1.90978e+06	2.24531e+06	1.83728e+06	2.185e+06	1.80478e+06	2.37115e+06
M230T101	Ergothioneine	230.095	100.821	230.096	2.02174	C9H16N3O2S	C05570	[M+H]+	BioDeepDB	0.596487	pos	1	9.17922e+08	1.05295e+09	1.15842e+09	1.20309e+09	1.43282e+09	1.6254e+09	2.27211e+09	1.39508e+09	2.59418e+09	1.4012e+09	1.03889e+09	1.01087e+09
M596T460_2	Eriocitrin	596.179	459.988	596.174	8.42541	C27H32O15	C09732	[M]-	mzCloud	0.738063	neg	1	55468.3	284885	5936	5370.06	92778.3	2963.23	258105	823.27	257776	33279.2	483790	159166
M288T632	Eriodictyol	288.062	632.129	288.063	6.36086	C15H12O6	C05631	[M]-	mzCloud	0.636195	neg	1	135581	492924	78278.2	201683	258561	1475.31	441865	11318.3	969282	449774	319182	615943
M338T801	Erucic acid	338.341	800.733	338.318	0.0439419	C22H42O2	C08316	[M]+	BioDeepDB	1.02335e-15	pos	2	2.7663e+07	6.90699e+07	1.60195e+07	5.75047e+06	4.10044e+06	6.16105e+07	1.73618e+06	1.00901e+07	3.74175e+06	3.60489e+06	6.55219e+06	1.4543e+07
M121T323	Erythritol	121.052	323.218	122.058	11.8501	C4H10O4	C00503	[M-H]-	BioDeepDB	0.690376	neg	1	534793	652752	1.18085e+06	76806.7	88664.3	267148	1.18212e+06	202558	1.19431e+06	726759	1.05707e+06	87209.3
M266T452	Erythromycin estolate	266.15	452.15	1055.64	17.8495	C40H71NO14. C12H26O4S	C08031	[M]-	mzCloud	0.962647	neg	1	862250	1.18453e+06	1.12356e+06	530116	408775	1.70045e+06	789125	730216	284490	619855	501443	172926
M321T94	Esculin	321.06	94.4357	340.079	3.14652	C15H16O9	C09264	[M-H2O-H]-	mzCloud	0.609433	neg	1	3.70113e+06	4.66728e+06	9.52429e+06	4.96511e+06	5.26521e+06	1.18389e+07	1.80025e+06	6.24753e+06	3.35776e+06	4.54555e+06	3.79148e+06	3.53645e+06
M278T768	Esmolol	278.174	768.004	295.178	11.6781	C16H25NO4	C06980	[M+H-H2O]+	MoNA	0.745604	pos	1	1.22597e+07	1.47327e+07	1.20879e+07	5.38602e+06	3.82428e+06	1.06139e+07	9.48556e+06	7.70731e+06	4.22726e+06	8.00541e+06	1.16194e+07	1.67271e+06
M377T32_1	Estradiol 17beta-cyclopentylpropionate	377.251	32.0188	396.266	9.03443	C26H36O3	C14640	[M-H2O-H]-	BioDeepDB	0.999407	neg	1	4.34423e+06	3.49455e+06	5.77132e+06	8.25391e+06	3.31882e+06	5.197e+06	4.83628e+06	5.42344e+06	3.25739e+06	3.0464e+06	3.89532e+06	3.54546e+06
M355T332	Estradiol valerate	355.235	331.527	356.235	19.5172	C23H32O3	C12859	[M-H]-	BioDeepDB	1	neg	1	449425	269591	273226	1.45727e+06	1.56361e+06	163496	1.84454e+06	218796	968052	1.3072e+06	1.70658e+06	2.12087e+06
M273T537	Estradiol-17beta	273.188	536.998	272.178	13.0011	C18H24O2	C00951	[M+H]+	mzCloud	0.773919	pos	1	6.00721e+07	5.71484e+07	4.47864e+07	1.6015e+07	1.50187e+08	2.69236e+07	7.46045e+07	1.87952e+07	3.26706e+07	8.32414e+07	3.72767e+07	4.55816e+07
M333T430	Estradiol-17beta 3-sulfate	333.109	429.982	352.134	21.8971	C18H24O5S	C08357	[M-H2O-H]-	BioDeepDB	0.996751	neg	1	232084	236938	222973	111373	256184	276689	134562	154781	272270	73856.2	205286	234977
M147T436	Estragole	147.085	436.474	148.089	21.0811	C10H12O	C10452	[M-H]-	MoNA	0.995542	neg	1	506279	662258	243301	712511	838586	181418	410188	703121	859368	404078	471382	397131
M464T736	Estriol-16-Glucuronide	464.202	736.089	464.205	6.56086	C24H32O9	C05504	[M]-	BioDeepDB	0.719332	neg	1	872583	710830	694993	552601	722468	1.00661e+06	964280	229383	1.39948e+06	812970	576288	1.2038e+06
M270T179	Estrone	270.157	178.506	270.162	16.8103	C18H22O2	C00468	[M]-	BioDeepDB	0.999999	neg	1	3.08058e+06	2.87997e+06	222255	5.94071e+06	3.99195e+06	1.26666e+06	1.50039e+06	2.66646e+06	1.97538e+06	5.02135e+06	3.42159e+06	1.62804e+07
M446T664	Estrone glucuronide	446.206	664.068	446.194	27.4331	C24H30O8	C11133	[M]-	BioDeepDB	0.935887	neg	1	303651	294735	608907	296442	968134	347054	782736	232581	8.82149e+06	5.80476e+06	4.02519e+06	5.43558e+06
M350T519	Estrone sulfate	350.114	519.434	350.119	14.9422	C18H22O5S	C02538	[M]-	BioDeepDB	0.955611	neg	1	296656	254469	118203	79953.3	13048.2	135116	265647	163002	73001.7	197000	355249	1973.94
M263T389	Ethidimuron	263.028	389.304	264.035	0.867804	C7H12N4O3S2	C19092	[M-H]-	BioDeepDB	0.987305	neg	1	262294	285411	57821	354885	260124	110024	113024	323026	242861	423528	534005	634615
M224T738	Ethiofencarb	224.069	738.415	225.082	28.0624	C11H15NO2S	C18649	[M-H]-	GNPS	0.891705	neg	1	47796.5	133604	56703	44282.2	544458	0	566675	0	3.41271e+06	1.61104e+06	796775	1.61231e+06
M209T696	Ethirimol	209.154	696.067	209.153	0.033182	C11H19N3O	C18828	[M]+	BioDeepDB	0.705301	pos	1	9.00426e+06	5.04135e+06	5.42903e+06	5.30232e+06	5.08511e+06	5.14185e+06	5.35223e+06	5.25399e+06	5.24945e+06	5.19278e+06	7.28763e+06	7.40575e+06
M269T312	Ethofumesate	269.087	312.296	286.087	27.2346	C13H18O5S	C18829	[M+H-H2O]+	MoNA	1	pos	1	7.87833e+06	6.95968e+06	2.61216e+07	2.03742e+07	9.83284e+06	1.15014e+07	3.4868e+06	1.22544e+07	4.5602e+06	3.38802e+06	1.7386e+06	3.01049e+06
M242T585	Ethoprophos	242.057	585.247	242.056	2.77069	C8H19O2PS2	C18687	[M]+	BioDeepDB	0.627767	pos	1	2.35027e+07	2.10856e+07	2.15195e+07	2.15281e+07	2.17855e+07	2.18399e+07	2.21578e+07	1.98351e+07	2.0255e+07	1.92218e+07	2.14605e+07	2.19888e+07
M318T529	Ethoxyquin	318.191	528.905	337.204	14.8148	C22H27NO2	C07475	[M-H2O-H]-	BioDeepDB	0.950345	neg	1	677344	1.05926e+06	420298	757685	2.18175e+06	84776.2	412363	3.59505e+06	34839.9	53811.9	46198.7	6.6594e+06
M331T734	Ethyl icosapentate	331.265	734.466	330.256	6.53787	C22H34O2	C16184	[M+H]+	BioDeepDB	0.720379	pos	1	1.30686e+07	1.86034e+07	1.60439e+07	1.49645e+07	1.04297e+07	2.12242e+07	1.23996e+07	4.22537e+07	8.24982e+06	6.16066e+06	8.31304e+06	8.50042e+06
M101T399	Ethylmethylacetic acid	101.059	399.204	102.068	3.23834	C5H10O2	C18319	[M-H]-	BioDeepDB	0.000877209	neg	2	2.79885e+07	5.6976e+07	5.44489e+07	2.97676e+07	5.39921e+07	5.04571e+07	2.59337e+07	2.95806e+07	3.43918e+07	2.71241e+07	3.04976e+07	7.50786e+07
M314T503	Ethylmorphine	314.173	503.204	313.168	5.33986	C19H23NO3	C07537	[M+H]+	mzCloud	0.695187	pos	1	413293	380432	1.5481e+06	1.51729e+06	1.62869e+06	1.65642e+06	1.52193e+06	1.60821e+06	1.54547e+06	1.53355e+06	1.6235e+06	2.09543e+06
M206T435	Etidronic acid	205.978	434.719	205.975	17.2435	C2H8O7P2	C07736	[M]-	BioDeepDB	0.904821	neg	1	394897	156366	912811	194400	216785	147089	119207	176260	101123	246016	193675	64389.6
M290T630	Etiocholanolone	290.222	629.729	290.225	8.64076	C19H30O2	C04373	[M]+	mzCloud	0.818379	pos	1	1.3928e+06	1.63501e+06	1.44327e+06	1.91736e+06	1.29503e+06	342180	1.05551e+06	3.79362e+06	983317	122813	694670	1.14617e+07
M268T756	Etodolac	268.137	755.557	287.152	12.3122	C17H21NO3	C06991	[M-H2O-H]-	BioDeepDB	0.762322	neg	1	4.66648e+06	1.8731e+06	2.8574e+06	1.13238e+06	4.2879e+06	923477	600343	1.66668e+06	1.39354e+06	449155	2.72098e+06	1.0197e+06
M244T383	Etomidate	244.119	383.438	244.121	9.75778	C14H16N2O2	C07522	[M]-	BioDeepDB	0.976991	neg	1	2.90154e+06	2.38432e+06	5.51818e+06	2.65205e+06	4.0346e+06	3.46313e+06	3.23418e+06	2.07031e+06	2.69743e+06	3.83216e+06	2.45708e+06	2.67e+06
M360T474	Etoxazole	360.174	473.673	359.17	6.96682	C21H23F2NO2	C18495	[M+H]+	mzCloud	0.723289	pos	1	853544	761266	928292	1.4025e+06	1.04227e+06	822373	1.02144e+06	965032	827469	1.11547e+06	842367	1.3215e+06
M165T564	Eugenol	165.093	563.683	164.084	11.0393	C10H12O2	C10453	[M+H]+	BioDeepDB	0.749876	pos	1	4.7921e+06	880597	1.18957e+06	996814	5.73266e+06	2.59819e+06	5.48027e+06	2.5797e+06	3.19723e+06	1.6281e+06	701445	733563
M344T437_1	Eupatilin	344.082	436.911	344.09	22.258	C18H16O7	C10040	[M]-	MoNA	0.99643	neg	1	478256	461688	751091	649943	535783	294517	241797	426582	677764	667878	448677	604561
M347T371	Evoxine	347.135	371.417	347.137	6.38689	C18H21NO6	C10670	[M]-	MoNA	0.997898	neg	1	2.18783e+06	2.12998e+06	2.07754e+06	1.96787e+06	2.08033e+06	1.6123e+06	2.07411e+06	1.73639e+06	1.97352e+06	1.42533e+06	1.71658e+06	1.02925e+06
M279T490	Exemestane	279.17	489.555	296.178	2.16639	C20H24O2	C08162	[M+H-H2O]+	BioDeepDB	0.786184	pos	1	3.07226e+06	5.48374e+06	2.16237e+06	5.90442e+06	7.46313e+06	7.81213e+06	2.84161e+06	6.05777e+06	5.65146e+06	2.8122e+06	3.97904e+06	2.84533e+06
M784T367_4	FAD	784.152	367.46	785.157	2.67185	C27H33N9O15P2	C00016	[M-H]-	BioDeepDB	6.002e-07	neg	2	5.82122e+07	8.18556e+07	1.30633e+08	5.591e+07	6.34239e+07	7.66739e+07	1.07465e+08	9.15078e+07	2.01654e+08	9.39689e+07	1.50291e+08	9.35252e+07
M136T728	FAPy-adenine	136.061	727.891	153.065	22.9748	C5H7N5O	C06502	[M+H-H2O]+	BioDeepDB	0.87233	pos	1	2.44562e+07	3.88717e+07	3.68282e+07	4.09794e+07	1.13415e+08	1.41047e+08	1.15093e+08	1.38117e+08	1.05886e+08	1.08233e+08	9.45541e+07	8.90917e+07
M436T341	FMLP	436.195	341.428	437.198	8.62627	C21H31N3O5S	C11596	[M-H]-	BioDeepDB	0.999263	neg	1	82085.9	85185.3	154632	45557.8	131087	84492.9	259173	77013.1	341903	49106.5	311195	102323
M455T399_2	FMN	455.096	399.15	456.105	3.80111	C17H21N4O9P	C00061	[M-H]-	BioDeepDB	7.99713e-10	neg	2	4.96687e+06	8.11395e+06	7.84055e+06	6.38973e+06	8.09705e+06	8.81989e+06	1.04573e+07	1.14366e+07	7.64415e+06	8.11669e+06	8.10149e+06	6.39127e+06
M459T439	FMNH2	459.126	438.943	458.12	4.34972	C17H23N4O9P	C01847	[M+H]+	BioDeepDB	0.647612	pos	1	1.45987e+06	4.82711e+06	61395	2.30617e+06	517762	1.09582e+06	2.10425e+06	1.91048e+06	2.92451e+06	2.18066e+06	2.17987e+06	1.27037e+06
M259T728	Falcarindiol	259.167	728.29	260.178	14.661	C17H24O2	C08449	[M-H]-	MoNA	0.807655	neg	1	2.59961e+06	2.49428e+06	2.692e+06	2.68601e+06	2.47047e+06	2.50398e+06	2.65669e+06	2.70596e+06	2.60961e+06	2.7586e+06	2.88556e+06	2.54873e+06
M337T402	Famotidine	337.035	401.56	337.045	29.3514	C8H15N7O2S3	C06994	[M]+	GNPS	1	pos	1	274388	1.67753e+06	2.05975e+06	1.08735e+06	167391	2.61481e+06	1.32194e+06	150393	5.3393e+06	3.23088e+06	220010	2.66063e+07
M236T711	Farnesoic acid	236.162	710.529	236.178	9.41739	C15H24O2	C16502	[M]+	BioDeepDB	0.683321	pos	1	1.88509e+06	2.29573e+06	1.39866e+06	1.72929e+06	1.50899e+06	1.71532e+06	1.87894e+06	1.62787e+06	1.52782e+06	1.52212e+06	1.69e+06	1.99188e+06
M239T433	Felbamate	239.104	433.336	238.095	7.00587	C11H14N2O4	C07501	[M+H]+	BioDeepDB	0.687154	pos	1	3.89859e+06	3.15586e+06	1.70063e+06	1.15827e+06	4.4841e+06	2.44762e+06	394793	1.53404e+06	1.40336e+06	1.53515e+06	1.57152e+06	3.71618e+06
M284T308	Fenamiphos	284.089	307.671	303.106	4.22184	C13H22NO3PS	C18659	[M-H2O-H]-	BioDeepDB	0.676744	neg	1	1.44907e+06	1.01392e+06	1.85358e+06	9.99588e+06	1.17935e+06	1.46598e+06	563547	1.7358e+06	946906	1.86805e+06	1.48003e+06	1.04718e+06
M232T745	Fenfluramine	232.134	745.499	231.124	0.797192	C12H16F3N	C06996	[M+H]+	BioDeepDB	0.000466903	pos	2	1.14368e+08	8.85409e+07	9.85005e+07	6.66955e+07	8.84529e+07	5.37108e+07	4.22015e+07	4.43136e+07	4.34794e+07	6.14297e+07	4.61954e+07	3.73346e+07
M202T636	Fenfuram	202.089	635.6	201.079	14.856	C12H11NO2	C18833	[M+H]+	mzCloud	0.304849	pos	2	5.90213e+06	9.01757e+06	2.27377e+07	5.58773e+06	2.29974e+07	3.96556e+07	1.18399e+07	8.62414e+06	9.92856e+06	8.7627e+06	2.25628e+07	4.85557e+06
M282T96	Fenhexamid	282.049	95.9789	301.064	13.106	C14H17Cl2NO2	C18593	[M-H2O-H]-	mzCloud	0.937564	neg	1	2.27739e+06	2.68215e+06	1.74662e+06	2.16724e+06	4.3683e+06	3.10811e+06	2.8896e+06	2.17235e+06	2.37898e+06	4.04085e+06	4.78058e+06	6.03896e+06
M277T373	Fenitrothion	277.014	373.101	277.017	10.5626	C9H12NO5PS	C14442	[M]-	BioDeepDB	0.795895	neg	1	6.83841e+06	6.79353e+06	5.394e+06	5.99833e+06	6.62493e+06	5.44562e+06	6.75855e+06	6.11938e+06	5.91258e+06	5.42869e+06	4.60079e+06	676527
M286T769	Fenoldopam	286.065	768.529	305.082	3.52439	C16H16ClNO3	C07693	[M-H2O-H]-	MoNA	0.661607	neg	1	1.07373e+06	1.23428e+06	1.31622e+06	1.55448e+06	1.21686e+06	1.44464e+06	1.47964e+06	1.397e+06	1.05858e+06	1.07636e+06	1.62677e+06	1.28223e+06
M242T725_1	Fenoprofen	242.096	724.794	242.094	8.91351	C15H14O3	C06997	[M]+	GNPS	0.753529	pos	1	1.19307e+06	909104	947677	1.54555e+06	554907	830693	122226	581754	73554.3	754363	45838	54846.7
M302T618	Fenoxycarb	302.14	618.153	301.131	3.3583	C17H19NO4	C11078	[M+H]+	BioDeepDB	0.728571	pos	1	1.25239e+06	1.23524e+06	1.23722e+06	1.34126e+06	358118	1.32676e+06	1.2494e+06	359129	318722	1.30386e+06	1.20427e+06	1.46969e+06
M304T793	Fenpropimorph	304.267	793.111	303.256	10.131	C20H33NO	C18787	[M+H]+	mzCloud	0.677021	pos	1	5.78769e+06	2.6761e+07	3.88958e+06	1.93103e+07	1.55314e+07	2.8139e+07	4.00084e+06	3.08728e+07	93129.1	309907	3.33552e+06	208241
M278T171	Fenthion	278.019	171.373	278.02	4.56085	C10H15O3PS2	C14420	[M]+	MoNA	0.884817	pos	1	7.73798e+06	1.02377e+07	8.10506e+06	8.38918e+06	8.64766e+06	7.73631e+06	9.7458e+06	8.60186e+06	8.53611e+06	7.33822e+06	8.52939e+06	6.29992e+06
M147T697	Fenuron	147.09	697.035	164.095	16.5076	C9H12N2O	C11224	[M+H-H2O]+	MoNA	0.999999	pos	1	1.20612e+08	6.87534e+07	2.17975e+07	2.11757e+07	5.30403e+07	2.2619e+07	2.15942e+07	2.17519e+07	1.06475e+08	2.16e+07	7.98702e+07	7.8607e+07
M302T331	Ferreirin	302.08	330.838	302.079	4.80345	C16H14O6	C10419	[M]+	BioDeepDB	0.692316	pos	1	1.83952e+06	2.36248e+06	4.19089e+06	4.17728e+06	2.33167e+06	4.15301e+06	1.82777e+06	2.30904e+06	1.3194e+06	986574	3.02754e+06	761643
M500T838_2	Fexofenadine	500.279	838.008	501.288	3.78109	C32H39NO4	C06999	[M-H]-	BioDeepDB	0.612186	neg	1	9.33708e+08	7.64414e+08	2.81486e+08	1.1753e+09	6.81298e+08	5.18645e+08	1.00139e+09	1.37726e+09	1.66719e+09	1.03146e+09	8.14781e+08	1.25335e+09
M436T83	Fipronil	435.947	82.6243	435.939	19.5777	C12H4Cl2F6N4OS	C11099	[M]+	MoNA	1	pos	1	5.27914e+06	3.63016e+06	2.80742e+06	3.52027e+06	4.14289e+06	3.30148e+06	5.06341e+06	3.20774e+06	3.42742e+06	5.60574e+06	4.9009e+06	12748
M286T781_2	Fisetin	286.273	780.779	286.048	4.58929	C15H10O6	C10041	[M]+	BioDeepDB	0.623455	pos	1	4.40236e+07	5.91892e+07	2.43161e+07	3.49689e+07	2.88673e+07	2.16947e+07	2.72123e+07	2.71049e+07	3.54268e+07	1.56046e+07	8.43177e+06	2.5781e+07
M414T393	Flecainide	414.142	392.762	414.138	9.29269	C17H20F6N2O3	C07001	[M]+	BioDeepDB	0.972019	pos	1	4.59151e+06	1.01834e+07	2.08722e+06	6.062e+06	2.55348e+06	4.27313e+06	6.88157e+06	6.76256e+06	8.52122e+06	6.71447e+06	5.53516e+06	5.77932e+06
M310T313	Fluazifop	310.058	312.536	327.072	20.0658	C15H12F3NO4	C18527	[M+H-H2O]+	MoNA	1	pos	1	1.63434e+08	3.49013e+08	8.35422e+08	1.49278e+08	2.68809e+08	6.17633e+08	2.00173e+08	3.12877e+08	1.79808e+08	2.03288e+08	2.15933e+08	1.47674e+06
M464T90	Fluazinam	463.941	90.2179	463.951	21.7028	C13H4Cl2F6N4O4	C18578	[M]-	BioDeepDB	1	neg	1	2.81437e+06	3.63548e+06	4.72125e+06	6.25084e+06	3.44748e+06	4.31325e+06	918864	6.36728e+06	4.41076e+06	4.12958e+06	4.44555e+06	4.61194e+06
M663T83	Flubendiamide	663.024	82.5518	682.023	29.3788	C23H22F7IN2O4S	C18520	[M-H2O-H]-	BioDeepDB	1	neg	1	858347	93126.5	2.32813e+06	452357	1.8069e+06	1.92655e+06	2.36183e+06	376381	3.93638e+06	529976	1.87341e+06	366459
M306T312	Fluconazole	306.104	311.546	306.104	0.458605	C13H12F2N6O	C07002	[M]-	mzCloud	0.744173	neg	1	113897	98681.5	201022	379044	99889.9	204687	122058	63367.7	54649.3	158390	143452	497285
M129T321	Flucytosine	129.037	321.022	129.034	25.2481	C4H4FN3O	C07003	[M]+	MoNA	1	pos	1	6.10246e+06	4.47507e+06	5.28533e+06	4.37706e+06	4.87962e+06	4.98227e+06	1.07924e+07	2.70436e+06	3.47277e+06	4.55584e+06	2.83672e+06	2.76988e+06
M248T184	Fludioxonil	248.039	183.941	248.04	0.90193	C12H6F2N2O2	C18462	[M]-	BioDeepDB	0.987414	neg	1	611288	3.48637e+06	7.91791e+06	316248	1.46378e+06	5.78903e+06	236414	1.42443e+06	152601	222712	408680	26149
M280T148	Flufenamic acid	280.059	147.681	281.066	0.287311	C14H10F3NO2	C13038	[M-H]-	MoNA	0.985369	neg	1	1.67884e+06	2.59226e+06	2.15923e+06	1.8855e+06	1.28378e+06	2.80464e+06	2.13619e+06	2.54684e+06	2.73301e+06	1.60733e+06	1.0657e+06	915585
M487T324	Flufenoxuron	487.031	323.689	488.036	5.07985	C21H11ClF6N2O3	C18430	[M-H]-	BioDeepDB	0.996487	neg	1	90385.6	127002	339331	329141	52803.5	412458	92355.9	93863.4	45608.2	105824	391077	2160.62
M286T630	Flumazenil	286.095	630.062	303.102	2.89793	C15H14FN3O3	C07825	[M+H-H2O]+	BioDeepDB	0.764543	pos	1	1.04223e+06	2.32379e+06	229964	574956	854598	77423.6	1.94598e+06	730863	3.86346e+06	1.68028e+06	1.39049e+06	1.53672e+06
M391T621	Flumethasone	391.172	621.028	410.19	0.316739	C22H28F2O5	C14479	[M-H2O-H]-	BioDeepDB	0.985472	neg	1	217836	221018	21846	2531.37	121645	564266	83313.4	75479.8	17095.7	15964.7	216733	2879.2
M325T341	Flumetsulam	325.043	341.099	325.045	3.1122	C12H9F2N5O2S	C18852	[M]-	BioDeepDB	0.993191	neg	1	327810	560552	662470	687176	787333	737901	767088	996607	920093	979368	1.02662e+06	99946.6
M335T550	Flumioxazin	335.089	549.819	354.102	16.5872	C19H15FN2O4	C11035	[M-H2O-H]-	mzCloud	0.931205	neg	1	284197	649754	747791	199608	307170	704556	143679	489786	89056.6	421468	81144.4	33111.7
M417T402	Flunisolide	417.213	402.12	434.211	24.9042	C24H31FO6	C07005	[M+H-H2O]+	mzCloud	0.866663	pos	1	1.03569e+06	65623	1.42382e+06	282227	1.34012e+06	947555	2.21481e+06	29961.1	1.95847e+06	2.05975e+06	3.01152e+06	2.02975e+06
M477T365	Fluocinonide	477.209	365.081	494.212	10.9791	C26H32F2O7	C07007	[M+H-H2O]+	GNPS	0.985961	pos	1	2.83924e+07	1.37561e+07	1.61573e+07	2.11091e+07	2.58354e+07	2.71425e+07	2.03705e+07	3.11024e+07	2.29897e+07	2.11607e+07	3.67508e+07	4.80807e+07
M215T596	Fluometuron	215.07	595.786	232.082	22.9295	C10H11F3N2O	C18853	[M+H-H2O]+	mzCloud	0.885736	pos	1	2.05508e+06	2.06808e+06	2.02805e+06	2.12124e+06	2.18489e+06	2.00518e+06	1.81092e+06	1.94499e+06	1.79036e+06	2.07208e+06	1.79709e+06	1.9329e+06
M382T91	Fluopicolide	381.969	90.7376	381.965	9.97959	C14H8Cl3F3N2O	C18464	[M]-	BioDeepDB	0.999655	neg	1	1.24286e+07	2.25432e+07	2.18152e+07	1.91184e+07	2.47331e+07	2.47629e+07	1.3813e+07	1.85457e+07	1.3812e+07	1.48015e+07	1.41421e+07	1.39915e+07
M130T673	Fluorouracil	130.009	673.369	130.018	4.57733	C4H3FN2O2	C07649	[M]+	BioDeepDB	0.872328	pos	1	1.41583e+07	1.00425e+07	7.98957e+06	1.09376e+07	1.24458e+06	1.18726e+07	1.17758e+07	1.04921e+07	8.65203e+06	1.26962e+07	1.20575e+07	1.19823e+07
M309T333_2	Fluperlapine	309.164	333.277	309.164	0.278156	C19H20FN3	C10967	[M]-	GNPS	0.985338	neg	1	358024	379760	266593	252766	609577	189569	451053	490506	604716	641959	1.28037e+06	1.01139e+06
M436T661	Fluphenazine	436.171	660.715	437.175	6.76075	C22H26F3N3OS	C07010	[M-H]-	MoNA	0.783512	neg	1	606.585	1579.1	8066.37	0	73762.1	1831.21	92758.4	0	1.24405e+06	741187	427653	717351
M243T373_2	Flurbiprofen	243.08	373.063	244.09	10.7694	C15H13FO2	C07013	[M-H]-	mzCloud	0.80965	neg	1	1.94632e+06	1.08872e+06	2.20228e+06	1.07122e+06	1.77055e+06	1.71056e+06	846690	1.2006e+06	1.16439e+06	1.44914e+06	1.34075e+06	785796
M207T480	Flurecol	207.048	480.407	226.063	15.6003	C14H10O3	C18856	[M-H2O-H]-	MoNA	0.999997	neg	1	2.39255e+06	2.46118e+06	2.39382e+06	2.90306e+06	2.54296e+07	1.39123e+07	2.48444e+06	5.56099e+06	1.54602e+07	1.12995e+07	2.41302e+06	1.04043e+07
M254T324	Fluroxypyr	253.967	323.772	253.966	3.86664	C7H5Cl2FN2O3	C18858	[M]-	MoNA	0.994641	neg	1	923709	779443	761269	1.01689e+06	1.1201e+06	763112	1.46055e+06	668083	998939	1.25261e+06	887367	300412
M315T366	Flusilazole	315.102	366.004	315.1	5.17956	C16H15F2N3Si	C18733	[M]+	BioDeepDB	0.954454	pos	1	1.01672e+07	1.15906e+07	5.97204e+06	1.44536e+07	1.10101e+07	3.22839e+06	3.12208e+06	1.04746e+07	8.46995e+06	4.78721e+06	8.88559e+06	4.60586e+06
M275T93_2	Flutamide	275.065	93.1425	276.072	0.235616	C11H11F3N2O3	C07653	[M-H]-	mzCloud	0.844838	neg	1	3.63285e+06	3.81292e+06	2.63993e+06	2.37305e+06	3.9429e+06	6.05671e+06	5.76276e+06	3.48582e+06	3.87376e+06	5.1265e+06	7.79936e+06	4.52311e+06
M323T583	Flutolanil	323.11	582.827	323.113	11.7158	C17H16F3NO2	C18502	[M]-	mzCloud	0.896449	neg	1	1.96099e+06	1.49193e+06	198513	1.25886e+06	1.85004e+06	701896	594497	510723	1.06805e+06	1.36777e+06	1.5264e+06	2.97675e+06
M411T696	Fluvastatin	411.19	696.063	411.185	12.7474	C24H26FNO4	C07014	[M]-	BioDeepDB	0.816465	neg	1	1.16813e+06	138149	117852	604027	126733	129084	172525	68204.1	496677	988846	258015	472522
M301T618	Fluvoxamine	301.145	618.155	318.156	8.79975	C15H21F3N2O2	C07571	[M+H-H2O]+	BioDeepDB	0.764771	pos	1	3.56035e+06	4.27239e+06	3.69663e+06	3.62068e+06	3.94883e+06	3.9716e+06	3.83358e+06	3.76535e+06	4.30389e+06	3.93083e+06	4.14307e+06	3.87586e+06
M441T835	Folic acid	441.252	834.665	441.14	2.59122	C19H19N7O6	C00504	[M]-	BioDeepDB	0.612407	neg	1	4.97219e+06	4.61296e+06	4.55543e+06	5.77591e+06	4.55815e+06	4.64537e+06	5.30326e+06	4.51585e+06	4.45879e+06	5.97088e+06	8.06914e+06	5.14875e+06
M474T533	Folinic acid	474.174	532.635	473.166	0.925947	C20H23N7O7	C03479	[M+H]+	BioDeepDB	0.639322	pos	1	4.63195e+06	3.03705e+06	3.01779e+06	2.35333e+06	1.60098e+06	3.20857e+06	3.34093e+06	2.40218e+06	2.25654e+06	1.21904e+06	1.76363e+06	231181
M83T459_2	Fomepizole	83.0602	459.423	82.0531	1.87579	C4H6N2	C07837	[M+2ACN+2H]2+	MoNA	5.82567e-07	pos	2	1.90937e+09	4.1298e+08	4.15649e+08	1.11225e+09	1.26438e+09	3.77113e+08	1.92306e+09	3.74249e+08	6.98904e+08	2.72141e+09	3.4475e+08	2.23608e+09
M419T724	Fomesafen	418.964	723.937	437.99	19.2116	C15H10ClF3N2O6S	C18736	[M-H2O-H]-	MoNA	1	neg	1	946289	1.26073e+06	952334	1.35602e+06	847468	1.16708e+06	857225	1.1557e+06	808200	1.25996e+06	805149	964360
M269T726	Formononetin	269.079	725.558	268.074	5.55508	C16H12O4	C00858	[M+H]+	BioDeepDB	0.63639	pos	1	1.50677e+07	1.20951e+07	2.17783e+07	2.23936e+07	1.42745e+07	1.48852e+07	1.51971e+07	1.47062e+07	6.48013e+06	1.51688e+07	8.86677e+06	6.58309e+06
M517T143	Formononetin 7-O-glucoside-6''-O-malonate	517.085	142.73	516.127	26.2885	C25H24O12	C16222	[M+H]+	BioDeepDB	0.999026	pos	1	9.39906e+06	7.18972e+06	7.61193e+06	732334	979225	4.89591e+06	8.75627e+06	1.33259e+06	8.46634e+06	3.59861e+06	5.26169e+06	573696
M345T430	Formoterol	345.184	430.128	344.174	9.08682	C19H24N2O4	C07805	[M+H]+	mzCloud	0.771195	pos	1	3.22486e+06	3.06837e+06	2.79292e+06	2.79182e+06	1.19655e+06	3.12236e+06	2.93656e+06	3.34156e+06	6.4351e+06	2.66586e+06	4.41612e+06	2.83031e+06
M164T682	Formylanthranilic acid	164.035	681.774	165.043	2.55686	C8H7NO3	C05653	[M-H]-	BioDeepDB	0.719477	neg	1	2.52467e+06	2.50323e+06	4.10969e+06	2.63504e+06	3.46305e+06	2.64528e+06	2.82279e+06	3.48129e+06	2.48283e+06	2.78086e+06	3.66489e+06	2.55165e+06
M563T815_1	Fosinopril	563.316	814.82	563.301	26.3508	C30H46NO7P	C07016	[M]-	MoNA	0.826332	neg	1	6.35436e+06	3.22904e+06	1.98602e+06	5.25753e+06	4.53654e+06	1.82936e+06	2.16132e+06	6.00128e+06	6.16059e+06	3.01242e+06	4.48239e+06	6.59795e+06
M208T724	Fraxetin	208.039	724.487	208.037	8.7986	C10H8O5	C09265	[M]+	mzCloud	0.695955	pos	1	3.49725e+07	3.12043e+07	3.20168e+07	3.15031e+07	2.79063e+07	3.38623e+07	2.1968e+07	3.4412e+07	3.22771e+07	7.06282e+07	2.08052e+07	2.86961e+07
M222T97	Fraxidin	222.049	97.1063	222.053	18.2729	C11H10O5	C17479	[M]-	GNPS	1	neg	1	1.24535e+07	6.98738e+06	7.31511e+06	7.55729e+06	1.37779e+07	5.91938e+06	1.13093e+07	6.18942e+06	1.17924e+07	1.37934e+07	1.49196e+07	748539
M370T92_2	Fraxin	370.087	92.1312	370.09	7.93488	C16H18O10	C09266	[M]-	mzCloud	0.653776	neg	1	5.1213e+07	1.02909e+08	7.14261e+07	4.97958e+07	9.8106e+07	3.27354e+07	5.18011e+07	5.23665e+07	5.48615e+07	7.61378e+07	5.42191e+07	7.49429e+07
M321T77	Fructose 1,6-bisphosphate	320.978	77.3446	339.996	0.114789	C6H14O12P2	C00354	[M-H2O-H]-	BioDeepDB	0.578182	neg	1	80336.6	731565	493435	305120	450252	242035	224567	278510	299311	112727	238723	74935.2
M185T786	Fuberidazole	185.075	786.033	184.064	19.4589	C11H8N2O	C18737	[M+H]+	BioDeepDB	0.988453	pos	1	1.95397e+07	1.24432e+07	2.42298e+07	2.24188e+07	3.12881e+07	6.81548e+06	6.54468e+06	1.93833e+07	8.95109e+06	7.83741e+06	2.0781e+07	6.64093e+06
M245T441	Fucose 1-phosphate	245.042	441.109	244.035	1.15515	C6H13O8P	C02985	[M+H]+	BioDeepDB	0.641741	pos	1	4.33049e+06	1.53064e+07	1.03096e+07	5.59323e+06	1.28282e+07	1.28407e+07	3.1682e+06	4.1205e+06	4.38933e+06	6.34559e+06	3.701e+06	1.83119e+07
M639T822_2	Fucoxanthin	639.413	821.78	658.423	12.1364	C42H58O6	C08596	[M-H2O-H]-	MoNA	0.705661	neg	1	5.56688e+06	9.61842e+06	883561	3.40866e+06	4.76899e+06	7.58518e+06	3.95206e+06	1.29785e+07	886220	6.37722e+06	5.28535e+06	1.83883e+06
M458T343	Fumagillin	458.225	343.195	458.231	10.9494	C26H34O7	C09668	[M]-	BioDeepDB	0.999813	neg	1	95119.3	3437.22	118383	167806	731789	8545.19	267337	10966.9	258641	269432	457468	457312
M115T106	Fumaric acid	115.003	105.882	116.011	0.0303955	C4H4O4	C00122	[M-H]-	BioDeepDB	0.575466	neg	1	6.24809e+06	9.4648e+06	2.64726e+06	1.24136e+07	8.55592e+06	7.94996e+06	5.64543e+06	3.89219e+06	1.01259e+07	8.05497e+06	6.21284e+06	9.39111e+06
M578T839	Fumitremorgin A	578.299	839.288	579.294	19.607	C32H41N3O7	C20564	[M-H]-	GNPS	1	neg	1	1.32668e+06	539114	33994.2	2.04818e+06	778425	134816	1.82651e+06	2.83369e+06	3.73741e+06	1.60722e+06	1.46486e+06	2.34557e+06
M363T586	Furathiocarb	363.141	586.426	382.156	8.22825	C18H26N2O5S	C18650	[M-H2O-H]-	GNPS	0.999096	neg	1	532966	261841	1676.5	991772	876643	15988.8	144697	2734.9	16057.7	267783	330277	478724
M225T768_1	Furazolidone	225.043	767.777	225.039	17.9156	C8H7N3O5	C07999	[M]+	mzCloud	1	pos	1	2.4379e+06	812656	3.74849e+06	3.76207e+06	5.08985e+06	4.19907e+06	5.0262e+06	3.99215e+06	3.87828e+06	3.27705e+06	8.05113e+06	4.14735e+06
M329T545	Furosemide	329.001	545.495	330.008	1.10187	C12H11ClN2O5S	C07017	[M-H]-	BioDeepDB	0.808666	neg	1	201956	792285	443180	1.32755e+06	722710	313152	243252	756419	676607	1.2459e+06	913853	300563
M337T573	Fusarenone X	337.123	572.633	354.132	2.89174	C17H22O8	C19583	[M+H-H2O]+	mzCloud	0.602291	pos	1	2.35396e+06	1.92339e+06	13317.6	2.21818e+06	2.27267e+06	1.16734e+06	1.04802e+06	70627.8	1.90733e+06	1.93438e+06	2.41559e+06	4.11614e+06
M589T302_2	GDP-L-fucose	589.081	302.435	589.082	1.20755	C16H25N5O15P2	C00325	[M]-	BioDeepDB	0.641584	neg	1	3.26055e+06	2.07107e+06	6.27811e+06	3.30472e+06	5.35529e+06	4.62818e+06	1.3535e+06	2.18218e+06	4.3661e+06	4.06355e+06	4.2755e+06	4.23977e+06
M574T143_2	GDP-beta-L-colitose	574.1	142.792	573.087	10.1584	C16H25N5O14P2	C20613	[M+H]+	BioDeepDB	0.972426	pos	1	9.15094e+06	6.02803e+06	5.27607e+06	2.71695e+06	1.54818e+07	7.58236e+06	1.49474e+07	5.15583e+06	1.01439e+07	4.26921e+06	7.76644e+06	4.35994e+06
M364T102	GMP	364.062	101.689	363.058	7.93424	C10H14N5O8P	C00144	[M+H]+	BioDeepDB	4.27879e-16	pos	2	4.83749e+07	9.89754e+07	8.2156e+07	5.10863e+07	5.98451e+07	6.73933e+07	5.73152e+07	5.83447e+07	5.46623e+07	6.64638e+07	6.13177e+07	2.16023e+07
M259T171	GW 9662	259.025	171.373	276.03	9.37676	C13H9ClN2O3	C15627	[M+H-H2O]+	BioDeepDB	0.869069	pos	1	1.28003e+07	1.59944e+07	1.44807e+07	1.51719e+07	1.58759e+07	1.08653e+07	1.67437e+07	1.44932e+07	1.43335e+07	1.42267e+07	1.50965e+07	1.23077e+07
M172T727_2	Gabapentin	172.133	726.982	171.126	0.362906	C9H17NO2	C07018	[M+H]+	mzCloud	0.704183	pos	1	6.81478e+06	7.17153e+06	7.50965e+06	7.87923e+06	5.49582e+06	8.51821e+06	6.38254e+06	5.97581e+06	7.47243e+06	6.39115e+06	9.8843e+06	3.32453e+06
M181T94	Galactitol	181.072	93.7608	182.079	1.05682	C6H14O6	C01697	[M-H]-	BioDeepDB	0.592697	neg	1	1.98491e+08	1.83605e+08	2.72218e+08	2.48549e+08	3.98812e+08	6.94191e+07	1.24628e+07	1.51089e+08	7.61008e+07	7.27434e+07	1.38553e+07	4.38954e+07
M177T103	Galactonic acid	177.039	103.072	196.058	2.62034	C6H12O7	C00880	[M-H2O-H]-	mzCloud	0.649725	neg	1	2.82574e+06	1.05015e+07	3.59615e+06	1.21082e+07	2.87021e+06	2.64656e+06	2.23168e+06	2.94204e+06	5.35221e+06	1.07721e+07	1.23433e+07	1.42137e+07
M253T103	Galactosylglycerol	253.093	102.606	254.1	1.15704	C9H18O8	C05401	[M-H]-	MetaDNA	0.000122489	neg	2	1.68394e+07	1.10092e+07	1.57634e+07	2.92954e+07	1.57106e+07	1.05961e+07	6.24086e+06	2.24681e+07	1.06962e+07	1.01853e+07	8.18694e+06	8.99531e+06
M444T766	Galactosylsphingosine	444.33	765.509	461.335	4.09754	C24H47NO7	C01747	[M+H-H2O]+	BioDeepDB	1.79321e-11	pos	2	1.79364e+07	1.45451e+07	3.09574e+06	7.71116e+06	7.02279e+06	7.35588e+06	9.0546e+06	9.83652e+06	4.10356e+06	2.29266e+06	381528	4.89694e+06
M175T324	Galacturonic acid	175.024	323.545	194.043	1.58831	C6H10O7	C08348	[M-H2O-H]-	mzCloud	0.619461	neg	1	4.13117e+06	6.57181e+06	2.67778e+06	6.17167e+06	2.62431e+06	2.32711e+06	2.58699e+06	2.56399e+06	3.42481e+06	5.68577e+06	3.85467e+06	1.29668e+07
M169T159	Gallic acid	169.016	159.22	170.022	12.4735	C7H6O5	C01424	[M-H]-	BioDeepDB	5.77886e-08	neg	2	3.68795e+07	2.10315e+07	2.69209e+07	2.16074e+07	2.59454e+07	1.19189e+07	1.45219e+07	9.51118e+06	4.60817e+07	1.49583e+07	1.192e+07	2.51371e+07
M609T786_1	Gambogic acid	609.283	786.191	628.304	3.61628	C38H44O8	C10062	[M-H2O-H]-	MoNA	0.649016	neg	1	5.56201e+06	3.43137e+06	2.83336e+06	3.17366e+06	4.42221e+06	2.02385e+06	4.24384e+06	5.50634e+06	3.68825e+06	2.88742e+06	3.5572e+06	5.62058e+06
M87T744	Gamma-Butyrolactone	87.045	744.269	86.0368	9.85698	C4H6O2	C01770	[M+H]+	BioDeepDB	0.747071	pos	1	1.42575e+08	1.24396e+08	1.28434e+08	1.3246e+08	1.30084e+08	1.27902e+08	1.31527e+08	1.2131e+08	1.16498e+08	1.22497e+08	1.21796e+08	1.25591e+08
M278T389	Gamma-Linolenic acid	278.185	388.582	278.225	0.534718	C18H30O2	C06426	[M]+	BioDeepDB	0.580512	pos	1	5.32816e+06	3.35412e+06	1.53116e+06	1.44529e+06	5.35756e+06	997271	2.31285e+06	2.79091e+06	265251	200006	919779	1.69845e+06
M393T837	Gamma-Tocotrienol	393.309	836.893	410.318	5.05925	C28H42O2	C14155	[M+H-H2O]+	BioDeepDB	0.625216	pos	1	2.92765e+07	5.19575e+07	5.97107e+06	3.20105e+06	9.04176e+06	157622	8.50236e+06	27715.6	8.63947e+06	453893	1.28109e+07	3.20402e+06
M404T74	Gardenoside	404.13	74.4925	404.132	4.65907	C17H24O11	C09779	[M]-	mzCloud	0.634706	neg	1	2.20388e+06	1.18996e+06	4.04007e+06	2.00467e+06	3.59868e+06	2.39994e+06	3.28317e+06	1.89983e+06	4.87513e+06	2.57432e+06	3.95517e+06	4.65932e+06
M356T452	Gatifloxacin	356.146	451.683	375.159	14.4608	C19H22FN3O4	C07661	[M-H2O-H]-	GNPS	0.97861	neg	1	257907	987655	235607	251731	756272	157358	866340	227064	1.43977e+06	1.2268e+06	626063	699986
M365T648	Gein	365.209	648.405	384.23	7.23643	C24H32O4	C17058	[M-H2O-H]-	MoNA	0.798801	neg	1	1.19532e+06	33307.2	4863.47	485552	301883	4760.63	97152.3	16555.8	180320	724575	265306	426636
M263T359_2	Gemcitabine	263.073	358.516	263.072	3.4979	C9H11F2N3O4	C07650	[M]-	MoNA	0.536001	neg	2	552278	1.16981e+06	214039	1.83167e+06	1.69798e+06	185035	285538	1.13575e+06	645029	2.23748e+06	3.83951e+06	9.99023e+06
M249T801	Gemfibrozil	249.149	800.966	250.157	0.989114	C15H22O3	C07020	[M-H]-	MoNA	0.612054	neg	1	1.45948e+06	1.70034e+06	1.19412e+06	1.59672e+06	1.87158e+06	1.70859e+06	1.50439e+06	1.79449e+06	1.76519e+06	1.58394e+06	1.80781e+06	1.47433e+06
M226T663	Genipin	226.087	663.209	226.084	12.8039	C11H14O5	C09780	[M]+	BioDeepDB	0.77287	pos	1	1.01028e+06	877580	931958	484106	1.67579e+06	1.26794e+06	775622	1.0981e+06	880220	748875	436092	784516
M388T687	Geniposide	388.14	686.504	388.137	8.24182	C17H24O10	C09781	[M]-	mzCloud	0.928841	neg	1	104695	29047.9	308554	12010.9	159287	337104	26153.8	189447	183907	10380.5	27312.1	0
M374T399	Geniposidic acid	374.121	399.223	374.121	0.170203	C16H22O10	C11673	[M]-	mzCloud	0.595528	neg	1	1.17047e+06	2.02005e+06	1.75906e+06	1.13416e+06	1.76395e+06	1.85098e+06	1.55947e+06	1.19319e+06	1.061e+06	1.06715e+06	1.39766e+06	1.26969e+06
M269T688	Genistein	269.045	687.677	270.053	0.278815	C15H10O5	C06563	[M-H]-	BioDeepDB	6.26195e-13	neg	2	1.20577e+07	8.44746e+06	2.35753e+07	7.39629e+06	1.94008e+07	6.43593e+06	3.15496e+06	4.65832e+06	2.10594e+06	6.83149e+06	5.90202e+06	6.60274e+06
M433T825	Genistin	433.345	824.762	432.106	1.09791	C21H20O10	C09126	[M+H]+	BioDeepDB	0.597	pos	1	3.32953e+07	6.17297e+07	4.79417e+07	2.38023e+07	2.24515e+07	1.1488e+07	1.22133e+07	7.07744e+06	1.08032e+07	1.59796e+07	9.62434e+06	1.02542e+07
M468T738	Gentamicin A	468.235	738.301	468.243	1.07948	C18H36N4O10	C01917	[M]+	BioDeepDB	0.710917	pos	1	178754	232419	0	35902.5	331447	0	922548	11755.6	1.7744e+07	4.68299e+06	1.58049e+06	4.54675e+06
M455T337	Gentamicin A2	455.224	336.856	455.212	19.16	C17H33N3O11	C17701	[M-H2O+NH4]+	BioDeepDB	0.953533	pos	1	390826	247756	2.02883e+06	475885	927629	781991	2.57714e+06	436975	733957	1.00336e+06	3.13045e+06	4.2958e+06
M432T460	Gentamicin C1a	432.279	459.502	449.285	2.61326	C19H39N5O7	C00908	[M+H-H2O]+	BioDeepDB	0.665884	pos	1	1.22517e+07	9.69095e+06	9.99575e+06	1.38076e+07	9.718e+06	1.0445e+07	1.00266e+07	1.02563e+07	9.09573e+06	1.09589e+07	9.93841e+06	8.53852e+06
M464T765	Gentamicin C2b	464.305	764.674	463.301	6.50401	C20H41N5O7	C17706	[M+H]+	MetaDNA	0.0666977	pos	2	1.97488e+07	1.80762e+07	1.32456e+07	3.27563e+06	1.31071e+07	4.15515e+06	6.44944e+06	3.96301e+06	3.01087e+06	1.10294e+07	3.30753e+06	2.1605e+06
M483T839	Gentamicin X2	483.268	839.288	482.259	4.93092	C19H38N4O10	C17702	[M+H]+	MetaDNA	0.0381833	pos	2	1.72446e+07	3.94104e+07	7.28024e+06	3.43237e+06	1.10349e+07	7.0666e+06	1.17842e+07	1.15278e+07	2.49555e+07	8.80828e+06	1.29662e+07	1.45653e+07
M137T762	Gentisate aldehyde	137.024	761.945	138.032	2.11802	C7H6O3	C05585	[M-H]-	BioDeepDB	0.652161	neg	1	6.36471e+06	1.98829e+06	7.90344e+06	6.60146e+06	2.07801e+06	1.05034e+07	2.00756e+06	2.05372e+06	904302	1.3968e+07	8.7003e+06	8.96483e+06
M153T443	Gentisic acid	153.02	442.551	154.027	3.14677	C7H6O4	C00628	[M-H]-	BioDeepDB	4.50308e-10	neg	2	1.81292e+07	1.60255e+07	1.31714e+07	1.54811e+07	1.68946e+07	1.66323e+07	9.19642e+06	9.74399e+06	1.28286e+07	1.33904e+07	8.64036e+06	1.46618e+07
M153T49	Geranial	153.127	48.9015	152.12	0.0466951	C10H16O	C01499	[M+H]+	mzCloud	0.853657	pos	1	1.6053e+06	1.56912e+06	517547	1.41419e+06	5.01568e+06	590580	1.39198e+06	1.46501e+06	3.97929e+06	1.62873e+06	1.01776e+07	8.44211e+06
M169T558	Geranic acid	169.122	558.328	168.115	0.588691	C10H16O2	C16461	[M+H]+	BioDeepDB	0.634608	pos	1	946385	3.50829e+06	919140	2.31265e+06	913124	871098	7.47902e+06	893581	5.10242e+06	908657	859462	3.84906e+06
M135T186_2	Geraniol	135.113	186.02	154.136	29.1915	C10H18O	C09871	[M-H2O-H]-	MoNA	0.852031	neg	1	3.27897e+06	2.59598e+06	4.14423e+06	2.58987e+06	1.53329e+06	1.84885e+06	1.68264e+06	2.54396e+06	3.44461e+06	3.08339e+06	572727	4.8977e+06
M196T810	Geranyl acetate	196.141	810.082	196.146	27.8373	C12H20O2	C09861	[M]+	BioDeepDB	0.841132	pos	1	2.13738e+06	2.36738e+06	5.81892e+06	3.39704e+06	2.33953e+06	3.09061e+06	274513	285349	120080	172046	1.06512e+06	249784
M290T747	Geranylgeraniol	290.268	746.778	290.261	25.0488	C20H34O	C09094	[M]+	BioDeepDB	0.250532	pos	2	1.49735e+07	1.71408e+07	1.10925e+07	1.14958e+07	1.11413e+07	1.44978e+07	9.5186e+06	1.47788e+07	7.05891e+06	5.70406e+06	5.52229e+06	7.6527e+06
M449T437	Geranylgeranyl-PP	449.189	436.605	450.194	5.00688	C20H36O7P2	C00353	[M-H]-	BioDeepDB	0.789267	neg	1	176764	83936.5	136165	192965	201810	124561	111122	177020	9598.53	247363	17391.2	37514
M346T385	Gibberellin A3	345.959	384.514	346.142	4.41498	C19H22O6	C01699	[M]-	BioDeepDB	0.644311	neg	1	3.21553e+06	3.36941e+06	3.68512e+06	3.02176e+06	3.40056e+06	3.12489e+06	3.82211e+06	3.12646e+06	2.76448e+06	3.11014e+06	3.1247e+06	2.62784e+06
M348T502	Gibberellin A53	348.202	501.714	348.194	22.6139	C20H28O5	C06094	[M]-	MoNA	0.987445	neg	1	1.67816e+06	2.17474e+06	1.07682e+06	2.13718e+06	1.06176e+06	809944	991394	2.13544e+06	577790	612403	861810	2.15069e+06
M330T323_2	Gibberellin A7	330.154	323.453	330.147	21.3197	C19H22O5	C11867	[M]-	mzCloud	0.966261	neg	1	468463	411616	426503	257788	619772	239540	720176	308018	493375	419375	542090	2481.43
M316T615	Gibberellin A9	316.174	615.317	316.168	20.1586	C19H24O4	C11863	[M]-	MoNA	1	neg	1	198778	297917	136919	17290.7	89920.8	27207.4	476382	124898	22127.5	176162	199560	0
M293T786	Gingerol	293.177	785.824	294.183	4.95737	C17H26O4	C10462	[M-H]-	MoNA	0.00299028	neg	2	4.72108e+07	4.13129e+07	4.949e+07	4.28327e+07	2.99903e+07	3.28602e+07	4.82095e+07	4.85422e+07	3.41621e+07	4.83623e+07	6.82893e+07	4.4994e+07
M346T822	Ginkgoic acid	346.242	821.933	346.251	26.586	C22H34O3	C10794	[M]-	BioDeepDB	0.822258	neg	1	5.38582e+06	7.42983e+06	5.83955e+06	6.97004e+06	6.6394e+06	4.66652e+06	4.47063e+06	3.48212e+06	2.59562e+06	3.45917e+06	2.82308e+06	875559
M439T450	Ginkgolide C	439.127	449.793	440.132	6.43894	C20H24O11	C07603	[M-H]-	BioDeepDB	0.928458	neg	1	139837	353449	326795	303139	252195	390123	471491	320259	371628	271861	322950	414787
M781T399	Ginsenoside A2	781.486	399.154	800.492	15.6295	C42H72O14	C08946	[M-H2O-H]-	MoNA	0.992605	neg	1	37138.9	191075	320724	11830.2	166603	287334	162648	48824	241709	144842	132294	397744
M323T626	Glabranin	323.127	626.417	324.136	6.49146	C20H20O4	C09752	[M-H]-	MoNA	0.808364	neg	1	170105	305396	516632	64106.6	93493.4	967444	159193	391917	143909	126909	168987	57569.7
M479T739	Glaucarubin	479.236	738.566	496.231	16.4074	C25H36O10	C08760	[M+H-H2O]+	BioDeepDB	0.814698	pos	1	215329	929245	110575	68583.2	151676	13956.9	171626	764344	563180	2.09286e+06	235709	1.75887e+06
M423T632	Glucoiberin	423.033	632.318	423.033	0.607543	C11H21NO10S3	C08411	[M]-	MoNA	0.662326	neg	1	159835	385669	26803.7	213981	227341	10901.2	411205	27900.3	836336	498167	293186	491263
M196T85	Gluconic acid	196.053	85.3065	196.058	0.820802	C6H12O7	C00257	[M]-	BioDeepDB	0.583271	neg	1	1.78779e+07	3.37854e+07	3.35373e+07	2.22918e+07	2.68039e+07	3.92815e+07	1.86291e+07	3.89721e+07	2.10706e+07	1.82025e+07	1.74734e+07	1.24591e+07
M159T199	Gluconolactone	159.028	198.811	178.048	5.69578	C6H10O6	C00198	[M-H2O-H]-	BioDeepDB	0.0195358	neg	2	4.80221e+07	2.61e+07	2.16271e+07	4.41786e+07	5.52549e+07	1.49836e+07	5.13869e+07	3.04521e+07	7.65861e+07	1.54574e+07	9.89773e+07	1.32977e+08
M420T397	Glucoraphanin	420.04	396.533	437.048	2.07463	C12H23NO10S3	C08419	[M+H-H2O]+	mzCloud	0.77305	pos	1	1.79779e+06	1.20439e+07	1.12828e+07	1.58827e+06	4.57312e+06	5.02537e+06	1.40672e+07	9.34834e+06	1.60175e+07	9.43257e+06	1.6587e+07	1.08288e+07
M260T97	Glucosamine 6-phosphate	260.052	96.9012	259.046	0.107598	C6H14NO8P	C00352	[M+H]+	BioDeepDB	0.583294	pos	1	5.28396e+07	1.40506e+08	4.77274e+07	3.41781e+07	1.35849e+08	8.26954e+06	3.77539e+07	3.7845e+07	5.13939e+07	6.44655e+07	3.83507e+07	9.96587e+07
M243T95	Glucose 6-phosphate	243.026	94.7924	260.03	16.1615	C6H13O9P	C00092	[M+H-H2O]+	mzCloud	0.000190639	pos	2	2.83683e+08	1.60402e+08	6.73864e+07	2.12073e+08	1.84315e+08	9.29745e+07	1.28388e+08	1.94312e+08	7.98873e+07	8.61624e+07	1.63617e+08	1.07845e+08
M390T343	Glucotropaeolin	390.038	343.315	409.05	17.2046	C14H19NO9S2	C02153	[M-H2O-H]-	BioDeepDB	0.880229	neg	1	8591.2	135400	275765	219052	128006	90016.7	92731.4	143257	67501.5	136790	122639	0
M147T136	Glutamine	147.078	136.404	146.069	8.04389	C5H10N2O3	C00303	[M+H]+	mzCloud	0.686394	pos	1	1.47607e+07	3.19502e+07	2.88823e+07	4.43078e+07	1.22335e+07	7.60456e+06	6.10015e+07	3.39017e+07	4.99465e+07	6.45748e+07	9.89693e+06	3.39598e+07
M257T553	Glutamylglutamic acid	257.075	552.596	276.096	8.99446	C10H16N2O7	C01425	[M-H2O-H]-	MoNA	0.890397	neg	1	349971	440422	335732	359617	356712	348631	335802	348540	1.16874e+06	581939	817485	544506
M117T196	Glutarate semialdehyde	117.057	196.203	116.047	9.50341	C5H8O3	C03273	[M+H]+	BioDeepDB	0.742269	pos	1	3.59988e+07	3.38777e+07	3.06818e+07	2.96362e+07	3.61823e+07	2.54509e+07	3.91597e+07	2.65594e+07	3.473e+07	3.60723e+07	3.65212e+07	3.08204e+06
M131T81	Glutaric acid	131.034	81.1471	132.042	0.00489507	C5H8O4	C00489	[M-H]-	BioDeepDB	0.576036	neg	1	2.44294e+07	3.05658e+07	3.33063e+07	2.85403e+07	2.51575e+07	2.17055e+07	2.42205e+07	3.21426e+07	3.33688e+07	3.20367e+07	3.00574e+07	7.45314e+07
M308T102	Glutathione	308.089	101.959	307.084	6.34345	C10H17N3O6S	C00051	[M+H]+	mzCloud	0.672408	pos	1	2.02529e+08	3.45642e+08	5.38367e+08	1.71603e+08	3.64791e+08	5.03227e+08	1.70112e+08	2.91295e+08	1.27008e+08	1.43041e+08	1.45578e+08	1.28541e+08
M218T718	Glutethimide	218.121	717.928	217.11	14.5466	C13H15NO2	C07489	[M+H]+	mzCloud	0.774314	pos	1	5.37045e+06	4.09819e+06	4.74188e+06	2.56319e+06	1.88615e+07	9.0989e+06	5.90386e+06	6.31578e+06	5.34442e+06	8.03707e+06	4.85896e+06	4.35435e+06
M492T373	Glyburide	492.128	373.296	493.144	16.8951	C23H28ClN3O5S	C07022	[M-H]-	GNPS	0.996884	neg	1	528412	703657	207891	645263	439525	633149	837840	451984	604968	761804	183289	9270.05
M105T86	Glyceric acid	105.018	85.7495	106.027	2.13886	C3H6O4	C00258	[M-H]-	BioDeepDB	0.596226	neg	1	3.94902e+07	4.75845e+07	3.46967e+07	6.55044e+07	3.98634e+07	2.86516e+07	3.79562e+07	2.93235e+07	4.34328e+07	5.64654e+07	4.52506e+07	7.49113e+07
M93T98	Glycerol	93.0551	97.9389	92.0473	0.00737178	C3H8O3	C00116	[M+H]+	BioDeepDB	0.575582	pos	1	1.48056e+07	1.73512e+06	1.72016e+06	1.2538e+07	8.4305e+06	8.22663e+06	7.1286e+06	9.03642e+06	9.77826e+06	5.43107e+06	1.19615e+06	524513
M153T536	Glycerol 3-phosphate	152.995	536.277	172.014	2.36147	C3H9O6P	C00093	[M-H2O-H]-	MoNA	0.608825	neg	1	473786	60256	316225	224329	824056	521492	250864	495122	521345	682816	135403	834601
M258T154	Glycerophosphocholine	258.108	153.975	258.111	6.97612	C8H21NO6P	C00670	[M]+	BioDeepDB	1.0134e-11	pos	2	1.89651e+07	4.97383e+07	3.92706e+07	7.27258e+07	4.81604e+07	6.03566e+07	2.39741e+07	5.09764e+07	6.9013e+07	3.63753e+07	9.74314e+07	2.95555e+07
M283T326	Glycitein	283.068	326.435	284.068	22.5118	C16H12O5	C14536	[M-H]-	BioDeepDB	0.00722083	neg	2	5.79469e+08	5.5799e+08	6.64815e+08	7.03791e+08	4.62702e+08	8.43295e+08	5.47188e+08	6.89362e+08	4.5465e+08	4.44437e+08	5.77877e+08	2.15932e+08
M466T823	Glycocholic acid	466.322	823.386	465.309	13.2197	C26H43NO6	C01921	[M+H]+	BioDeepDB	0.17168	pos	2	2.26378e+08	1.98039e+08	2.99419e+08	3.84019e+08	2.76458e+08	3.14396e+08	2.21947e+08	1.36851e+08	3.30806e+08	2.33651e+08	4.18101e+08	2.67646e+08
M131T110_2	Glycyl-glycine	131.045	110.073	132.054	0.998228	C4H8N2O3	C02037	[M-H]-	BioDeepDB	0.585599	neg	1	1.4171e+07	1.07313e+07	1.51719e+07	1.17849e+07	2.58415e+07	1.22656e+07	2.23598e+07	1.23504e+07	1.63152e+07	1.68365e+07	2.43306e+07	8.4278e+06
M189T297	Glycylleucine	189.123	297.125	188.116	3.48325	C8H16N2O3	C02155	[M+H]+	MoNA	2.95372e-09	pos	2	5.20049e+07	4.57079e+07	3.41018e+07	5.00008e+07	1.50713e+08	3.60693e+07	3.2774e+07	5.74711e+07	4.15008e+07	3.57494e+07	5.72466e+07	8.2034e+07
M453T489	Glycyrrhetinate	453.342	488.853	470.34	21.0345	C30H46O4	C02283	[M+H-H2O]+	mzCloud	0.974173	pos	1	2.695e+06	2.67732e+06	3.079e+06	2.89596e+06	2.33337e+06	3.03948e+06	2.87161e+06	2.56509e+06	2.75801e+06	2.25359e+06	3.07935e+06	3.22863e+06
M91T303	Glyoxylic acid	91.0025	303.185	74.0004	21.4723	C2H2O3	C00048	[M-H]-	BioDeepDB	0.77698	neg	1	1.20711e+07	1.13709e+07	2.91616e+06	1.18499e+07	1.20891e+07	1.24918e+07	1.10417e+07	1.061e+07	1.2427e+07	8.77855e+06	9.45436e+06	2.59519e+06
M152T332	Glyphosate	152.003	331.704	169.014	22.305	C3H8NO5P	C01705	[M+H-H2O]+	MoNA	1	pos	1	538205	781324	1.08221e+06	922799	1.06291e+06	2.16324e+06	884483	702859	241720	568960	217789	1.39832e+06
M175T801	Gramine	175.122	801.453	174.116	7.41646	C11H14N2	C08304	[M+H]+	mzCloud	0.795182	pos	1	5.69115e+07	1.0241e+07	3.76937e+07	1.93708e+07	3.78532e+07	1.04531e+07	5.43543e+07	1.67965e+08	1.20393e+07	2.4984e+07	1.02077e+07	1.04352e+07
M411T817	Grayanotoxin I	411.239	816.706	412.246	0.722775	C22H36O7	C09103	[M-H]-	MoNA	0.986838	neg	1	5.03022e+06	1.45567e+07	1.33479e+07	5.42197e+06	1.1854e+07	9.65068e+06	2.10575e+07	9.04624e+06	1.61731e+07	1.00059e+07	9.69353e+06	9.65627e+06
M353T408	Griseofulvin	353.091	408.246	352.071	21.2582	C17H17ClO6	C06686	[M+H]+	BioDeepDB	0.842736	pos	1	1.42028e+06	2.72398e+06	548858	5216.57	2.38581e+06	84556.1	4.39978e+06	766292	6.54355e+06	2.8646e+06	3.71577e+06	10899.2
M125T127	Guaiacol	125.061	126.674	124.052	8.86903	C7H8O2	C15572	[M+H]+	BioDeepDB	0.738471	pos	1	3.69824e+07	3.89864e+07	3.63692e+07	2.0347e+07	2.93766e+07	3.45361e+07	2.9133e+07	4.51403e+07	3.18298e+07	3.34816e+07	5.53093e+06	3.62845e+07
M231T186_1	Guanabenz	231.018	185.836	230.013	7.41715	C8H8Cl2N4	C07034	[M+H]+	BioDeepDB	0.675497	pos	1	1.68833e+07	1.35172e+07	1.1644e+07	2.41508e+07	7.98814e+06	1.01466e+07	1.27762e+07	1.09188e+07	5.61647e+06	1.80607e+07	3.71188e+06	1.16421e+07
M198T660	Guanethidine	198.185	660.411	198.184	4.16177	C10H22N4	C07036	[M]+	BioDeepDB	0.886852	pos	1	5.29506e+06	5.88998e+06	4.87202e+06	8.23182e+06	7.56156e+06	5.56697e+06	5.58034e+06	6.00254e+06	6.16715e+06	1.00157e+07	5.77232e+06	7.48048e+06
M246T163	Guanfacine	246.018	163.432	245.012	4.85465	C9H9Cl2N3O	C07037	[M+H]+	BioDeepDB	0.667074	pos	1	7.15081e+06	9.74574e+06	1.21525e+07	8.83421e+06	1.02031e+07	1.42096e+07	9.15141e+06	2.35653e+06	8.74764e+06	8.86854e+06	9.55589e+06	7.72095e+06
M116T390	Guanidinoacetate	116.049	389.543	117.054	24.1804	C3H7N3O2	C00581	[M-H]-	mzCloud	0.00152439	neg	2	4.01927e+06	6.18021e+06	1.50083e+06	5.78557e+06	6.03569e+06	2.00096e+06	2.68814e+06	5.24355e+06	4.16073e+06	8.45129e+06	1.46675e+07	7.44366e+07
M175T215	Guanidinosuccinic acid	174.955	214.699	175.059	3.26235	C5H9N3O4	C03139	[M]-	BioDeepDB	4.44604e-05	neg	2	1.53735e+08	3.66088e+07	3.75854e+07	3.40527e+07	3.33071e+07	7.61823e+07	3.79688e+07	1.44091e+08	5.97332e+07	8.68385e+07	1.2868e+08	1.94464e+08
M152T307	Guanine	152.057	306.669	151.049	0.986781	C5H5N5O	C00242	[M+H]+	BioDeepDB	1.44767e-08	pos	2	5.00543e+07	1.50842e+08	9.7631e+06	2.99752e+07	1.00548e+08	2.27138e+07	3.35968e+07	6.31574e+07	2.43323e+07	7.25414e+07	9.27902e+07	1.84645e+07
M284T276	Guanosine	284.099	275.755	283.092	0.274215	C10H13N5O5	C00387	[M+H]+	BioDeepDB	1.34814e-24	pos	2	2.32236e+08	1.88651e+08	2.73498e+08	1.55683e+09	2.0542e+08	2.74414e+08	8.36324e+07	2.68458e+08	1.94911e+08	2.61666e+08	3.52207e+08	1.44734e+08
M346T210	Guanosine 2,3-cyclic phosphate	346.053	209.929	345.047	4.23108	C10H12N5O7P	C06194	[M+H]+	BioDeepDB	7.3374e-14	pos	2	1.71624e+07	3.7512e+07	29168.3	7.39863e+07	1.65833e+07	3.11501e+06	4.95143e+06	1.102e+07	1.1807e+06	841927	5.61007e+06	2.50581e+06
M604T308	Guanosine diphosphate mannose	604.083	307.511	605.077	22.0468	C16H25N5O16P2	C00096	[M-H]-	BioDeepDB	0.842576	neg	1	425682	239171	510500	759343	303861	424385	96867.6	356686	206758	509899	231938	198306
M197T399	Gulonic acid	197.066	398.562	196.058	0.801559	C6H12O7	C00800	[M+H]+	BioDeepDB	0.589732	pos	1	5.44936e+06	5.42702e+06	4.92769e+06	830183	940968	970557	3.61663e+06	5.41831e+06	4.52427e+06	5.48536e+06	4.13515e+06	4.91725e+06
M142T356_2	Guvacoline	142.086	356.335	141.079	0.0108426	C7H11NO2	C16821	[M+H]+	mzCloud	0.602422	pos	1	3.48315e+07	1.4412e+07	3.05249e+07	1.59661e+07	1.40652e+07	2.9645e+07	1.60839e+07	1.61053e+07	1.71942e+07	3.38582e+07	2.68906e+07	1.89423e+07
M101T707	Gyromitrin	101.071	706.569	100.064	4.93659	C4H8N2O	C08305	[M+H]+	MoNA	0.52753	pos	2	2.1123e+08	9.0592e+08	1.2718e+09	2.18255e+08	2.17704e+08	1.60796e+09	2.06018e+08	2.06783e+08	2.14023e+08	2.06784e+08	7.48908e+08	2.00998e+09
M417T560	HC-toxin	417.213	559.643	436.232	2.40918	C21H32N4O6	C15676	[M-H2O-H]-	BioDeepDB	0.99161	neg	1	823249	907542	742500	782423	766243	832963	876791	737000	779197	887761	828609	828885
M283T76	Haematoxylin	283.054	76.0413	302.079	21.9431	C16H14O6	C09931	[M-H2O-H]-	mzCloud	0.895344	neg	1	323637	454749	516371	383165	395161	315426	354154	482301	318758	409886	255322	175880
M329T422	Halofenozide	329.111	422.202	330.113	14.9695	C18H19ClN2O2	C18791	[M-H]-	MoNA	0.999994	neg	1	285922	37518.2	23546.7	235895	514304	3971.85	201882	28970.8	242750	195078	394439	1.06399e+06
M434T492	Halosulfuron-methyl	434.039	491.681	434.041	4.58953	C13H15ClN6O7S	C18442	[M]-	BioDeepDB	0.886006	neg	1	170764	313181	394503	209079	232453	306905	319862	158593	100482	185676	196699	14591.2
M342T193	Haloxyfop	342.019	193.166	361.033	11.8021	C15H11ClF3NO4	C04871	[M-H2O-H]-	MoNA	0.999897	neg	1	979652	980412	832690	871628	1.2741e+06	784253	586244	1.94359e+06	214419	534265	905512	266495
M215T402	Harmaline	215.121	402.278	214.111	13.7822	C13H14N2O	C06536	[M+H]+	BioDeepDB	0.874056	pos	1	1.59249e+06	2.59581e+06	494702	2.22128e+06	2.17449e+06	183845	1.26589e+06	1.64902e+06	1.29103e+07	6.80442e+06	4.27431e+06	6.64241e+06
M183T483	Harmalol	183.092	483.288	200.095	22.4784	C12H12N2O	C06537	[M+H-H2O]+	BioDeepDB	0.865783	pos	1	1.78292e+06	739955	1.01565e+06	716378	928568	896616	957006	2.21592e+06	842295	1.11507e+06	1.35069e+06	1.09734e+06
M182T519	Harman	182.089	519.311	182.084	27.5893	C12H10N2	C09209	[M]-	MoNA	0.989921	neg	1	4.37861e+06	4.41019e+06	4.34906e+06	2.73376e+06	5.28422e+06	6.69737e+06	3.37039e+06	5.10591e+06	3.10397e+06	3.04051e+06	2.56116e+06	2.5075e+06
M477T356	Harpagoside	477.174	356.316	494.179	5.71119	C24H30O11	C09783	[M+H-H2O]+	mzCloud	0.782517	pos	1	1.53318e+07	1.87437e+07	1.39826e+07	1.00568e+07	1.43975e+07	1.32649e+07	2.69548e+07	2.48662e+07	3.34427e+07	1.52787e+07	1.87629e+07	1.97302e+07
M430T747	Hecogenin	430.314	746.641	430.308	13.5689	C27H42O4	C08902	[M]+	BioDeepDB	0.739038	pos	1	2.18025e+06	4.01844e+06	4.10953e+06	2.64222e+06	3.55119e+06	658807	2.62629e+06	2.99988e+06	1.81644e+06	3.02799e+06	4.10578e+06	411728
M599T262_2	Heme	599.168	262.195	616.177	3.25841	C34H32FeN4O4	C00032	[M+H-H2O]+	BioDeepDB	0.705436	pos	1	3.65897e+06	7.641e+06	9.15346e+06	7.79881e+06	6.42784e+06	2.38375e+07	2.23907e+07	6.9251e+06	1.02268e+07	1.1512e+07	8.40967e+06	2.81351e+06
M130T577	Heptanoic acid	130.158	577.284	130.099	2.95535	C7H14O2	C17714	[M]+	BioDeepDB	0.271542	pos	2	1.10326e+08	1.13953e+08	1.09275e+08	1.11977e+08	1.19119e+08	1.12733e+08	1.1035e+08	1.15044e+08	1.1195e+08	1.08745e+08	1.18479e+08	1.05787e+08
M231T279	Heptenophos	230.996	279.163	250.016	7.09308	C9H12ClO4P	C18660	[M-H2O-H]-	MoNA	0.683824	neg	1	472671	333076	452734	466389	496850	50026.6	212925	347543	313390	261864	462983	3.93341e+06
M301T412	Hesperetin	301.067	411.988	302.079	11.4987	C16H14O6	C01709	[M-H]-	BioDeepDB	0.770732	neg	1	277688	450175	99480.5	63356.6	341615	411456	30200.7	174134	174552	17411.7	365052	22382.3
M370T569	Hetacillin	370.127	569.36	389.141	11.9861	C19H23N3O4S	C11729	[M-H2O-H]-	BioDeepDB	0.90623	neg	1	1.01539e+06	1.05934e+06	450669	1.99142e+06	595882	359090	451438	1.68389e+06	1.74031e+06	1.40348e+06	922313	748793
M285T760	Hexadecanedioate	285.206	760.085	286.214	3.42849	C16H30O4	C19615	[M-H]-	mzCloud	5.15392e-06	neg	2	2.69301e+06	806716	726808	665555	2.82134e+06	3.04035e+06	780269	767368	3.67305e+06	861176	907139	824358
M460T90	Hexaflumuron	459.995	90.3403	459.982	28.1433	C16H8Cl2F6N2O3	C18861	[M]-	BioDeepDB	1	neg	1	752145	6.9319e+06	5.08951e+06	921799	7.18652e+06	357450	1.00394e+06	2.28225e+06	3.41258e+06	3.02946e+06	3.6576e+06	4.51018e+06
M102T70_2	Hexylamine	102.128	69.9951	101.12	0.0170709	C6H15N	C08306	[M+H]+	MoNA	0.688201	pos	1	8.8925e+07	9.27101e+07	9.15047e+07	9.14007e+07	6.04924e+07	6.29234e+07	5.51417e+07	6.07551e+07	5.8294e+07	6.2048e+07	5.79714e+07	5.67276e+07
M345T835	Himbacine	345.265	834.591	345.267	3.09758	C22H35NO2	C10598	[M]+	BioDeepDB	0.660379	pos	1	3.25186e+07	7.76863e+07	1.16514e+08	5.22513e+07	4.03647e+07	5.43298e+07	6.83827e+07	3.51023e+07	3.53169e+07	4.90108e+07	1.91028e+07	2.1543e+07
M179T633	Hippuric acid	179.057	632.901	179.058	5.2928	C9H9NO3	C01586	[M]-	BioDeepDB	0.327003	neg	2	1.59244e+07	1.16179e+07	7.31341e+06	1.44639e+07	3.39101e+07	4.55323e+06	1.31423e+07	4.94744e+06	1.65266e+07	4.36529e+07	1.32483e+07	1.78125e+07
M112T78_2	Histamine	112.087	77.7004	111.08	0.00190661	C5H9N3	C00388	[M+H]+	BioDeepDB	0.577101	pos	1	4.92548e+07	6.08799e+07	3.1069e+07	2.84319e+07	5.37094e+07	6.11901e+07	2.1113e+07	3.81869e+07	2.70642e+07	4.53015e+07	2.66648e+07	1.6955e+08
M187T100	Homo-L-arginine	187.119	100.176	188.127	4.06363	C7H16N4O2	C01924	[M-H]-	BioDeepDB	0.614319	neg	1	5.49699e+06	9.69092e+06	2.62547e+06	8.39704e+06	8.81425e+06	3.75986e+06	9.00109e+06	2.36498e+06	7.56396e+06	6.81906e+06	6.14058e+06	4.86473e+06
M239T158	Homocarnosine	239.114	158.43	240.122	3.48452	C10H16N4O3	C00884	[M-H]-	MoNA	0.656924	neg	1	2.19949e+06	1.294e+06	2.04022e+06	4.47489e+06	2.13043e+06	1.55577e+06	1.56555e+07	4.0681e+06	921783	910116	1.68225e+06	1.47353e+06
M207T82	Homocitric acid	207.05	81.572	206.043	0.00692439	C7H10O7	C01251	[M+H]+	BioDeepDB	0.615946	pos	1	1.23473e+08	1.04494e+08	1.2983e+08	1.45636e+08	1.82614e+08	1.06704e+08	1.7186e+08	8.67957e+07	1.39752e+08	1.5782e+08	6.85332e+07	4.56495e+06
M189T198	Homocitrulline	189.123	197.803	189.111	2.19789	C7H15N3O3	C02427	[M]+	BioDeepDB	0.598714	pos	1	6.62094e+06	1.02592e+07	1.50262e+06	5.67708e+06	1.45561e+07	6.7475e+06	3.99496e+06	6.97686e+06	8.16509e+06	5.9734e+06	2.90771e+06	9.75466e+06
M136T102	Homocysteine	136.043	101.542	135.035	0.0816934	C4H9NO2S	C05330	[M+H]+	BioDeepDB	0.576447	pos	1	1.50355e+07	5.63154e+07	5.92479e+07	1.34677e+07	4.4313e+07	5.45148e+07	5.49819e+07	4.96627e+07	5.53521e+07	3.87684e+07	3.56565e+07	5.53958e+06
M168T110	Homogentisate	168.042	109.808	168.042	0.240805	C8H8O4	C00544	[M]-	mzCloud	0.580383	neg	1	1.20319e+07	2.0535e+07	5.28745e+07	3.82125e+07	5.99794e+06	5.75198e+07	1.64781e+07	4.81923e+07	1.35144e+07	1.80033e+07	1.47769e+07	1.8202e+07
M183T666	Homovanillic acid	182.982	666.089	182.058	15.0187	C9H10O4	C05582	[M+H]+	BioDeepDB	0.000613593	pos	2	8.56489e+07	1.94073e+07	1.54519e+08	1.17771e+08	5.358e+07	5.28679e+07	5.91944e+07	6.14816e+07	4.11869e+07	5.23445e+07	5.52103e+07	4.38216e+07
M164T324_2	Hordenine	164.11	323.769	165.115	10.7449	C10H15NO	C06199	[M-H]-	BioDeepDB	0.757831	neg	1	1.51413e+06	5.27583e+08	1.50803e+06	944067	2.10107e+06	830768	1.05246e+06	1.24453e+06	1.18421e+06	5.75802e+08	5.5069e+08	2.36292e+07
M153T101	Hydantoin-5-propionic acid	153.03	101.133	172.048	1.69281	C6H8N2O4	C05565	[M-H2O-H]-	BioDeepDB	0.682404	neg	1	4.55501e+06	5.69624e+06	2.70509e+06	6.05197e+06	5.642e+06	2.70598e+06	3.67583e+06	4.87411e+06	6.53022e+06	6.62463e+06	1.37644e+07	3.04989e+08
M160T646	Hydralazine	160.076	646.241	160.075	3.92698	C8H8N4	C07040	[M]+	BioDeepDB	0.763406	pos	1	1.86974e+06	2.0972e+06	1.83645e+06	1.6525e+06	1.49044e+06	1.71456e+06	1.65945e+06	1.44641e+06	1.64454e+06	2.17593e+06	1.42555e+06	1.70873e+06
M296T93	Hydrochlorothiazide	295.958	93.4583	296.964	1.11346	C7H8ClN3O4S2	C07041	[M-H]-	BioDeepDB	0.682099	neg	1	907089	2.10022e+06	6.11143e+06	2.85199e+06	2.82767e+06	8.38404e+06	4.67874e+06	4.14167e+06	1.04136e+06	2.78717e+06	4.18978e+06	1.18714e+06
M149T622	Hydrocinnamic acid	149.06	622.371	150.068	5.61046	C9H10O2	C05629	[M-H]-	BioDeepDB	0.658684	neg	1	499335	777071	862967	1.05285e+06	179365	529695	832169	554849	941277	272155	217459	205836
M300T752	Hydrocodone	300.162	752.184	299.152	9.70142	C18H21NO3	C08024	[M+H]+	MoNA	0.738877	pos	1	1.53977e+06	2.6874e+06	1.3359e+06	1.06469e+06	1.62252e+06	3.05155e+06	1.4254e+06	1.40862e+06	4.72503e+06	2.28797e+06	1.49689e+06	999718
M443T332	Hydrocortisone succinate	443.213	331.898	462.225	14.1717	C25H34O8	C12888	[M-H2O-H]-	BioDeepDB	0.999986	neg	1	109475	3469.27	144615	269100	658618	128014	342474	7153.5	392512	371122	439493	453124
M330T383_2	Hydroflumethiazide	329.986	382.803	330.991	8.1736	C8H8F3N3O4S2	C07763	[M-H]-	BioDeepDB	0.780307	neg	1	1.97112e+06	1.9292e+06	2.18065e+06	1.60939e+06	1.97842e+06	2.26594e+06	2.08391e+06	2.03731e+06	1.94327e+06	1.86684e+06	2.0804e+06	1.68523e+06
M99T118	Hydrogen phosphate	98.9842	118.093	97.9769	0.563582	H3PO4	C00009	[M+H]+	BioDeepDB	0.586012	pos	1	2.93878e+08	2.97209e+08	3.38112e+08	2.75485e+09	2.74999e+08	2.78011e+09	1.07898e+09	3.07683e+08	1.12842e+09	1.23116e+09	1.02801e+09	1.10063e+09
M268T787	Hydromorphone	268.134	787.152	285.137	17.5183	C17H19NO3	C07042	[M+H-H2O]+	BioDeepDB	0.783806	pos	1	0	37858.8	118724	34387.1	2.04029e+07	1.17058e+07	3.00368e+06	5.39402e+06	3.6869e+06	4.03979e+06	3.33441e+06	6.44397e+06
M110T560	Hydroquinone	110.019	560.02	110.037	8.74832	C6H6O2	C00530	[M]+	BioDeepDB	0.044955	pos	2	4.5104e+08	3.09735e+08	3.07097e+08	5.44147e+08	1.88703e+09	1.5848e+09	1.11867e+09	2.69675e+08	6.38407e+08	2.64252e+08	1.57611e+09	2.84321e+09
M197T419	Hydroxyatrazine	197.128	418.933	197.128	2.64041	C8H15N5O	C06552	[M]+	MoNA	0.908173	pos	1	4.86294e+06	7.42224e+06	1.21911e+06	4.16534e+06	4.21475e+06	1.03934e+06	3.42181e+06	4.14684e+06	5.34678e+06	3.8863e+06	3.54478e+06	467216
M318T365	Hydroxychloroquine	318.165	364.547	335.176	13.3814	C18H26ClN3O	C07043	[M+H-H2O]+	BioDeepDB	0.824042	pos	1	1.9343e+06	2.69058e+06	6.73401e+06	4.50425e+06	3.83437e+06	2.23837e+06	1.35887e+06	2.43783e+06	3.31596e+06	3.67916e+06	4.54798e+06	3.44595e+06
M224T479	Hydroxykynurenine	224.128	479.06	224.08	0.0171929	C10H12N2O4	C02794	[M]+	BioDeepDB	1.48275e-05	pos	2	4.46213e+07	7.96291e+07	3.92319e+07	8.29954e+07	1.42145e+07	6.9076e+07	7.69125e+07	1.40774e+07	4.70314e+07	1.44172e+07	6.98765e+07	1.52013e+07
M91T99	Hydroxypropionic acid	91.041	98.5507	90.0317	18.5927	C3H6O3	C01013	[M+H]+	BioDeepDB	0.832805	pos	1	1.32442e+07	1.58131e+07	1.73547e+07	5.48213e+06	1.42496e+07	1.31624e+07	942438	1.4782e+07	1.17047e+07	9.58148e+06	7.48467e+06	674201
M105T640_1	Hydroxypyruvic acid	105.043	640.004	104.011	0.129811	C3H4O4	C00168	[M+H]+	BioDeepDB	0.577883	pos	1	1.56638e+07	3.02094e+07	7.56733e+06	3.52068e+06	5.18232e+07	5.70982e+07	4.90449e+07	4.77857e+07	1.50011e+07	2.87148e+07	3.167e+07	7.06392e+06
M527T434	Hygromycin B	527.223	433.808	527.233	18.9771	C20H37N3O13	C01925	[M]+	BioDeepDB	0.822261	pos	1	2.71231e+06	2.71333e+06	4.66632e+06	3.09241e+06	1.37651e+06	2.92205e+06	3.79077e+06	1.61015e+06	2.34312e+06	842085	1.64459e+06	1.80602e+06
M536T832	Hyperforin	536.375	831.597	536.387	22.0317	C35H52O4	C07608	[M]-	BioDeepDB	0.783533	neg	1	9.40177e+06	3.11587e+06	7.2814e+06	1.82138e+06	6.0228e+06	1.67834e+07	1.43922e+07	1.10444e+07	1.1677e+07	1.27315e+07	1.93703e+07	1.42977e+07
M504T399	Hypericin	504.077	399.085	504.084	14.0366	C30H16O8	C07606	[M]-	GNPS	0.989093	neg	1	378068	578945	658678	449193	370762	664812	582675	423864	426123	456547	470406	83336.9
M108T92	Hypotaurine	108.011	91.6707	109.02	0.503412	C2H7NO2S	C00519	[M-H]-	BioDeepDB	0.581646	neg	1	3.23432e+07	3.6072e+07	3.59493e+07	2.75218e+07	2.63597e+07	1.86528e+07	1.67113e+07	3.51125e+07	1.93052e+07	2.2295e+07	1.18624e+07	5.80702e+06
M135T187_3	Hypoxanthine	135.03	186.982	136.038	2.43309	C5H4N4O	C00262	[M-H]-	BioDeepDB	1.09521e-31	neg	2	9.53337e+09	5.979e+09	9.0214e+09	7.53388e+09	6.71809e+09	4.38146e+09	7.81134e+09	6.72648e+09	9.76889e+09	9.50662e+09	6.49735e+09	1.11398e+10
M205T325	IBMX	205.107	325.231	222.112	15.5792	C10H14N4O2	C13708	[M+H-H2O]+	mzCloud	0.767655	pos	1	1.12786e+06	1.15255e+06	1.02267e+06	723797	2.19633e+06	954032	1.2329e+06	930991	943460	1.3756e+06	1.15592e+06	1.30765e+06
M428T309	IDP	428.013	308.999	428.013	1.45971	C10H14N4O11P2	C00104	[M]-	BioDeepDB	0.649091	neg	1	503357	445761	497270	1.29447e+06	479038	529719	322873	345390	215434	429720	601133	210756
M347T121	IMP	347.037	120.656	348.047	6.66659	C10H13N4O8P	C00130	[M-H]-	BioDeepDB	1.05439e-06	neg	2	8.26248e+07	3.53977e+07	1.04682e+07	2.09511e+07	7.98072e+06	1.17573e+07	4.83679e+07	2.27767e+07	2.36878e+07	2.99467e+07	7.32821e+06	3.47748e+07
M189T733	Ibuprofen	189.122	732.85	206.131	6.85152	C13H18O2	C01588	[M+H-H2O]+	MoNA	0.725043	pos	1	6.25487e+06	6.83604e+06	6.40512e+06	6.69514e+06	6.42537e+06	5.71223e+06	6.22117e+06	5.955e+06	5.97044e+06	5.60822e+06	5.52253e+06	5.45012e+06
M260T87	Ifosfamide	260.026	86.9279	260.025	5.53498	C7H15Cl2N2O2P	C07047	[M]+	BioDeepDB	0.735614	pos	1	4.26683e+07	3.71427e+07	2.98756e+07	4.87222e+07	4.09912e+07	3.71104e+07	1.94895e+07	3.56469e+07	2.11821e+07	5.23999e+07	2.5564e+07	4.80993e+07
M286T649	Imazamox	286.119	649.109	305.138	0.840241	C15H19N3O4	C18598	[M-H2O-H]-	MoNA	0.987218	neg	1	28076.3	138255	111480	152010	185507	358872	113173	142850	213854	129668	207864	202317
M262T430	Imazapyr	262.118	430.187	261.111	2.9765	C13H15N3O3	C18864	[M+H]+	mzCloud	0.894806	pos	1	1.48307e+06	1.61714e+06	1.11921e+06	2.85562e+06	2.85482e+06	847268	1.16967e+06	1.29057e+06	1.52008e+06	1.87725e+06	806333	2.29919e+06
M310T97	Imazaquin	310.125	96.8501	311.127	17.5208	C17H17N3O3	C05076	[M-H]-	MoNA	1	neg	1	5.18991e+07	3.21894e+07	2.38377e+07	1.21814e+08	3.02042e+07	2.76512e+07	2.32738e+07	3.38188e+07	5.22905e+07	3.91241e+07	2.8315e+07	2.56209e+07
M255T194	Imidacloprid	255.054	194.09	255.052	5.1933	C9H10ClN5O2	C11110	[M]-	BioDeepDB	0.646884	neg	1	6.39203e+06	3.25372e+06	7.20955e+06	5.18014e+06	5.30027e+06	6.36707e+06	5.16186e+06	5.28217e+06	4.83293e+06	4.69867e+06	4.89811e+06	3.84935e+06
M154T477	Imidazol-5-yl-pyruvate	154.041	477.209	154.038	23.431	C6H6N2O3	C03277	[M]+	BioDeepDB	0.4082	pos	2	6.71015e+07	6.43045e+07	6.33468e+07	6.21411e+07	6.54829e+07	6.66988e+07	6.45751e+07	6.37603e+07	6.26925e+07	6.31518e+07	6.53501e+07	5.92551e+07
M125T341	Imidazoleacetic acid	125.035	340.809	126.043	5.15373	C5H6N2O2	C02835	[M-H]-	BioDeepDB	0.0534054	neg	2	4.67588e+07	1.8694e+07	2.36161e+07	2.04134e+07	1.99228e+07	2.24621e+07	1.84875e+07	2.69116e+07	1.95031e+07	1.87053e+07	2.15356e+07	5.78289e+07
M141T486	Imidazolepropionic acid	141.07	485.915	140.059	26.65	C6H8N2O2	C20522	[M+H]+	BioDeepDB	0.991594	pos	1	5.90714e+06	7.15566e+06	2.69676e+06	3.12753e+06	2.9926e+06	3.16398e+06	2.9199e+06	3.06015e+06	4.06686e+06	6.84058e+06	2.71487e+06	7.99578e+06
M172T485	Iminoarginine	172.112	484.832	172.096	20.7854	C6H12N4O2	C21026	[M]+	BioDeepDB	0.991085	pos	1	1.3133e+06	3.5087e+06	3.10454e+06	3.48498e+06	4.50833e+06	2.79688e+06	1.23183e+06	1.32659e+06	2.68289e+06	3.71674e+06	3.28139e+06	2.71688e+06
M131T111	Iminoaspartic acid	131.016	111.33	131.022	0.00367526	C4H5NO4	C05840	[M]+	BioDeepDB	0.0297422	pos	2	5.84114e+07	9.60779e+07	1.04186e+07	1.27335e+09	9.04372e+06	5.04553e+07	1.53967e+08	1.82106e+08	1.08849e+07	5.46921e+08	8.02329e+06	9.10168e+06
M132T179	Iminodiacetic acid	132.029	179.406	133.037	7.3045	C4H7NO4	C19911	[M-H]-	BioDeepDB	0.679467	neg	1	1.17432e+06	970903	871326	1.26474e+06	720211	1.27394e+06	1.40144e+06	659004	766555	1.04687e+06	804221	457797
M281T735	Imipramine	281.21	734.548	280.194	29.945	C19H24N2	C07049	[M+H]+	MoNA	0.901993	pos	1	4.46474e+06	4.83923e+06	8.71695e+06	9.3191e+06	6.3848e+06	4.88154e+06	4.95553e+06	4.19492e+06	444932	569351	665825	359935
M115T99	Indan-1-ol	115.058	99.4958	134.073	29.2754	C9H10O	C01710	[M-H2O-H]-	MoNA	1	neg	1	393723	2.41014e+06	3.14225e+06	464548	5.13063e+06	2.11963e+06	3.26133e+06	2.0392e+06	4.64053e+06	4.1718e+06	3.41826e+06	4.59956e+06
M278T101	Indican	278.099	101.356	295.106	2.85148	C14H17NO6	C08481	[M+H-H2O]+	BioDeepDB	0.616858	pos	1	1.44367e+07	2.63645e+07	2.84058e+07	905042	2.6508e+07	3.09553e+07	2.01048e+07	1.78546e+07	2.85561e+07	2.22547e+07	7.94976e+07	2.06099e+06
M612T835_2	Indinavir	612.34	834.731	613.363	24.9274	C36H47N5O4	C07051	[M-H]-	MoNA	0.801622	neg	1	6.13197e+06	2.50943e+06	2.72201e+06	5.26687e+06	7.66295e+06	2.82554e+06	4.34354e+06	5.47257e+06	1.36961e+07	9.5596e+06	3.47575e+06	1.12732e+07
M118T547_1	Indole	118.066	546.653	117.058	3.09001	C8H7N	C00463	[M+H]+	BioDeepDB	1.40415e-05	pos	2	3.92449e+07	3.59823e+07	4.13998e+07	3.39814e+07	8.15173e+07	2.07902e+07	6.58264e+07	8.28296e+07	2.68987e+07	4.42606e+07	6.37071e+07	2.50049e+08
M162T436	Indole-3-carboxylic acid	162.054	436.434	161.048	1.97383	C9H7NO2	C19837	[M+H]+	BioDeepDB	0.635032	pos	1	5.93879e+06	7.24455e+06	5.91501e+06	4.45943e+06	5.6723e+06	1.07054e+07	3.26137e+06	2.94028e+06	2.32804e+06	4.30016e+06	4.36336e+06	4.96988e+06
M142T69	Indoleacetaldehyde	142.061	68.7862	159.068	0.0296897	C10H9NO	C00637	[M+H-H2O]+	BioDeepDB	0.00455597	pos	2	1.56862e+07	6.30236e+06	6.24226e+06	3.81167e+06	7.14905e+06	410760	9.39025e+06	8.25685e+06	542700	5.47025e+06	1.61441e+07	6.64792e+06
M174T538	Indoleacetic acid	174.055	537.716	175.063	4.58547	C10H9NO2	C00954	[M-H]-	MoNA	0.0790789	neg	2	5.04612e+06	4.81847e+06	4.41708e+06	3.01321e+06	1.09657e+07	5.46472e+06	2.14373e+06	3.18929e+06	2.53384e+06	2.72596e+06	2.74004e+06	4.76814e+06
M288T439	Indoleglycerol phosphate	288.083	439.101	287.056	29.3341	C11H14NO6P	C03506	[M+H]+	BioDeepDB	0.995072	pos	1	497417	2.45713e+06	1.67885e+06	2.07867e+06	389478	1.12142e+06	1.39317e+06	1.70517e+06	1.41442e+06	1.34682e+06	1.4108e+06	1.04138e+06
M204T413	Indolelactic acid	204.068	412.51	205.074	7.32778	C11H11NO3	C02043	[M-H]-	BioDeepDB	5.29886e-09	neg	2	7.65626e+06	1.15657e+06	1.00669e+06	263728	1.51626e+06	1.35521e+06	684965	1.01415e+07	750248	1.58984e+07	2.74191e+07	3.29023e+06
M202T360	Indolepyruvate	202.054	359.938	203.058	12.8718	C11H9NO3	C00331	[M-H]-	MetaDNA	0.0045952	neg	2	4.34555e+06	6.82463e+06	6.94101e+06	2.77239e+06	1.12756e+07	2.37589e+07	3.42508e+06	1.18727e+07	4.75836e+06	4.45409e+06	1.12942e+07	723770
M358T376	Indomethacin	358.081	375.579	357.077	7.51446	C19H16ClNO4	C01926	[M+H]+	BioDeepDB	0.659935	pos	1	635576	1.17956e+06	809293	2.54187e+06	2.67377e+06	1.41531e+06	1.26106e+06	1.57745e+06	1.04527e+06	672069	728745	2.37663e+06
M508T79	Indoxacarb	508.05	78.9539	527.071	4.69099	C22H17ClF3N3O7	C18569	[M-H2O-H]-	GNPS	0.995957	neg	1	393010	416558	89265	23455.8	161151	48335.7	880391	53245	442618	48251.6	797038	13042.3
M269T261	Inosine	269.088	261.04	268.081	1.78148	C10H12N4O5	C00294	[M+H]+	BioDeepDB	1.83041e-20	pos	2	3.96737e+08	7.01487e+08	3.23834e+08	1.84614e+09	1.23211e+09	9.32376e+08	9.06521e+08	4.34363e+08	7.68496e+08	2.27069e+09	7.09702e+08	1.37589e+09
M288T323	Iodotyrosine	287.948	323.482	306.971	12.8057	C9H10INO3	C02515	[M-H2O-H]-	BioDeepDB	0.989854	neg	1	794955	700394	549445	436809	838443	553906	1.01705e+06	485547	606004	829039	772030	62499.1
M310T389	Iprodione	310.009	389.304	329.033	18.2994	C13H13Cl2N3O3	C11208	[M-H2O-H]-	BioDeepDB	0.997039	neg	1	301256	392067	76471	355245	341621	123813	148301	384946	252980	403857	541783	665870
M179T816	Iproniazid	179.107	816.042	179.106	5.71753	C9H13N3O	C11777	[M]-	BioDeepDB	0.997243	neg	1	1.28718e+06	880213	1.30627e+06	1.14811e+06	1.54632e+06	1.40686e+06	1.32022e+06	1.22624e+06	1.5645e+06	1.12976e+06	1.11782e+06	1.31959e+06
M427T659	Irbesartan	427.219	659.474	428.233	14.5372	C25H28N6O	C07469	[M-H]-	MoNA	0.00145786	neg	2	12087.4	5057.24	5541.72	0	4696.59	0	535679	156826	156208	3.28147e+06	928968	235106
M567T747	Irinotecan	567.262	747.064	586.279	1.74357	C33H38N4O6	C16641	[M-H2O-H]-	GNPS	0.659607	neg	1	740560	1.15123e+06	2.4348e+06	792446	428464	3.08349e+06	1.12404e+06	1.44518e+06	586695	225076	850457	359532
M435T781	Irisxanthone	435.102	780.954	436.101	19.2977	C20H20O11	C10067	[M-H]-	mzCloud	0.820343	neg	1	482538	30124	912692	1.14815e+06	1.783e+06	1.43117e+06	1.78507e+06	1.63451e+06	1.31142e+06	6.63665e+06	516338	1.50878e+06
M488T577	Isoalangiside	488.187	577.189	505.195	1.26117	C25H31NO10	C11815	[M+H-H2O]+	BioDeepDB	0.635961	pos	1	1.07409e+07	8.18612e+06	6.06994e+06	7.32845e+06	5.782e+06	8.77996e+06	6.06746e+06	7.44239e+06	3.42943e+06	2.79095e+06	5.32934e+06	2.44309e+06
M88T256	Isobutyric acid	88.0761	256.229	88.0524	0.0202708	C4H8O2	C02632	[M]+	BioDeepDB	0.575357	pos	1	1.86113e+07	1.30679e+07	1.11921e+08	8.42075e+07	5.60156e+07	5.41761e+07	5.60986e+07	9.54166e+07	3.21645e+07	7.23605e+07	3.91755e+07	1.6327e+07
M134T96	Isochavicol	134.081	95.9128	134.073	0.0276841	C9H10O	C20464	[M]+	BioDeepDB	0.575395	pos	1	6.45336e+08	7.37265e+08	9.78426e+08	7.54206e+08	6.36275e+08	8.80537e+08	6.75119e+08	7.96335e+08	7.02243e+08	6.04215e+08	6.24579e+08	6.34476e+08
M497T310	Isochlorogenic acid b	497.112	310.237	516.127	7.88068	C25H24O12	C10468	[M-H2O-H]-	mzCloud	0.708463	neg	1	179132	903.902	0	815137	258391	0	0	259430	176594	3920.34	0	11971.8
M192T103	Isocitric acid	192.032	103.064	192.027	1.12089	C6H8O7	C00311	[M]+	BioDeepDB	1.17005e-05	pos	2	5.98167e+08	5.31678e+08	9.81744e+08	1.78097e+08	1.02347e+09	5.55275e+08	1.70729e+09	3.37648e+08	9.86276e+08	4.35555e+08	2.03634e+09	6.69002e+08
M222T555_2	Isoetharine	222.143	554.668	239.152	9.46543	C13H21NO3	C07053	[M+H-H2O]+	BioDeepDB	0.851749	pos	1	1.5305e+06	912098	757639	1.12144e+06	1.14722e+06	1.62606e+06	1.17585e+06	1.77331e+06	470435	1.80862e+06	880781	1.15898e+06
M145T524	Isoeugenol	145.068	523.602	164.084	17.7651	C10H12O2	C10469	[M-H2O-H]-	BioDeepDB	0.785632	neg	1	884283	1.09938e+06	1.42987e+06	571606	561214	1.39178e+06	930425	1.09005e+06	1.15732e+06	596057	970689	998939
M193T236	Isoferulic acid	193.05	235.895	194.058	2.91698	C10H10O4	C10470	[M-H]-	MoNA	0.783478	neg	1	1.26318e+06	773582	2.70332e+06	1.14692e+06	2.17862e+06	942314	1.08334e+06	594812	1.12497e+06	1.82903e+06	1.1658e+06	800404
M222T440	Isofraxidin	222.059	440.227	222.053	27.7639	C11H10O5	C17480	[M]-	MoNA	1	neg	1	3.86542e+06	7.30374e+06	2.03609e+06	2.00329e+06	8.44652e+06	2.56794e+06	2.10629e+06	5.59208e+06	4.03693e+06	5.14501e+06	1.68436e+07	1.45424e+07
M128T102_2	Isoguvacine	128.071	101.83	127.063	0.299427	C6H9NO2	C13694	[M+H]+	MoNA	0.985412	pos	1	1.33477e+08	1.5177e+08	1.4436e+08	1.30778e+08	1.68949e+08	1.30058e+08	1.65166e+08	1.35479e+08	2.2539e+08	1.84603e+08	2.5055e+08	2.36524e+08
M256T671	Isoliquiritigenin	256.073	670.845	256.074	0.404114	C15H12O4	C08650	[M]-	BioDeepDB	0.703994	neg	1	7.92409e+06	8.66063e+06	8.46142e+06	6.98959e+06	7.04803e+06	5.65079e+06	1.38419e+07	9.56821e+06	1.03136e+07	7.99093e+06	7.84442e+06	7.91421e+06
M359T776	Isolithocholic acid	359.297	776.223	376.298	18.3736	C24H40O3	C17658	[M+H-H2O]+	BioDeepDB	0.784764	pos	1	3.04271e+07	4.5023e+07	1.99675e+07	2.45694e+07	3.30941e+07	1.43586e+07	3.41035e+07	3.48142e+07	6.29693e+07	2.1106e+07	3.19156e+07	1.66167e+07
M120T196	Isoniazid	120.053	196.345	137.059	10.9583	C6H7N3O	C07054	[M+H-H2O]+	MoNA	0.702204	pos	1	1.53131e+08	1.31963e+08	1.20166e+08	1.21174e+08	1.65094e+08	9.56987e+07	1.31613e+08	1.18167e+08	1.64573e+08	1.63039e+08	1.79455e+08	1.31033e+07
M248T768	Isoniazid alpha-ketoglutaric acid	248.059	767.859	265.07	14.0203	C11H11N3O5	C16625	[M+H-H2O]+	BioDeepDB	0.908604	pos	1	6.86424e+06	7.63902e+06	9.07766e+06	9.39605e+06	1.26491e+07	8.18014e+06	1.08625e+07	9.85909e+06	1.00192e+07	7.72098e+06	1.6403e+07	1.01565e+07
M124T482	Isonicotinic acid	124.04	481.501	123.032	6.00792	C6H5NO2	C07446	[M+H]+	BioDeepDB	1.89608e-08	pos	2	7.43432e+06	5.58299e+07	3.26134e+07	7.15827e+06	3.28122e+07	4.59136e+07	1.67522e+07	2.0804e+07	6.79761e+06	2.92465e+07	2.32218e+07	2.9233e+07
M89T578	Isopentanol	89.0602	577.522	88.0888	2.13684	C5H12O	C07328	[M+H]+	BioDeepDB	0.742018	pos	1	2.32998e+06	2.58085e+06	2.59606e+06	3.1569e+06	2.30356e+06	2.36492e+06	2.04921e+06	2.26703e+06	2.99439e+06	2.04774e+06	2.18162e+06	2.55426e+06
M336T520	Isopentenyl adenosine	336.165	519.666	335.159	3.69042	C15H21N5O4	C16427	[M+H]+	BioDeepDB	0.61173	pos	1	9.07984e+07	1.10167e+08	4.01427e+07	1.54269e+08	4.12238e+07	3.70743e+07	3.84394e+07	1.30198e+08	1.40722e+08	1.20643e+08	6.85729e+07	5.57279e+07
M139T624	Isophorone	139.112	623.517	138.105	0.251027	C9H14O	C14743	[M+H]+	mzCloud	0.650036	pos	1	1.01659e+07	1.05015e+07	8.88173e+06	1.28454e+07	1.22915e+07	8.07897e+06	1.54574e+07	1.00813e+07	2.63531e+07	8.92342e+06	1.59965e+07	1.18647e+07
M247T188	Isopimpinellin	247.057	187.893	246.053	7.18842	C13H10O5	C02162	[M+H]+	BioDeepDB	0.851356	pos	1	6.02207e+06	1.35695e+06	825195	5.1141e+07	1.83013e+06	4.38731e+06	831945	755568	968796	3.94523e+06	843918	717653
M158T547	Isopropylmaleate	158.06	547.018	158.058	0.00487709	C7H10O4	C02631	[M]+	BioDeepDB	0.599208	pos	1	513719	821140	2.11972e+06	770629	747726	2.1755e+06	2.27463e+06	2.21407e+06	461198	914516	1.74486e+06	9.06631e+06
M179T535	Isopropylparaben	179.074	535.289	180.079	15.2423	C10H12O3	C20343	[M-H]-	mzCloud	0.842069	neg	1	525245	937983	482619	490212	518124	522257	783460	476214	501065	524977	865420	561218
M273T347_2	Isoprothiolane	273.059	347.197	290.065	1.64372	C12H18O4S2	C11111	[M+H-H2O]+	BioDeepDB	0.636105	pos	1	5.5674e+06	6.80438e+06	4.78512e+06	3.66307e+06	4.01083e+06	4.93572e+06	3.16976e+06	4.70035e+06	3.16581e+06	3.76475e+06	4.34622e+06	3.36174e+06
M168T331	Isopyridoxal	168.066	330.68	167.058	0.0799101	C8H9NO3	C06051	[M+H]+	BioDeepDB	0.614331	pos	1	7.35319e+06	9.31894e+06	1.19856e+07	5.80549e+06	8.81413e+06	8.49304e+06	1.37707e+07	8.16857e+06	1.0609e+07	1.34222e+07	1.14473e+07	2.09015e+06
M464T373	Isoquercitrin	464.094	372.856	464.096	2.71274	C21H20O12	C05623	[M]-	BioDeepDB	0.610101	neg	1	35693.8	49069.6	225375	167731	45703.1	204912	237456	119648	41411.8	287139	44685.7	0
M130T396	Isoquinoline	130.066	395.798	129.058	10.224	C9H7N	C06323	[M+H]+	mzCloud	0.000244124	pos	2	2.49646e+08	2.50535e+08	2.76654e+08	2.50791e+08	2.75472e+08	1.7164e+08	3.0398e+08	2.11982e+08	3.00652e+08	2.53785e+08	2.58614e+08	4.23837e+07
M315T806	Isorhamnetin	315.048	806.087	316.058	8.11433	C16H12O7	C10084	[M-H]-	BioDeepDB	0.678847	neg	1	2.72253e+06	2.75873e+06	5.437e+06	2.56414e+06	1.57178e+06	4.81288e+06	2.38463e+06	2.76413e+06	1.82718e+06	260834	1.19941e+06	1.11192e+06
M383T612	Isorhynchophylline	383.203	612.226	384.205	14.4843	C22H28N2O4	C16980	[M-H]-	MoNA	0.999989	neg	1	156772	194170	29788.9	200700	318966	343706	239715	157046	36766.4	59703.5	42201.3	322705
M212T836	Isouron	212.143	836.322	211.132	15.8814	C10H17N3O2	C18432	[M+H]+	mzCloud	0.785545	pos	1	1.06455e+08	6.76338e+07	5.47299e+07	6.54067e+07	7.24114e+07	8.69013e+07	7.41945e+07	8.12802e+07	5.93533e+07	5.50646e+07	1.8009e+07	5.03649e+07
M102T258	Isovaleric acid	102.092	258.481	102.068	0.0169544	C5H10O2	C08262	[M]+	BioDeepDB	0.575947	pos	1	3.20683e+07	4.41957e+07	4.09174e+06	4.09685e+07	2.80852e+07	3.87541e+07	1.39881e+07	1.37265e+07	1.36414e+07	2.8297e+06	1.41195e+07	7.65027e+07
M332T391	Isoxaben	332.18	390.949	332.174	19.5854	C18H24N2O4	C18504	[M]+	mzCloud	0.846153	pos	1	1.45201e+06	277303	1.81949e+06	321872	2.60002e+06	1.22545e+06	2.44841e+06	268620	1.627e+06	1.62362e+06	2.12849e+06	1.47751e+06
M160T345	Isoxanthopterin	160.026	345.374	179.044	2.30393	C6H5N5O2	C03975	[M-H2O-H]-	mzCloud	0.683964	neg	1	324069	629845	240388	370066	219229	251907	451357	506988	730212	503781	397263	73592.5
M131T91_1	Itaconic acid	131.034	91.4628	130.027	0.0297305	C5H6O4	C00490	[M+H]+	BioDeepDB	0.577258	pos	1	5.64038e+07	6.03624e+07	6.64266e+07	7.03172e+07	4.83222e+07	9.77321e+07	5.34015e+07	7.66089e+07	8.90835e+07	7.51677e+07	6.17599e+07	4.6533e+07
M147T397	Jasmone	147.114	397.159	164.12	8.0992	C11H16O	C08490	[M+H-H2O]+	mzCloud	0.863747	pos	1	3.49393e+07	3.4015e+07	3.11015e+07	2.86666e+07	6.84793e+07	2.88862e+07	5.30787e+07	2.81962e+07	3.88781e+07	2.3658e+07	2.5196e+06	1.682e+06
M209T708	Jasmonic acid	209.118	708.095	210.126	3.17884	C12H18O3	C08491	[M-H]-	BioDeepDB	0.0823731	neg	2	2.05174e+07	8.70209e+06	1.43873e+07	9.08987e+06	1.63787e+07	2.09782e+07	1.80586e+07	1.33045e+07	1.53324e+07	1.23737e+07	1.4554e+07	1.19353e+07
M174T145	Juglone	174.034	145.222	174.032	12.7209	C10H6O3	C03840	[M]+	MoNA	0.999949	pos	1	3.4482e+07	3.11222e+07	2.47944e+07	8.41407e+06	3.52577e+07	2.9378e+07	6.4524e+06	3.22565e+07	7.53628e+06	3.2894e+07	2.91689e+07	3.4661e+07
M267T775	Juvenile hormone III	267.195	775.038	266.188	2.47954	C16H26O3	C09694	[M+H]+	BioDeepDB	0.638797	pos	1	2.3486e+07	1.97448e+07	1.0372e+07	2.281e+06	7.8447e+06	1.0907e+07	9.90002e+06	8.07628e+06	1.26706e+07	4.48361e+06	1.05708e+07	1.59938e+06
M299T636	Kaempferide	299.197	636.26	300.063	4.85781	C16H12O6	C10098	[M-H]-	BioDeepDB	0.729706	neg	1	190219	177521	85531.1	181573	489945	365700	188250	220226	113368	104768	307054	84573.5
M559T302	Kaempferitrin	559.135	301.543	578.164	18.0019	C27H30O14	C16981	[M-H2O-H]-	mzCloud	0.848287	neg	1	323581	291869	314530	229567	914180	681196	543752	332382	1.11242e+06	270703	273108	265269
M285T827	Kaempferol	285.164	827.128	286.048	4.3312	C15H10O6	C05903	[M-H]-	BioDeepDB	0.619473	neg	1	3.4621e+07	3.23394e+07	3.85143e+07	3.57074e+07	3.43708e+07	3.37719e+07	3.21312e+07	3.05792e+07	3.42953e+07	3.13829e+07	3.10468e+07	2.98975e+07
M484T700	Kanamycin B	484.265	700.297	483.254	8.26618	C18H37N5O10	C00825	[M+H]+	BioDeepDB	0.751452	pos	1	1.6041e+06	1.05053e+06	1.45487e+06	978548	1.07217e+06	791591	1.44019e+06	906216	3.31679e+06	581696	2.39382e+06	671412
M623T737_1	Kanokoside D	623.254	737.018	624.263	2.19101	C27H44O16	C17431	[M-H]-	GNPS	0.991072	neg	1	2.41052e+06	4.22808e+06	1.43836e+06	1.20568e+06	5.34434e+06	5.12796e+06	3.28904e+06	4.59622e+06	270164	1.48067e+06	1.13357e+06	482298
M466T90	Karakin	466.091	89.9001	483.097	1.6975	C15H21N3O15	C08495	[M+H-H2O]+	MoNA	0.98977	pos	1	3.51344e+07	3.41161e+07	2.43671e+07	2.50529e+07	4.02841e+07	3.15819e+07	3.82359e+07	2.62532e+07	3.40322e+07	2.58597e+07	3.18524e+07	1.6066e+07
M378T805	Karakoline	378.266	804.927	377.257	4.33813	C22H35NO4	C08693	[M+H]+	MoNA	0.995427	pos	1	1.92014e+06	3.93682e+07	834390	1.43991e+07	2.63408e+06	1.39897e+07	1.71578e+07	1.369e+07	9.4947e+06	8.19175e+06	1.35637e+07	6.74768e+06
M378T450	Kasugamycin	378.15	450.233	379.159	6.03904	C14H25N3O9	C17968	[M-H]-	MoNA	0.997574	neg	1	101320	259741	169335	141843	76806.8	254493	181828	194221	127636	110839	113105	145645
M130T62	Ketoleucine	130.008	62.4112	130.063	0.404499	C6H10O3	C00233	[M]+	BioDeepDB	0.066143	pos	2	3.23335e+08	3.22194e+08	4.69322e+08	4.47238e+08	4.92019e+08	2.11225e+08	1.95986e+08	6.94391e+07	2.47658e+08	3.18585e+08	2.07143e+08	1.80151e+08
M255T535	Ketoprofen	255.095	535.045	254.094	27.6498	C16H14O3	C01716	[M+H]+	BioDeepDB	0.000105267	pos	2	444931	873124	28611.7	71289.6	95656.6	112261	21925.1	1.25628e+06	5.30938e+06	997259	1.51585e+06	5.06273e+06
M256T297	Ketorolac	256.096	297.019	255.089	3.08838	C15H13NO3	C07062	[M+H]+	mzCloud	0.694842	pos	1	1.1477e+06	1.9801e+06	3.07489e+06	1.96835e+06	1.30844e+06	1.65462e+06	1.97621e+06	2.00612e+06	2.83812e+06	2.54059e+06	2.27971e+06	2.80174e+06
M260T356	Khellin	260.071	356.377	260.068	10.6554	C14H12O5	C09010	[M]+	mzCloud	0.854823	pos	1	3.43981e+07	3.07273e+07	2.72403e+07	2.97021e+07	3.03495e+07	2.92703e+07	4.39042e+07	3.79268e+07	4.65684e+07	4.29392e+07	2.96234e+07	3.08004e+07
M216T376	Kinetin	216.087	376.041	215.081	4.6043	C10H9N5O	C08272	[M+H]+	BioDeepDB	0.665297	pos	1	607650	9.78295e+06	2.12255e+06	4.68748e+06	3.18907e+06	2.68821e+06	1.74718e+06	878504	1.914e+06	1.21195e+06	736253	2.81596e+06
M142T107	Kojic acid	142.026	107.101	142.027	1.23156	C6H6O4	C14516	[M]+	mzCloud	0.633989	pos	1	8.01976e+07	1.22645e+08	1.38324e+08	1.2163e+08	9.16341e+07	5.93898e+07	1.14366e+08	1.34976e+08	1.08416e+08	9.43637e+07	1.20392e+08	1.11174e+08
M188T373	Kynurenic acid	188.035	372.859	189.043	1.05906	C10H7NO3	C01717	[M-H]-	BioDeepDB	0.585531	neg	1	508930	536709	556136	82883.5	1.03087e+06	605353	63434.8	85580.2	118689	107568	382929	1.52207e+06
M320T336	Kyotorphin	320.163	335.81	337.175	15.1472	C15H23N5O4	C02993	[M+H-H2O]+	BioDeepDB	0.916451	pos	1	1.3556e+07	9.98651e+06	1.03462e+07	1.52756e+07	1.75638e+07	1.06161e+07	1.50153e+07	1.24404e+07	1.80329e+07	1.48499e+07	2.30148e+07	1.55659e+07
M118T361	L-2,4-diaminobutyric acid	118.065	360.999	118.074	1.85975	C4H10N2O2	C03283	[M]+	BioDeepDB	0.600762	pos	1	6.53352e+07	1.43672e+08	1.45105e+08	6.31348e+07	1.36636e+08	4.75375e+07	1.43097e+08	5.79652e+07	7.63054e+07	1.44413e+08	1.43762e+08	1.40125e+08
M147T498	L-2-Hydroxyglutaric acid	146.965	498.099	148.037	0.136331	C5H8O5	C03196	[M-H]-	BioDeepDB	0.578488	neg	1	5.80298e+06	5.64521e+06	5.42265e+06	5.98197e+06	2.37774e+07	5.32266e+06	2.14523e+07	2.01973e+07	5.70564e+06	1.39292e+07	5.28201e+07	5.63472e+06
M115T96_1	L-3-Cyanoalanine	115.05	95.6591	114.043	0.178445	C4H6N2O2	C02512	[M+H]+	BioDeepDB	0.581059	pos	1	1.91458e+07	8.03576e+07	9.94235e+07	7.64719e+07	6.77768e+07	9.22057e+07	1.81466e+07	7.35187e+07	6.31068e+07	5.37372e+07	6.94671e+07	8.41232e+07
M130T474	L-4-Hydroxyglutamate semialdehyde	130.049	473.633	147.053	25.5258	C5H9NO4	C05938	[M+H-H2O]+	BioDeepDB	1.55793e-06	pos	2	2.41669e+07	5.90625e+07	1.45252e+07	7.42232e+07	4.74374e+07	5.87947e+06	2.86262e+07	4.46461e+07	4.8922e+07	2.54925e+07	4.47831e+07	3.38458e+07
M90T376	L-Alanine	90.055	375.942	89.0477	0.154433	C3H7NO2	C00041	[M+H]+	BioDeepDB	0.577343	pos	1	3.62714e+07	3.44958e+08	1.73963e+08	1.27083e+08	3.13547e+08	3.99641e+07	3.62388e+08	1.71011e+08	4.05336e+07	3.95095e+07	2.27891e+08	3.52234e+08
M346T430	L-Alanyl-gamma-D-glutamyl-L-lysine	346.197	429.887	346.185	0.0695195	C14H26N4O6	C21160	[M]+	BioDeepDB	0.596029	pos	1	1.05671e+06	477907	1.01958e+06	1.85377e+06	1.06701e+07	4.28834e+06	9.55742e+06	600768	7.55958e+06	4.95975e+06	1.04096e+07	3.36739e+06
M118T111	L-Allothreonine	118.049	110.602	119.058	3.17147	C4H9NO3	C05519	[M-H]-	BioDeepDB	0.618309	neg	1	3.52409e+07	4.10934e+07	4.3729e+07	3.07314e+07	4.29477e+07	4.3892e+07	4.77568e+07	3.90489e+07	4.3363e+07	4.85615e+07	5.2427e+07	4.71778e+07
M149T334	L-Arabinose	149.047	334.207	150.053	8.66366	C5H10O5	C00259	[M-H]-	BioDeepDB	0.430265	neg	2	6.24287e+06	9.38772e+06	4.75829e+06	7.59211e+06	4.91319e+06	5.19566e+06	7.49723e+06	7.8651e+06	8.76224e+06	8.49609e+06	8.32353e+06	6.55421e+06
M175T107_2	L-Arginine	175.118	107.195	174.112	4.37251	C6H14N4O2	C00062	[M+H]+	BioDeepDB	6.51164e-05	pos	2	1.97656e+08	3.39315e+08	1.89649e+08	1.89432e+08	8.33639e+08	1.6587e+08	2.7231e+08	1.54543e+08	1.42395e+08	2.17429e+08	3.57287e+08	4.10488e+08
M423T774	L-Ascorbic acid, 6-octadecanoate	423.274	773.906	442.293	1.91934	C24H42O7	C20340	[M-H2O-H]-	mzCloud	0.655106	neg	1	3.40105e+06	1.22242e+06	1.31937e+06	1.19731e+06	847517	499977	387967	441286	327041	562222	382427	279051
M133T89	L-Asparagine	133.061	88.8177	132.054	1.07011	C4H8N2O3	C00152	[M+H]+	BioDeepDB	1.23789e-10	pos	2	1.51899e+09	8.63845e+08	1.19464e+09	1.22128e+09	1.98409e+09	1.28469e+09	1.94346e+09	1.05894e+09	1.36658e+09	1.22347e+09	2.17664e+09	6.82736e+08
M116T250	L-Aspartate-semialdehyde	116.033	249.884	117.043	17.2791	C4H7NO3	C00441	[M-H]-	MetaDNA	0.000124165	neg	2	2.30865e+07	3.70719e+07	1.55387e+07	6.44538e+06	1.62547e+07	2.1391e+07	6.45524e+06	2.50068e+07	6.5026e+06	1.97174e+07	4.08228e+07	2.25989e+07
M134T90	L-Aspartic acid	134.045	89.9234	133.037	0.00140461	C4H7NO4	C00049	[M+H]+	BioDeepDB	0.576144	pos	1	2.71682e+07	8.74903e+06	3.57242e+07	2.17241e+08	3.88338e+07	3.74052e+07	2.74125e+07	9.19608e+07	2.42344e+07	8.89069e+07	2.8553e+07	5.52769e+07
M162T135	L-Carnitine	162.112	134.982	161.105	0.134583	C7H15NO3	C00318	[M+H]+	BioDeepDB	1.18822e-39	pos	2	1.80781e+08	4.62803e+08	3.24938e+08	5.15817e+08	3.543e+08	1.57593e+08	1.10709e+08	4.64658e+08	5.51471e+08	7.11315e+08	3.27751e+08	2.17215e+08
M223T88	L-Cystathionine	223.074	87.6957	222.067	1.0149	C7H14N2O4S	C02291	[M+H]+	BioDeepDB	0.585116	pos	1	3.42137e+07	2.49541e+07	2.82249e+07	1.85785e+07	1.65118e+07	5.62037e+07	4.74858e+07	2.12832e+07	1.68265e+07	2.4627e+07	4.93377e+07	113976
M120T96	L-Cysteine	120.011	95.5696	121.02	2.84103	C3H7NO2S	C00097	[M-H]-	BioDeepDB	0.0206283	neg	2	5.58926e+08	8.23633e+08	1.09609e+09	2.92719e+08	6.476e+08	9.34827e+08	4.4337e+08	7.89605e+08	6.85385e+08	4.37856e+08	2.37198e+08	2.29122e+06
M239T86	L-Cystine	239.016	86.4038	240.024	1.03803	C6H12N2O4S2	C00491	[M-H]-	BioDeepDB	0.00221573	neg	2	6.85414e+07	4.78944e+07	1.41452e+08	2.05596e+07	3.79784e+07	1.72501e+08	4.49995e+07	4.5348e+07	3.88521e+07	2.38315e+07	5.44683e+07	7.30368e+06
M198T376	L-Dopa	198.076	376.168	197.069	0.342501	C9H11NO4	C00355	[M+H]+	mzCloud	0.578322	pos	1	614433	688607	196578	612095	2.69819e+06	1.80328e+06	1.43247e+06	489641	1.39042e+06	482327	609890	2.00777e+06
M237T396	L-Formylkynurenine	237.087	395.62	236.08	1.95764	C11H12N2O4	C02700	[M+H]+	BioDeepDB	0.608534	pos	1	2.73818e+06	2.76839e+06	2.82771e+06	2.58799e+06	2.8891e+06	1.36259e+06	4.03326e+06	916309	3.58413e+06	2.38695e+06	2.21814e+06	56006.1
M163T96	L-Fucose	163.06	95.8495	164.069	0.00313509	C6H12O5	C00507	[M-H]-	BioDeepDB	0.580125	neg	1	1.17712e+07	1.04008e+07	1.3501e+07	1.14105e+07	1.53691e+07	9.79293e+06	6.80795e+06	7.49165e+06	9.77176e+06	6.85155e+06	6.94189e+06	6.78033e+06
M148T179	L-Glutamic acid	148.018	179.212	147.053	29.562	C5H9NO4	C00025	[M+H]+	BioDeepDB	3.07385e-06	pos	2	3.9298e+08	4.01503e+08	2.97025e+08	2.52163e+08	2.58294e+08	2.45106e+08	3.6979e+08	2.46607e+08	3.62596e+08	1.9101e+08	1.99834e+08	8.83788e+07
M227T212	L-Glutamic acid 5-phosphate	227.011	211.81	227.019	22.7404	C5H10NO7P	C03287	[M]+	BioDeepDB	0.0103249	pos	2	4.58374e+06	4.16633e+06	5.262e+06	5.28887e+06	5.41505e+06	2.798e+06	4.22781e+06	3.80524e+06	5.37761e+06	5.40832e+06	4.74181e+06	1.28021e+06
M131T164	L-Glutamic gamma-semialdehyde	131.053	163.739	131.058	0.00671339	C5H9NO3	C01165	[M]+	BioDeepDB	0.583044	pos	1	3.4986e+08	6.67639e+08	8.7907e+08	5.23922e+08	5.57137e+08	1.10887e+09	5.62336e+08	6.25518e+08	5.65196e+08	5.1857e+08	5.65704e+08	4.38459e+08
M147T90	L-Glutamine	147.076	89.6817	146.069	0.0167567	C5H10N2O3	C00064	[M+H]+	BioDeepDB	0.575987	pos	1	4.47466e+09	2.5833e+09	2.23157e+09	3.38568e+09	4.13774e+09	3.58591e+09	4.48174e+09	3.54238e+09	4.16313e+09	5.33367e+09	3.73925e+09	2.71802e+09
M179T545	L-Gulonolactone	179.062	545.257	178.048	10.2064	C6H10O6	C01040	[M+H]+	BioDeepDB	0.680976	pos	1	2.23493e+06	1.11019e+07	4.0516e+06	2.17189e+06	1.98905e+06	4.75789e+06	2.02625e+06	2.1793e+06	2.09885e+06	2.06161e+06	2.05009e+06	1.13865e+07
M156T82_1	L-Histidine	156.076	81.5477	155.07	7.62888	C6H9N3O2	C00135	[M+H]+	BioDeepDB	1.58031e-20	pos	2	2.02078e+09	1.99662e+09	1.92404e+09	1.78787e+09	2.64036e+09	2.05837e+09	2.67598e+09	1.81705e+09	2.56583e+09	2.13884e+09	2.54959e+09	1.79671e+08
M198T101	L-Histidine trimethylbetaine	198.124	101.002	198.124	0.303066	C9H16N3O2	C05575	[M]+	BioDeepDB	0.579847	pos	1	2.59527e+07	2.22587e+07	1.60181e+07	2.387e+07	2.48773e+07	2.06356e+07	2.29849e+07	2.07244e+07	2.31053e+07	2.09419e+07	1.31757e+07	1.30465e+07
M124T683	L-Histidinol	124.086	683.42	141.09	26.6946	C6H11N3O	C00860	[M+H-H2O]+	BioDeepDB	0.00199068	pos	2	5.4051e+07	5.29555e+07	3.45731e+07	2.45654e+08	4.99435e+08	1.38875e+08	1.87027e+07	4.25207e+08	5.23269e+07	5.15164e+07	2.89855e+08	2.49892e+08
M183T398	L-Homocysteic acid	183.021	398.321	183.02	2.723	C4H9NO5S	C16511	[M]+	BioDeepDB	0.623625	pos	1	1.78298e+07	1.74892e+07	1.75675e+07	1.62434e+07	1.65888e+07	1.71942e+07	1.64636e+07	1.87578e+07	1.73289e+07	1.70407e+07	1.70945e+07	1.44699e+07
M118T34	L-Homocysteine	118.028	33.7225	135.035	1.28361	C4H9NO2S	C00155	[M+H-H2O]+	MoNA	0.988584	pos	1	3.25802e+06	4.65566e+06	2.99821e+06	4.2001e+06	2.88404e+06	4.21632e+06	5.46532e+06	2.62638e+06	4.60278e+06	2.97561e+06	3.92655e+06	2.9253e+06
M180T426	L-Homophenylalanine	180.102	426.317	179.095	0.0162546	C10H13NO2	C17235	[M+H]+	BioDeepDB	1.52743e-21	pos	2	3.56996e+07	3.27389e+07	3.08708e+07	3.35712e+07	6.06732e+07	2.60817e+07	2.79918e+07	3.31105e+07	3.75912e+07	2.56856e+07	2.8302e+07	1.75125e+07
M119T93	L-Homoserine	119.053	92.8033	119.058	1.43764	C4H9NO3	C00263	[M]-	BioDeepDB	0.591611	neg	1	2.4076e+07	2.51004e+07	2.89747e+07	2.16497e+07	3.06822e+07	2.99878e+07	3.05173e+07	2.18008e+07	3.31118e+07	2.93157e+07	3.53147e+07	2.75063e+07
M183T168	L-Iditol	183.084	168.482	182.079	11.4022	C6H14O6	C01507	[M+H]+	BioDeepDB	0.72944	pos	1	1.88799e+08	1.20052e+08	3.16164e+08	2.34388e+08	3.40632e+08	1.79174e+08	3.79629e+08	5.35818e+07	3.55129e+08	2.57408e+08	6.72662e+07	2.26566e+07
M132T330	L-Isoleucine	132.101	330.148	131.095	7.90195	C6H13NO2	C00407	[M+H]+	BioDeepDB	1.01326e-10	pos	2	1.17898e+08	1.97036e+08	2.11577e+08	2.36283e+08	3.51008e+08	1.31161e+08	2.78938e+08	1.48277e+08	1.90129e+08	1.76317e+08	1.22244e+08	4.87936e+07
M209T333	L-Kynurenine	209.092	333.115	208.085	0.185296	C10H12N2O3	C00328	[M+H]+	BioDeepDB	0.584415	pos	1	6.16223e+07	6.14732e+07	3.61623e+07	1.34137e+07	3.25498e+07	3.39868e+07	6.28434e+07	4.54928e+07	8.10567e+07	6.00412e+07	3.19384e+07	1.31737e+07
M90T175	L-Lactic acid	90.0559	174.504	90.0317	4.26246	C3H6O3	C00186	[M]+	BioDeepDB	0.0020609	pos	2	6.47729e+07	6.35532e+07	8.53654e+07	2.54238e+08	6.81825e+08	3.07779e+08	4.25337e+08	7.43951e+07	2.40995e+08	6.39455e+08	7.89277e+07	2.36824e+08
M130T602	L-Leucine	130.085	601.814	131.095	11.1787	C6H13NO2	C00123	[M-H]-	BioDeepDB	9.22708e-13	neg	2	1.90272e+07	6.68486e+07	4.44991e+07	3.50381e+07	1.41215e+07	4.18105e+07	6.98286e+07	1.00765e+08	4.02478e+07	3.9883e+07	3.80209e+07	3.23218e+07
M145T34	L-Lysinamide	145.122	33.5153	145.121	4.34793	C6H15N3O	C01930	[M]+	MoNA	0.995442	pos	1	1.88004e+07	1.48901e+07	1.83538e+07	1.48828e+07	3.77531e+07	1.28762e+07	1.44581e+07	1.21514e+07	1.14002e+07	2.49533e+06	9.95699e+06	7.1437e+06
M147T79_3	L-Lysine	147.113	78.9573	146.106	0.00427976	C6H14N2O2	C00047	[M+H]+	BioDeepDB	0.575798	pos	1	2.09059e+09	1.92075e+09	2.71169e+09	2.57781e+09	3.44244e+09	2.06365e+09	3.59404e+09	1.70162e+09	2.90725e+09	2.72941e+09	1.29032e+09	8.17933e+07
M133T101	L-Malic acid	133.049	101.184	134.022	0.588021	C4H6O5	C00149	[M-H]-	BioDeepDB	0.0283795	neg	2	2.11777e+08	2.87595e+08	3.15343e+08	1.85825e+08	3.32472e+08	3.50833e+08	3.72078e+08	1.62294e+08	3.23681e+08	2.87525e+08	4.53612e+08	4.02901e+08
M148T158_2	L-Methionine	148.043	158.256	149.051	6.42597	C5H11NO2S	C00073	[M-H]-	BioDeepDB	0.00458924	neg	2	4.16489e+08	3.68505e+08	3.9599e+08	3.29652e+08	5.55709e+08	3.60933e+08	5.20085e+08	3.71027e+08	4.74043e+08	4.96018e+08	5.61821e+08	1.52983e+08
M146T382	L-Methionine S-oxide	146.03	382.445	165.046	19.6073	C5H11NO3S	C02989	[M-H2O-H]-	BioDeepDB	1	neg	1	2.02103e+06	2.17362e+06	3.3902e+06	2.4931e+06	2.96868e+06	2.31722e+06	2.58294e+06	2.4891e+06	2.64124e+06	1.57533e+06	1.95724e+06	2.15925e+06
M288T630	L-Octanoylcarnitine	288.216	629.97	287.21	3.29421	C15H29NO4	C02838	[M+H]+	MoNA	4.92436e-05	pos	2	1.06293e+08	1.25336e+08	1.18736e+08	1.32759e+08	2.01268e+08	1.0358e+08	8.99888e+07	2.01274e+08	8.90557e+07	4.02615e+07	6.24139e+07	7.48537e+08
M166T424	L-Phenylalanine	166.087	423.617	165.079	1.35235	C9H11NO2	C00079	[M+H]+	BioDeepDB	9.0871e-13	pos	2	5.81033e+07	8.64001e+07	1.35555e+08	1.07967e+08	8.89057e+07	8.89174e+07	6.63705e+07	8.55514e+07	8.196e+07	7.56468e+07	7.10892e+07	3.57744e+07
M254T352	L-Phosphoarginine	254.077	352.42	254.078	3.34857	C6H15N4O5P	C05945	[M]+	MoNA	0.664522	pos	1	72458.7	976534	967098	848782	1.53504e+06	875943	77029.4	2.33659e+06	2.02464e+06	2.84792e+06	344270	1.68228e+06
M115T108	L-Prolinamide	115.087	108.056	114.079	3.37397	C5H10N2O	C19781	[M+H]+	mzCloud	0.613444	pos	1	8.57166e+07	1.1623e+08	1.12074e+08	7.99675e+07	1.06075e+08	1.11533e+08	1.05398e+08	1.08014e+08	1.04662e+08	1.07694e+08	9.8004e+07	9.29095e+07
M116T330	L-Proline	116.07	330.425	115.063	5.59849	C5H9NO2	C00148	[M+H]+	BioDeepDB	2.92589e-09	pos	2	8.48304e+07	1.76951e+08	4.01531e+08	2.05131e+08	3.30545e+08	2.90223e+08	4.32228e+08	1.41212e+08	5.49465e+08	2.35453e+08	3.26891e+08	4.66934e+08
M133T317	L-Ribulose	133.05	317.053	150.053	3.85717	C5H10O5	C00310	[M+H-H2O]+	BioDeepDB	0.680259	pos	1	8.26056e+06	1.24492e+07	1.48924e+07	1.20048e+07	1.2462e+07	1.88763e+07	1.18328e+07	1.8834e+07	1.54921e+07	1.26249e+07	1.2401e+07	9.98623e+06
M105T746	L-Serine	105.043	745.767	105.043	0.00790584	C3H7NO3	C00065	[M]+	BioDeepDB	0.576113	pos	1	1.79333e+07	1.43569e+07	7.19952e+07	7.15189e+07	5.45594e+07	2.19213e+07	1.46735e+07	5.56841e+07	6.45968e+07	8.49405e+07	1.4362e+07	6.14478e+07
M186T115	L-Serine O-sulfate	186.008	114.875	184.999	9.68161	C3H7NO6S	C02703	[M+H]+	BioDeepDB	0.68347	pos	1	3.13437e+07	2.89019e+07	2.31873e+07	5.59257e+06	1.58206e+07	6.72099e+06	2.71043e+07	1.25327e+07	2.40219e+07	2.64185e+07	2.33317e+07	2.13514e+07
M177T279	L-Sorbose	177.076	278.966	180.063	3.20838	C6H12O6	C00247	[M-H]-	BioDeepDB	0.99339	neg	1	358440	376251	375943	196624	388384	185360	183316	287740	345399	175005	424433	2.76417e+06
M189T88	L-Targinine	189.135	88.192	188.127	0.29144	C7H16N4O2	C03884	[M+H]+	BioDeepDB	0.580498	pos	1	6.36326e+07	4.07572e+07	5.50517e+07	6.34295e+07	1.08467e+08	6.50629e+07	1.00079e+08	4.07878e+07	7.80986e+07	8.10741e+07	7.13504e+07	4.70461e+06
M175T152_2	L-Theanine	175.107	151.883	174.1	1.06054	C7H14N2O3	C01047	[M+H]+	BioDeepDB	0.585833	pos	1	1.90132e+07	4.01592e+07	2.80553e+07	2.90526e+07	3.50028e+07	2.30132e+07	1.58446e+07	3.07053e+07	2.24382e+07	3.31278e+07	1.06432e+07	6.15527e+07
M120T107	L-Threonine	120.066	107.184	119.058	0.0611433	C4H9NO3	C00188	[M+H]+	BioDeepDB	0.576751	pos	1	4.05801e+08	4.06981e+08	4.42696e+08	3.20721e+08	4.8854e+08	4.55498e+08	4.74829e+08	3.75494e+08	5.1625e+08	4.50648e+08	5.39297e+08	5.75624e+08
M491T104	L-Threonylcarbamoyladenylate	491.093	103.59	492.101	1.66209	C15H21N6O11P	C20641	[M-H]-	MetaDNA	0.0126276	neg	2	935232	1.94894e+06	920800	1.3217e+06	1.06067e+06	1.51889e+06	1.13695e+06	1.17118e+06	393525	1.08024e+06	1.67829e+06	1.1533e+06
M205T431	L-Tryptophan	205.097	431.236	204.09	0.156774	C11H12N2O2	C00078	[M+H]+	BioDeepDB	0.00313205	pos	2	3.69856e+07	3.37918e+07	8.5821e+06	2.25354e+07	3.02346e+08	1.55728e+08	2.78594e+07	6.77622e+06	7.34778e+06	1.55092e+07	1.94206e+08	1.71728e+06
M180T160	L-Tyrosine	180.066	159.839	181.074	0.25095	C9H11NO3	C00082	[M-H]-	BioDeepDB	4.14231e-06	neg	2	9.90576e+07	8.28855e+07	2.81985e+07	8.17464e+07	4.63411e+07	6.77026e+07	4.80368e+07	1.10373e+08	5.1932e+07	1.03694e+08	5.24332e+07	1.36727e+07
M116T654	L-Valine	116.07	654.272	117.079	6.25235	C5H11NO2	C00183	[M-H]-	BioDeepDB	2.48987e-09	neg	2	1.00342e+07	1.24712e+07	1.01519e+07	4.85223e+07	3.03525e+07	1.05047e+07	5.82158e+07	3.15687e+07	1.10395e+07	3.5968e+07	1.13348e+07	5.14549e+07
M104T435	L-alpha-Aminobutyric acid	104.071	435.497	103.063	3.71438	C4H9NO2	C02356	[M+H]+	BioDeepDB	0.773553	pos	1	5.14679e+07	2.24594e+07	6.32084e+07	2.83721e+07	2.4462e+07	5.72135e+07	5.01427e+07	2.52949e+07	3.32604e+07	2.17652e+07	4.41444e+07	3.86598e+07
M164T397	L-threo-3-Phenylserine	164.07	396.868	181.074	20.652	C9H11NO3	C03290	[M+H-H2O]+	mzCloud	0.0384724	pos	2	1.30226e+07	3.5201e+07	7.07459e+06	1.32208e+07	2.03191e+07	8.64928e+06	8.15741e+06	1.71182e+07	1.19978e+07	2.59864e+07	3.92694e+07	4.31531e+07
M307T310	LY 294002	307.122	309.793	307.121	2.99792	C19H17NO3	C15195	[M]+	BioDeepDB	0.732985	pos	1	1.00449e+07	1.78289e+07	8.50801e+06	1.12475e+07	7.91707e+06	6.08166e+06	7.8434e+06	1.03697e+07	1.07718e+07	1.43018e+07	1.36107e+07	1.24632e+07
M328T826	Labetalol	328.182	826.326	328.179	10.6941	C19H24N2O3	C07063	[M]-	BioDeepDB	0.688088	neg	1	2.56958e+06	2.74317e+06	2.8424e+06	3.01432e+06	2.36838e+06	3.48352e+06	2.78367e+06	793786	2.91494e+06	3.05518e+06	925966	3.24969e+06
M323T333_2	Lactose	323.1	332.887	342.116	7.31278	C12H22O11	C00243	[M-H2O-H]-	mzCloud	0.692966	neg	1	2.03858e+06	2.87492e+06	1.98038e+06	1.84076e+06	1.44825e+06	1.7051e+06	1.52535e+06	1.99486e+06	1.18537e+06	1.76752e+06	1.57762e+06	1.73965e+06
M422T450	Lamiide	422.138	449.798	422.142	11.3445	C17H26O12	C11644	[M]-	mzCloud	0.784051	neg	1	1.02953e+06	2.1154e+06	1.91345e+06	1.70991e+06	1.10312e+06	2.47593e+06	2.0188e+06	2.05411e+06	1.38735e+06	1.57987e+06	1.28187e+06	1.74853e+06
M230T411	Lamivudine	230.061	410.56	229.052	6.00001	C8H11N3O3S	C07065	[M+H]+	BioDeepDB	0.779294	pos	1	9.25312e+06	2.82345e+07	2.00115e+07	9.60686e+06	2.57809e+07	2.91478e+07	2.67247e+07	3.17675e+07	2.26149e+07	1.93825e+07	1.11851e+07	3.84991e+06
M440T704	Lankacidin C	440.206	703.567	459.226	3.56062	C25H33NO7	C15758	[M-H2O-H]-	BioDeepDB	0.994083	neg	1	363080	357156	267490	256991	231155	482399	1.90573e+06	154753	8.55735e+06	3.91693e+06	3.06531e+06	3.50874e+06
M427T811	Lanosterin	427.263	810.952	426.386	0.161068	C30H50O	C01724	[M+H]+	BioDeepDB	0.589149	pos	1	3.71917e+06	4.28164e+07	4.71108e+06	1.45264e+07	5.81747e+06	1.57744e+07	2.16264e+07	2.13964e+07	3.24049e+07	1.76392e+07	1.81595e+07	4.57515e+07
M246T537	Lansoprazole	246.098	536.981	247.106	3.23314	C10H17NO6	C01594	[M-H]-	MoNA	0.839898	neg	1	105552	192497	89093.8	118079	401891	90830.8	343848	52164.5	838046	425724	326577	413846
M583T796_2	Lappaconitine	583.298	795.83	584.31	8.35945	C32H44N2O8	C08694	[M-H]-	MoNA	0.999154	neg	1	1.62633e+06	1.53946e+06	5.43361e+06	4.38804e+06	960421	2.26361e+06	1.80584e+06	3.02331e+06	3.99207e+06	4.2631e+06	784612	1.37936e+06
M360T445	Lariciresinol	360.158	445.161	360.157	1.42161	C20H24O6	C10646	[M]-	BioDeepDB	0.988989	neg	1	366769	338541	309839	504621	569904	230218	459501	413094	430189	476210	665235	525242
M369T837	Lathosterol	369.354	837.154	386.355	5.09016	C27H46O	C01189	[M+H-H2O]+	BioDeepDB	4.16029e-06	pos	2	2.07361e+07	1.49306e+07	7.45306e+06	7.21223e+06	4.14183e+07	5.84263e+07	1.20824e+07	1.62408e+07	5.76913e+06	2.00924e+07	4.57825e+07	5.82625e+06
M402T481	Latrunculin A	402.178	480.53	421.192	10.0463	C22H31NO5S	C16901	[M-H2O-H]-	BioDeepDB	0.999669	neg	1	269628	721176	507938	121062	2.44475e+06	12163	373154	115016	305479	1.10833e+06	81493.6	1.83377e+06
M949T402_1	Lauroyl-CoA	949.297	401.503	949.282	15.35	C33H58N7O17P3S	C01832	[M]-	BioDeepDB	0.991738	neg	1	44624.2	70653.3	162318	62836	225000	130300	163714	115420	1.25756e+06	376715	531046	83751.6
M318T333	Lecanoric acid	318.081	332.66	318.074	21.22	C16H14O7	C02868	[M]-	BioDeepDB	1	neg	1	130571	237275	36018.4	177546	52710.1	106485	175452	228495	273695	205895	124710	19925.1
M270T666	Leflunomide	270.065	665.814	270.062	13.4662	C12H9F3N2O2	C07905	[M]+	GNPS	0.84789	pos	1	1.19988e+07	7.23126e+06	1.04472e+07	1.24878e+07	6.91156e+06	7.16155e+06	7.05251e+06	6.70267e+06	9.04602e+06	6.43842e+06	6.78853e+06	3.82768e+06
M234T105	Lenacil	234.133	104.922	234.137	14.8328	C13H18N2O2	C11200	[M]+	mzCloud	0.920199	pos	1	3.66281e+06	6.77394e+06	6.00141e+06	1.1865e+07	1.7328e+06	815395	1.39185e+07	931017	2.92796e+07	9.16886e+06	1.59299e+07	1.48577e+07
M247T636	Lenticin	247.147	635.62	246.137	12.2299	C14H18N2O2	C09213	[M+H]+	MoNA	0.82835	pos	1	633193	980215	2.69203e+06	671766	2.74654e+06	5.17261e+06	1.4393e+06	1.05147e+06	1.28443e+06	1.04259e+06	3.07278e+06	575164
M284T488	Letrozole	284.09	488.491	285.101	13.2444	C17H11N5	C08163	[M-H]-	MoNA	0.959799	neg	1	127445	139078	282471	113408	9600.39	345855	102622	151646	12671.5	113813	16287.1	3793.08
M408T33	Leu-Leu-Tyr	408.253	32.5707	407.242	7.96421	C21H33N3O5	C11331	[M+H]+	MoNA	0.99897	pos	1	8.07172e+06	7.02076e+06	3.65262e+06	4.3999e+06	3.28563e+06	1.36173e+06	1.54608e+07	2.44488e+07	3.22755e+07	2.87045e+07	9.49045e+06	3.21e+07
M130T491	Leucine	130.085	491.218	131.095	17.1092	C6H13NO2	C16439	[M-H]-	BioDeepDB	0.759103	neg	1	4.07696e+07	4.04222e+07	5.05255e+07	3.82403e+07	7.25375e+07	4.40035e+07	1.09649e+07	8.89785e+07	1.14981e+07	3.54561e+07	3.90534e+07	1.10095e+07
M195T306	Leucodopachrome	195.065	306.371	195.053	2.17048	C9H9NO4	C05604	[M]+	BioDeepDB	0.602099	pos	1	4.01355e+06	6.59982e+06	5.29084e+06	4.19952e+06	3.7182e+06	3.67037e+06	5.84059e+06	4.16522e+06	3.53774e+06	3.66301e+06	6.5155e+06	4.28649e+06
M495T768	Leukotriene D4	495.255	767.832	496.261	3.2507	C25H40N2O6S	C05951	[M-H]-	MoNA	0.659324	neg	1	1.98117e+06	4.88457e+06	1.741e+06	1.06102e+06	2.01296e+06	2.38822e+06	4.12737e+06	2.77215e+06	5.79624e+06	2.28772e+06	4.33508e+06	2.9708e+06
M568T786_2	Leukotriene F4	568.276	785.657	568.282	10.8482	C28H44N2O8S	C06462	[M]-	BioDeepDB	0.722713	neg	1	5.26395e+06	8.07098e+06	7.32932e+06	4.70269e+06	5.16967e+06	1.93957e+06	4.09445e+06	5.32609e+06	2.94255e+06	4.40187e+06	1.71855e+06	3.97705e+06
M266T777	Levallorphan	266.189	777.168	283.194	10.9889	C19H25NO	C07069	[M+H-H2O]+	mzCloud	0.739349	pos	1	4.86135e+08	5.24327e+08	2.99481e+08	1.47889e+08	1.96478e+08	2.46108e+08	2.17424e+08	1.68845e+08	2.45508e+08	1.62135e+08	4.07098e+08	1.42741e+08
M205T96	Levamisole	205.081	95.6508	204.072	0.00490227	C11H12N2S	C07070	[M+H]+	BioDeepDB	0.576204	pos	1	2.06879e+08	5.46374e+08	1.2981e+09	5.05749e+08	5.00293e+08	1.05179e+09	1.87904e+08	4.53595e+08	2.05802e+08	2.24668e+08	2.25813e+08	4.74055e+08
M171T385	Levetiracetam	171.113	385.147	170.106	0.663817	C8H14N2O2	C07841	[M+H]+	BioDeepDB	0.699018	pos	1	7.67891e+06	5.76405e+06	4.67663e+06	6.80478e+06	4.78656e+06	6.34912e+06	3.28009e+06	3.493e+06	6.18482e+06	5.95828e+06	5.60665e+06	6.8669e+06
M362T315	Levofloxacin	362.153	315.23	361.144	5.92502	C18H20FN3O4	C07660	[M+H]+	mzCloud	0.861297	pos	1	1.6578e+06	275209	3.27277e+06	1.2717e+06	6.15436e+06	1.07845e+06	3.1183e+06	340402	2.67057e+06	4.12845e+06	5.64366e+06	7.9025e+06
M258T737	Levorphanol	258.183	737.189	257.178	7.41624	C17H23NO	C08014	[M+H]+	mzCloud	0.700588	pos	1	3.44522e+06	6.44199e+06	2.37168e+06	2.78796e+06	1.33068e+06	2.64821e+06	1.58028e+06	1.18441e+06	7.70731e+06	4.6275e+06	4.15568e+06	5.01677e+06
M424T360	Licoricidin	424.217	359.82	424.225	19.2982	C26H32O5	C16986	[M]+	GNPS	0.998977	pos	1	2.684e+06	1.34649e+06	543011	2.04118e+06	6.17945e+06	715536	5.40113e+06	2.05042e+06	4.05011e+06	3.23405e+06	5.21625e+06	5.50897e+06
M189T399	Ligustilide	189.096	399.356	190.099	18.0295	C12H14O2	C16987	[M-H]-	MoNA	1	neg	1	405588	910598	869254	293065	867826	896686	410980	441385	658292	550904	1.0066e+06	1.22425e+06
M171T694	Limonene-1,2-diol	171.147	693.818	170.131	9.75345	C10H18O2	C07276	[M+H]+	BioDeepDB	0.0098159	pos	2	1.31051e+08	1.71123e+08	1.29461e+08	3.76908e+07	1.12929e+08	1.22343e+08	9.66921e+07	1.35005e+08	9.96316e+07	9.71806e+07	8.9339e+07	3.60308e+07
M259T312	Linatine	259.092	311.532	259.117	0.00486113	C10H17N3O5	C05939	[M]+	BioDeepDB	0.62295	pos	1	2.04777e+06	1.56146e+06	3.66776e+06	3.79826e+06	1.768e+06	2.81892e+06	310976	2.66759e+06	6.28499e+06	3.72377e+06	409309	4.6281e+06
M407T344	Lincomycin	407.227	343.523	406.214	0.256047	C18H34N2O6S	C06812	[M+H]+	BioDeepDB	0.674354	pos	1	4.10659e+06	3.36268e+06	2.70546e+06	3.48861e+06	9.72646e+06	713458	4.37046e+06	5.63964e+06	5.14367e+06	4.18167e+06	1.03825e+07	1.33694e+07
M337T686	Linezolid	337.143	686.382	337.144	2.18944	C16H20FN3O4	C08146	[M]-	MoNA	0.711722	neg	1	326480	473461	796114	372483	567475	1.06626e+06	454086	548923	654030	162577	539646	54851.7
M281T811	Linoleic acid	281.208	810.712	280.24	14.7017	C18H32O2	C01595	[M+H]+	BioDeepDB	0.000120388	pos	2	1.30987e+07	2.50416e+07	9.50102e+06	1.10869e+07	7.80991e+06	4.36244e+06	6.96796e+06	3.42037e+06	1.02355e+07	4.04895e+06	5.61831e+06	5.00863e+06
M229T594	Linuron	228.994	593.541	248.012	0.420692	C9H10Cl2N2O2	C11007	[M-H2O-H]-	BioDeepDB	0.98583	neg	1	1.11516e+07	3.96143e+06	4.38072e+06	4.75681e+06	9.54719e+06	1.2951e+07	9.58011e+06	8.556e+06	6.77538e+06	9.71474e+06	1.07042e+07	1.00859e+07
M390T480	Linustatin	390.144	480.489	409.158	10.1036	C16H27NO11	C08333	[M-H2O-H]-	BioDeepDB	0.99968	neg	1	570759	1.54772e+06	941904	256648	4.21343e+06	134035	866052	333979	731891	1.91975e+06	234335	4.10943e+06
M206T744	Lipoamide	206.146	744.234	205.06	3.28771	C8H15NOS2	C00248	[M+H]+	BioDeepDB	0.62979	pos	1	7.09755e+06	7.20346e+06	7.16647e+06	8.28576e+06	7.43118e+06	7.0097e+06	7.78538e+06	7.04835e+06	6.23299e+06	6.95334e+06	6.88992e+06	6.33117e+06
M206T308	Lipoate	206.045	307.809	206.043	8.81432	C8H14O2S2	C00725	[M]-	mzCloud	0.834304	neg	1	6.05226e+06	6.10456e+06	6.3361e+06	5.18492e+06	6.06916e+06	3.36112e+06	1.43088e+06	1.33746e+06	1.96069e+06	3.49098e+06	3.74987e+06	3.08879e+06
M377T814	Lithocholic acid	377.262	813.811	376.298	0.926015	C24H40O3	C03990	[M+H]+	BioDeepDB	0.583511	pos	1	7.97865e+07	8.81543e+07	5.75515e+07	5.88372e+07	6.37352e+07	5.67812e+07	1.67283e+07	1.24347e+07	9.95323e+06	6.04811e+06	8.71345e+06	6.09818e+06
M466T776	Lithocholyltaurine	466.294	775.837	483.302	0.748118	C26H45NO5S	C02592	[M+H-H2O]+	MoNA	0.627892	pos	1	1.13257e+07	3.49696e+07	3.07477e+08	1.04229e+07	2.02712e+07	2.8608e+08	8.21322e+06	1.11899e+07	3.08806e+07	8.08862e+07	1.57462e+07	6.08813e+07
M308T729	Lividamine	308.185	729.416	307.174	9.87115	C12H25N3O6	C21255	[M+H]+	BioDeepDB	0.949399	pos	1	1.98687e+06	1.56848e+06	38138.7	699531	105761	151348	2.40931e+06	620220	2.37882e+06	862355	2.90368e+06	72604.3
M390T341	Loganin	390.152	340.546	390.153	1.60712	C17H26O10	C01433	[M]-	mzCloud	0.621715	neg	1	270032	525060	399234	475196	494211	524322	436992	642087	369531	261349	391774	774013
M352T404	Lomefloxacin	352.148	404.387	351.139	0.0918667	C17H19F2N3O3	C07078	[M+H]+	BioDeepDB	0.582382	pos	1	814189	1.94276e+06	2.87048e+06	2.78364e+06	553488	511559	132344	2.15288e+06	90794.9	1.34479e+06	203973	3.19808e+06
M382T278	Loratadine	382.145	278.432	382.145	0.210289	C22H23ClN2O2	C07081	[M]+	BioDeepDB	0.700155	pos	1	4.23192e+06	3.29372e+06	7.35251e+06	6.51332e+06	4.65169e+06	5.8887e+06	4.15177e+06	6.69e+06	6.1271e+06	5.69352e+06	2.25095e+06	2.97294e+06
M421T739	Losartan	421.159	738.886	422.162	9.6785	C22H23ClN6O	C07072	[M-H]-	BioDeepDB	0.749762	neg	1	446586	911855	376725	409203	1.03466e+06	72962.1	1.14169e+06	75981.9	1.2459e+06	1.23942e+06	924840	1.24782e+06
M262T171	Lotaustralin	262.128	170.503	261.121	1.71984	C11H19NO6	C08334	[M+H]+	MoNA	0.629992	pos	1	5.51297e+08	8.56689e+08	1.15559e+09	2.9978e+08	1.05458e+09	6.81196e+08	9.2296e+08	6.89624e+08	9.02791e+08	6.46757e+08	1.22674e+09	6.94505e+08
M404T704	Lovastatin	404.264	703.657	404.256	20.2254	C24H36O5	C07074	[M]-	GNPS	0.872757	neg	1	424958	384645	373930	532899	165095	236439	520526	390670	487910	240565	610077	503882
M327T811	Loxapine	327.113	811.37	327.114	2.72621	C18H18ClN3O	C07104	[M]-	GNPS	0.621396	neg	1	3.92111e+06	1.98416e+06	1.94066e+06	1.93373e+06	7.7592e+06	1.41575e+07	1.2109e+07	2.15189e+06	2.03147e+06	8.3105e+06	7.03065e+06	2.45027e+06
M389T691	Lubiprostone	389.218	691.494	390.222	9.15455	C20H32F2O5	C13707	[M-H]-	BioDeepDB	0.783892	neg	1	38065.5	261943	294802	32816.9	252113	149750	228469	222098	748917	97234.6	389158	336780
M491T383	Lufenuron	490.961	382.535	509.978	2.09544	C17H8Cl2F8N2O3	C18434	[M-H2O-H]-	BioDeepDB	0.990829	neg	1	3.1671e+06	2.86158e+06	2.41541e+06	2.27236e+06	2.81176e+06	3.27606e+06	3.04424e+06	2.74782e+06	2.56157e+06	2.82554e+06	3.19707e+06	1.75362e+06
M243T449	Lumichrome	243.087	448.852	242.08	0.809105	C12H10N4O2	C01727	[M+H]+	BioDeepDB	9.98048e-16	pos	2	178851	2.19233e+06	983876	719803	798432	1.61503e+06	1.09688e+06	975561	717754	758939	700811	1.21292e+06
M436T515	Lunarine	436.222	514.788	437.231	4.43724	C25H31N3O4	C10603	[M-H]-	MoNA	0.99558	neg	1	632591	176488	2.85019e+06	58316.8	224517	76337.7	99292.1	9379.06	0	86722.9	12182.9	97086.2
M231T647	Lupanine	231.178	647.402	248.189	15.9912	C15H24N2O	C10772	[M+H-H2O]+	BioDeepDB	0.949819	pos	1	1.49623e+06	1.57914e+06	1.87611e+06	1.66438e+06	1.75884e+06	1.9054e+06	1.84897e+06	1.83322e+06	1.74867e+06	1.70922e+06	1.90098e+06	1.64407e+06
M424T787	Lupenone	424.364	787.472	424.37	14.334	C30H48O	C16990	[M]+	BioDeepDB	0.851739	pos	1	1.50919e+08	2.29441e+08	9.54419e+08	5.20243e+07	5.32739e+08	2.46262e+08	2.63329e+08	6.79698e+07	2.40088e+08	1.10521e+08	1.98877e+08	1.26079e+08
M170T631	Lupinine	170.154	630.595	169.147	0.119553	C10H19NO	C10773	[M+H]+	BioDeepDB	0.984777	pos	1	1.08906e+06	5.93578e+06	4.67817e+06	761628	809751	5.70062e+06	1.11791e+06	7.27907e+06	685734	1.31896e+06	700516	533989
M423T323	Lusitanicoside	423.159	322.568	442.184	16.0451	C21H30O10	C10474	[M-H2O-H]-	mzCloud	0.774964	neg	1	346643	28840.4	396576	439261	339995	253180	280783	289312	1.16556e+06	616407	354240	0
M287T593	Luteolin	287.203	593.343	286.048	5.99429	C15H10O6	C01514	[M+H]+	BioDeepDB	0.653197	pos	1	1.59262e+07	1.99777e+07	1.55367e+07	7.15794e+06	2.42003e+07	1.47412e+07	2.2986e+07	4.03914e+06	7.42789e+06	6.91741e+06	5.51619e+06	6.38425e+06
M429T434	Luteolin 7-O-beta-D-glucoside	429.083	434.209	448.101	2.30427	C21H20O11	C03951	[M-H2O-H]-	mzCloud	0.621251	neg	1	67602.2	292696	319232	119073	85094.9	238906	10550.2	118401	50994.6	90461.3	84879.3	125131
M409T778	LysoPA(16:0/0:0)	409.235	778.441	410.243	3.65949	C19H39O7P	C04036	[M-H]-	BioDeepDB	2.67216e-14	neg	2	1.28769e+07	5.08651e+06	2.37164e+07	8.80597e+06	1.93456e+07	5.55737e+06	3.72932e+06	1.17263e+07	1.13325e+07	4.24171e+06	6.9579e+06	1.56817e+07
M181T382	MCPA	181.005	382.332	200.024	0.689926	C9H9ClO3	C18528	[M-H2O-H]-	MoNA	0.986731	neg	1	3.39023e+07	3.21344e+07	3.21434e+07	3.13131e+07	3.21458e+07	3.25201e+07	3.33538e+07	3.27008e+07	3.06805e+07	3.02161e+07	3.20037e+07	2.39455e+07
M514T536	MK 571	514.113	536.135	514.115	3.89574	C26H27ClN2O3S2	C11239	[M]-	BioDeepDB	0.994692	neg	1	9063.87	177209	95560.9	1012.7	503895	0	98476.2	1329.75	53179	205716	4706.61	526161
M375T409_2	Macarpine	375.096	408.875	392.113	25.7628	C22H18NO6	C06165	[M+H-H2O]+	BioDeepDB	0.830781	pos	1	705701	1.93752e+06	110543	41418.7	1.98291e+06	106471	2.26173e+06	1.00987e+06	4.55691e+06	1.57051e+06	3.97267e+06	15830.1
M267T448	Magnolol	267.142	448.479	266.131	14.4436	C18H18O2	C10651	[M+H]+	mzCloud	0.796402	pos	1	1.13603e+06	2.39987e+06	1.24209e+06	104997	1.27147e+06	195815	1.55579e+06	847342	2.2959e+06	1.63196e+06	1.02967e+06	1.16663e+06
M135T101	Malate	135.03	100.977	134.022	9.36895	C4H6O5	C00711	[M+H]+	BioDeepDB	0.680749	pos	1	8.30879e+07	8.30557e+07	1.32108e+08	5.96851e+07	6.82362e+07	1.3817e+08	5.80623e+07	7.52783e+07	9.37403e+07	6.02125e+07	8.05719e+07	1.96652e+07
M329T377	Malathion	329.028	376.546	330.036	2.81763	C10H19O6PS2	C07497	[M-H]-	BioDeepDB	0.716223	neg	1	163252	144159	99667	83965.3	125084	152346	89559.5	118718	129751	123438	1.38815e+06	312767
M96T75	Maleamate	96.008	74.9219	115.027	5.41916	C4H5NO3	C01596	[M-H2O-H]-	BioDeepDB	0.638113	neg	1	915357	976343	1.54152e+06	1.08119e+06	1.06121e+06	1.17068e+06	1.27619e+06	1.31467e+06	1.23918e+06	1.18557e+06	1.26311e+06	1.68657e+06
M99T182	Maleic acid	98.5125	182.193	116.011	0.0418839	C4H4O4	C01384	[M+H-H2O]+	BioDeepDB	0.576623	pos	1	1.5856e+07	3.66909e+08	2.06866e+08	2.16599e+08	3.23906e+08	3.9606e+08	4.21134e+08	4.94024e+08	3.9668e+08	2.62892e+08	7.21831e+08	1.83165e+08
M144T442	Maleic acid homopolymer	144.043	442.325	144.042	1.50721	C6H8O4	C00922	[M]+	BioDeepDB	0.592796	pos	1	2.60574e+06	6.2803e+06	2.55222e+06	2.6847e+06	1.11451e+07	1.39672e+07	2.38137e+06	2.58652e+06	1.20589e+07	1.45968e+07	2.66492e+06	1.11835e+07
M98T69_1	Maleimide	97.9918	69.322	97.0164	0.505006	C4H3NO2	C07272	[M+H]+	BioDeepDB	0.582713	pos	1	2.56975e+07	5.90631e+07	5.77627e+07	3.30203e+07	2.68667e+07	5.96491e+07	6.48944e+07	6.22492e+07	5.76727e+07	2.73024e+07	5.90613e+07	2.85196e+07
M263T579	Malonoben	263.148	579.481	282.173	25.3275	C18H22N2O	C19039	[M-H2O-H]-	BioDeepDB	0.969874	neg	1	1.60541e+06	1.14291e+06	509466	588817	439889	333485	976737	518254	849879	650074	1.58996e+06	74352.8
M852T196_2	Malonyl-CoA	852.1	196.156	853.116	10.0496	C24H38N7O19P3S	C00083	[M-H]-	BioDeepDB	0.999669	neg	1	1.84755e+06	832652	2.03034e+06	498279	2.48994e+06	914766	1.65632e+06	1.9136e+06	2.25666e+06	865790	332878	87197.5
M989T103_2	Maltohexaose	989.326	102.938	990.327	5.83008	C36H62O31	C01936	[M-H]-	BioDeepDB	3.08661e-07	neg	2	3.67022e+06	3.31654e+06	439479	1.09374e+07	1.62755e+06	1.29148e+06	174543	4.14006e+06	3.3985e+06	1.73949e+06	216489	1.84003e+06
M109T351	Maltol	109.023	350.805	126.032	14.3637	C6H6O3	C11918	[M+H-H2O]+	BioDeepDB	0.758343	pos	1	7.72657e+07	1.95721e+07	1.68469e+08	9.02734e+07	1.96854e+07	8.83909e+07	1.03255e+08	6.95811e+07	1.90522e+07	1.94357e+07	1.53277e+08	1.82822e+07
M666T102_2	Maltotetraose	666.225	102.193	666.222	5.29392	C24H42O21	C02052	[M]-	BioDeepDB	0.635836	neg	1	2.63714e+06	5.63398e+06	448382	3.71519e+06	5.09135e+06	3.16833e+06	2.2043e+06	4.78668e+06	4.51827e+06	2.97101e+06	1.99555e+06	4.44002e+06
M494T356	Malvidin 3-glucoside	494.15	356.316	493.135	15.5212	C23H25O12	C12140	[M+H]+	BioDeepDB	0.886852	pos	1	7.62755e+06	8.54622e+06	7.74242e+06	1.07035e+07	7.81553e+06	6.21565e+06	1.47506e+07	1.46348e+07	1.51497e+07	1.79389e+07	1.02194e+07	1.14645e+07
M152T83_1	Mandelic acid	152.022	82.8264	152.047	0.193492	C8H8O3	C01984	[M]+	BioDeepDB	0.577806	pos	1	2.0932e+07	5.27196e+06	6.87706e+06	6.58088e+06	7.54262e+06	8.87814e+06	7.96149e+06	7.71291e+06	9.91521e+06	9.75994e+06	8.63236e+06	8.82478e+06
M183T414	Mannitol	182.982	413.581	182.079	16.3344	C6H14O6	C00392	[M+H]+	BioDeepDB	9.46871e-06	pos	2	3.08257e+08	9.41414e+07	5.48468e+07	1.83972e+08	5.54e+07	2.51775e+08	5.48558e+07	1.49106e+08	2.27008e+07	2.73847e+07	2.0498e+08	9.26483e+07
M262T331	Mannitol 1-phosphate	262.074	331.485	262.045	19.3512	C6H15O9P	C00644	[M]+	BioDeepDB	0.941011	pos	1	1.87888e+06	3.00068e+06	5.22076e+06	1.73932e+06	3.43182e+06	4.53216e+06	1.36461e+06	2.06244e+06	1.93913e+06	1.49559e+06	1.82889e+06	1.01615e+06
M472T485	Maslinic acid	472.075	485.272	472.355	12.4391	C30H48O4	C16939	[M]-	BioDeepDB	0.96549	neg	1	216973	315861	118374	311611	152416	165093	195815	211390	60997.5	305378	355111	206549
M302T407	Masoprocol	302.151	406.738	302.152	3.23507	C18H22O4	C10719	[M]-	MoNA	0.920433	neg	1	177088	744743	369255	210427	462239	731861	91798.4	363178	157336	104585	13557.5	182188
M690T733	Maytansine	690.267	733.446	691.287	19.0218	C34H46ClN3O10	C10606	[M-H]-	BioDeepDB	1	neg	1	50445.9	337087	246921	128665	150283	304758	32158	829877	210372	4977.18	34475.1	65418.7
M150T144_5	Mecamylamine	150.157	144.424	167.167	19.2348	C11H21N	C07511	[M+H-H2O]+	MoNA	1	pos	1	1.75609e+07	1.79688e+07	2.68266e+07	1.86266e+07	2.53027e+07	2.88516e+07	3.04789e+07	2.1644e+07	3.91323e+07	3.75587e+07	4.02662e+07	1.82998e+06
M330T271	Mecarbam	330.058	270.68	329.052	3.96995	C10H20NO5PS2	C18661	[M+H]+	BioDeepDB	0.645592	pos	1	887827	9.09717e+06	408701	7.53327e+06	866754	3.50318e+06	5.05069e+06	1.22914e+07	6.38197e+06	6.02924e+06	6.02595e+06	1.14501e+06
M155T171_1	Mechlorethamine	155.028	171.146	155.027	5.08965	C5H11Cl2N	C07115	[M]+	BioDeepDB	0.663474	pos	1	2.44046e+07	3.87834e+07	3.35208e+07	3.51501e+07	4.07278e+07	3.73355e+07	3.99743e+07	4.37123e+07	3.73615e+07	2.70214e+07	3.02416e+07	3.05902e+07
M390T421	Meclizine	390.185	420.573	390.186	4.45851	C25H27ClN2	C07116	[M]+	MoNA	0.925111	pos	1	136190	3.92312e+06	9.84041e+06	1.05112e+06	1.98639e+06	4.93738e+06	115243	1.65595e+06	713787	77681.2	158261	1.38876e+06
M298T97	Meclofenamate sodium	297.984	96.6448	316.999	11.5799	C14H10Cl2NO2. Na	C02996	[M-H2O-H]-	BioDeepDB	0.999879	neg	1	1.16631e+07	8.01729e+06	1.36197e+07	8.34857e+06	1.2648e+07	1.19131e+07	1.35583e+07	9.02406e+06	1.34971e+07	9.6203e+06	1.44598e+07	1.0482e+07
M432T297	Medicocarpin	432.141	296.816	432.142	1.23219	C22H24O9	C16223	[M]+	BioDeepDB	0.833845	pos	1	1.37473e+06	479219	110508	2.60998e+07	3.22613e+06	368681	0	4.34684e+06	1.45688e+06	720807	5895.38	113318
M344T636	Medroxyprogesterone	344.242	636.492	344.235	21.198	C22H32O3	C07119	[M]+	BioDeepDB	0.925641	pos	1	3.54445e+06	2.51826e+06	3.37377e+06	1.46754e+06	4.39719e+06	420261	3.51663e+06	1.92378e+06	3.75002e+06	6.22609e+06	6.64017e+06	4.20504e+06
M242T565	Mefenamic acid	242.118	564.89	241.11	0.707862	C15H15NO2	C02168	[M+H]+	MoNA	0.789406	pos	1	4.4513e+06	5.24604e+06	5.04888e+06	3.39696e+06	4.16102e+06	4.99402e+06	3.35724e+06	4.54692e+06	288444	3.70535e+06	2.69875e+06	244533
M126T182	Melamine	126.065	182.327	126.065	0.205318	C3H6N6	C08737	[M]+	BioDeepDB	0.595451	pos	1	9.66133e+06	1.34294e+07	1.02843e+07	1.60207e+07	1.08115e+07	1.54063e+07	1.17491e+07	1.44194e+07	2.15669e+07	2.11364e+07	2.15708e+07	2.55713e+07
M232T436	Melatonin	232.119	436.401	232.121	10.1199	C13H16N2O2	C01598	[M]-	BioDeepDB	0.962207	neg	1	1.30765e+07	1.58791e+07	6.32087e+06	1.89249e+07	2.09184e+07	4.10387e+06	1.01674e+07	1.8459e+07	2.22985e+07	1.06969e+07	1.18728e+07	1.06686e+07
M341T96	Melibiose	341.105	96.4915	342.116	7.14921	C12H22O11	C05400	[M-H]-	BioDeepDB	2.3763e-08	neg	2	2.61104e+07	3.77173e+07	3.22522e+07	1.10835e+08	2.41527e+07	1.61782e+07	2.24346e+07	2.65415e+07	2.8097e+07	2.63866e+07	1.60576e+07	6.87235e+06
M350T626	Meloxicam	350.027	626.451	351.035	0.0917506	C14H13N3O4S2	C08169	[M-H]-	BioDeepDB	0.734948	neg	1	144094	307668	450601	12030.3	111411	943953	162873	296736	143721	133122	137290	0
M305T330	Melphalan	305.085	329.721	304.075	0.237479	C13H18Cl2N2O2	C07122	[M+H]+	BioDeepDB	0.699669	pos	1	2.41317e+06	2.73122e+06	604452	1.84432e+06	1.19902e+06	1.29299e+06	1.61076e+06	1.77677e+06	1.76005e+06	1.79947e+06	1.76681e+06	1.32723e+06
M153T707	Menadione	153.038	706.956	172.052	25.7128	C11H8O2	C05377	[M-H2O-H]-	BioDeepDB	0.902313	neg	1	349600	455369	297826	386148	425219	414916	424804	334804	327450	412677	377077	504498
M155T791	Menthol	155.143	790.766	156.151	5.95328	C10H20O	C00400	[M-H]-	MoNA	0.66917	neg	1	1.66051e+06	1.28333e+06	1.62065e+06	1.59239e+06	1.24197e+06	1.70811e+06	825425	2.82779e+06	1.02926e+06	1.99813e+06	1.06388e+06	1.5551e+06
M318T442	Menthyl pyrrolidone carboxylate	318.201	442.263	318.204	9.72274	C16H30O6	C03962	[M]+	BioDeepDB	0.816818	pos	1	2.23827e+06	457259	2.47714e+06	4.51088e+06	3.62858e+06	2.31302e+06	578875	3.80202e+06	520938	2.67136e+06	286797	763054
M247T787	Meperidine	247.156	787.152	247.157	6.86834	C15H21NO2	C07128	[M]+	MoNA	0.681307	pos	1	3.2464e+06	5.8228e+06	3.23484e+06	4.73459e+06	4.22209e+07	2.50527e+07	6.71095e+06	1.16012e+07	8.74938e+06	1.08328e+07	9.36299e+06	1.64191e+07
M164T472	Mephentermine	164.143	472.166	163.136	0.477972	C11H17N	C07889	[M+H]+	BioDeepDB	0.852479	pos	1	1.08903e+07	1.01657e+07	9.73248e+06	1.15476e+07	9.02702e+06	7.77932e+06	8.92869e+06	9.56682e+06	9.68589e+06	8.32601e+06	9.71057e+06	8.87478e+06
M246T441_2	Mepivacaine	246.17	441.231	246.173	0.105774	C15H22N2O	C07528	[M]+	BioDeepDB	0.643597	pos	1	7.12849e+09	1.41397e+10	1.25802e+10	7.04655e+09	1.28263e+10	1.24999e+10	6.62632e+09	7.15887e+09	8.61001e+09	6.53113e+09	1.3568e+10	1.62824e+10
M152T109	Mercaptopurine	152.014	108.748	152.016	10.3629	C5H4N4S	C02380	[M]+	BioDeepDB	0.832947	pos	1	9.52081e+06	1.57104e+07	9.80196e+06	1.7609e+06	1.69897e+07	1.10359e+07	2.03181e+07	7.76054e+06	2.08013e+07	6.8495e+06	1.25064e+07	7.61507e+06
M142T824	Mesna	141.983	823.731	141.976	0.769587	C2H6O3S2	C03576	[M]+	BioDeepDB	0.605136	pos	1	4.18407e+07	3.84157e+07	6.68506e+08	2.81741e+07	2.22079e+08	2.79734e+07	1.3429e+08	2.35047e+07	2.17107e+07	7.25405e+07	1.01385e+08	7.86771e+07
M573T818	Mesobilirubinogen	573.305	817.632	592.326	4.31597	C33H44N4O6	C05790	[M-H2O-H]-	MoNA	0.632296	neg	1	8.69619e+06	8.60589e+06	4.70506e+06	2.72006e+06	6.69209e+06	4.20067e+06	1.67733e+07	1.78465e+07	2.23154e+07	9.49501e+06	1.05048e+07	1.30556e+07
M386T348	Mesoridazine	386.147	348.206	386.149	4.21745	C21H26N2OS2	C07143	[M]+	mzCloud	0.680747	pos	1	1.29541e+06	995825	1.27099e+06	1.32296e+06	1.46424e+06	1.19737e+06	940259	2.30852e+06	1.28162e+06	924919	1.13649e+06	5.84148e+07
M293T653	Mestranol	293.185	652.626	310.193	3.95465	C21H26O2	C07618	[M+H-H2O]+	GNPS	0.758579	pos	1	1.65745e+06	1.47087e+06	1.60062e+06	1.46423e+06	1.39698e+06	1.34853e+06	1.56631e+06	1.5069e+06	1.46816e+06	1.64107e+06	1.62314e+06	1.64663e+06
M280T624	Metalaxyl	280.153	623.683	279.147	4.64125	C15H21NO4	C10947	[M+H]+	mzCloud	0.705771	pos	1	6.91154e+06	3.52329e+06	1.47041e+06	2.59792e+06	1.91272e+06	781351	4.58274e+06	1.79553e+06	3.46207e+06	2.3741e+06	6.80849e+06	263119
M201T458	Metamitron	201.077	458.478	202.085	7.44338	C10H10N4O	C10930	[M-H]-	MoNA	0.99868	neg	1	462807	1.03275e+06	736574	470328	649349	743237	526827	607690	572750	497440	959604	563318
M198T366	Metanephrine	198.113	366.038	197.105	0.643994	C10H15NO3	C05588	[M+H]+	BioDeepDB	0.683995	pos	1	3.69116e+06	5.04336e+06	842708	7.45787e+06	4.44207e+06	604499	1.65142e+06	1.05165e+06	3.79436e+06	2.24202e+06	6.05977e+06	2.02801e+06
M192T411	Metaproterenol	192.102	411.096	211.121	1.40617	C11H17NO3	C07144	[M-H2O-H]-	mzCloud	0.599537	neg	1	280323	320783	324694	295986	249260	187761	231520	218564	294823	332068	420052	258434
M220T477	Metaxalone	220.101	477.423	221.105	12.5574	C12H15NO3	C07934	[M-H]-	BioDeepDB	0.960503	neg	1	1.63982e+06	1.83986e+06	3.22481e+06	2.27336e+06	1.28012e+06	1.18424e+06	938966	1.39975e+06	357406	1.3898e+06	522588	109490
M318T560	Metconazole	318.137	559.516	319.145	2.27465	C17H22ClN3O	C18476	[M-H]-	BioDeepDB	0.991281	neg	1	253670	1.32287e+06	749084	535531	238569	110567	452574	191228	150770	342706	168118	24651.2
M202T323	Methabenzthiazuron	202.045	323.48	221.062	4.32277	C10H11N3OS	C10909	[M-H2O-H]-	BioDeepDB	0.995402	neg	1	611823	530587	534519	456787	808117	390612	989905	469724	649096	713321	715893	3282.93
M160T463	Methacholine	160.133	462.948	160.134	5.21846	C8H18NO2	C07471	[M]+	mzCloud	0.74922	pos	1	4.26138e+06	1.07847e+07	8.46172e+06	1.97833e+06	4.76026e+06	4.69258e+06	1.64808e+06	1.06541e+07	4.19283e+06	4.47645e+06	3.32573e+06	1.5821e+06
M292T622	Methadone	292.201	622.482	309.209	4.36541	C21H27NO	C07163	[M+H-H2O]+	BioDeepDB	0.78746	pos	1	1.87613e+06	2.31894e+06	2.00675e+06	1.8208e+06	1.28363e+06	2.08464e+06	3.16973e+06	1.40411e+06	1.32818e+06	992801	1.10261e+06	1.39482e+06
M150T746	Methamphetamine	150.128	746.039	149.12	1.09655	C10H15N	C07164	[M+H]+	MoNA	0.653621	pos	1	1.81844e+08	2.20159e+07	8.61278e+06	9.9432e+07	7.30557e+07	3.82937e+07	9.9399e+07	9.86396e+06	1.03007e+08	1.2056e+08	9.16597e+07	7.06109e+07
M251T508	Methaqualone	251.124	508.062	250.111	25.5019	C16H14N2O	C07560	[M+H]+	BioDeepDB	0.936238	pos	1	2.76955e+06	2.23453e+06	70904.9	2.34592e+06	2.77727e+06	434585	162249	1.67718e+06	1.20257e+06	1.29562e+06	2.02369e+06	714865
M236T382	Methazolamide	236.006	382.272	236.004	7.68664	C5H8N4O3S2	C07764	[M]-	BioDeepDB	0.710682	neg	1	2.39825e+06	2.0611e+06	2.21856e+06	2.01511e+06	1.94764e+06	2.43307e+06	2.32021e+06	1.99812e+06	2.16575e+06	1.75424e+06	1.95156e+06	1.28239e+06
M303T86_1	Methidathion	302.963	86.3023	301.962	19.832	C6H11N2O4PS3	C14431	[M+H]+	MoNA	1	pos	1	7.20212e+06	3.6844e+06	4.92639e+06	5.03961e+06	8.6871e+06	4.97581e+06	3.57385e+06	8.61357e+06	3.56082e+06	4.0547e+06	8.97824e+06	1.07528e+07
M114T217	Methimazole	114.028	217.411	114.025	26.9625	C4H6N2S	C07190	[M]+	BioDeepDB	0.874255	pos	1	4.89901e+06	6.57627e+06	7.82526e+06	1.24723e+07	6.1159e+06	8.9874e+06	8.9644e+06	5.78602e+06	4.53205e+06	1.50456e+07	3.73885e+06	1.34165e+07
M181T33	Methionine sulfoximine	180.99	33.4878	180.057	2.24234	C5H12N2O3S	C03510	[M+H]+	BioDeepDB	0.631536	pos	1	5.34427e+07	4.33204e+07	4.27538e+07	5.49209e+07	2.11697e+07	4.22708e+07	5.52067e+07	4.603e+07	6.0849e+07	6.72313e+07	5.90188e+07	6.03573e+07
M311T817	Methoprene	311.257	816.643	310.251	1.78635	C19H34O3	C14308	[M+H]+	BioDeepDB	7.47911e-07	pos	2	1.22606e+07	9.01968e+07	1.05694e+07	6.34708e+07	8.85438e+06	2.07084e+07	8.55802e+07	9.87495e+07	1.72786e+08	7.69881e+07	8.10144e+07	9.53607e+07
M252T564_2	Methoprotryne	252.129	563.559	271.147	3.67696	C11H21N5OS	C19104	[M-H2O-H]-	BioDeepDB	0.9943	neg	1	204937	259816	262669	205316	195877	186315	202110	175357	834753	139912	195459	200991
M328T329	Methotrimeprazine	328.161	329.279	328.161	1.07531	C19H24N2OS	C07192	[M]+	BioDeepDB	0.660427	pos	1	815186	2.2616e+06	469455	1.39615e+06	155737	614967	965288	1.78809e+06	1.55138e+06	1.69894e+06	1.18967e+06	1.01031e+06
M194T108	Methoxamine	194.117	108.05	211.121	19.2743	C11H17NO3	C07513	[M+H-H2O]+	BioDeepDB	0.850187	pos	1	4.13424e+07	5.69197e+07	5.36168e+07	5.78486e+07	7.22261e+07	5.28702e+07	4.9284e+07	6.27839e+07	5.42897e+07	6.85819e+07	4.93097e+07	4.7142e+07
M197T720	Methoxsalen	197.028	720.17	216.042	18.5845	C12H8O4	C01864	[M-H2O-H]-	MoNA	0.847758	neg	1	162366	776883	753824	3.18038e+06	1.25337e+06	800008	952521	750219	2.89248e+06	781339	1.72315e+06	780405
M368T591	Methoxyfenozide	368.215	591.181	368.21	14.0337	C22H28N2O3	C18525	[M]-	mzCloud	0.896471	neg	1	114382	434716	273556	154914	239314	217049	119512	607466	802334	421154	1.03708e+06	627019
M190T559	Methyl (indol-3-yl)acetate	190.086	559.221	189.079	0.0492987	C11H11NO2	C20635	[M+H]+	mzCloud	0.618929	pos	1	3.13473e+06	2.2321e+06	2.16427e+06	2.50542e+06	1.35896e+06	2.2609e+06	740466	1.69568e+06	1.663e+06	1.49668e+06	1.341e+06	1.52199e+06
M152T792	Methyl 2-hydroxybenzoate	152.047	791.735	152.047	3.58902	C8H8O3	C12305	[M]+	BioDeepDB	0.619054	pos	1	2.15057e+07	1.06847e+07	1.87738e+07	1.63348e+07	2.11354e+07	2.95762e+07	1.97999e+07	5.25279e+06	2.25892e+07	2.18883e+07	2.34386e+07	1.4534e+07
M177T56	Methyl beta-D-galactoside	176.972	55.6344	194.079	0.0782852	C7H14O6	C03619	[M+H-H2O]+	BioDeepDB	3.0342e-10	pos	2	8.97661e+08	7.84245e+08	2.28962e+08	7.99735e+08	3.66176e+08	1.76274e+07	3.94785e+08	4.10125e+08	2.84506e+08	1.22504e+08	7.9554e+08	8.65105e+08
M163T287	Methyl cinnamate	163.079	286.903	162.068	22.5905	C10H10O2	C06358	[M+H]+	MoNA	1	pos	1	3.24151e+06	1.27063e+06	1.46205e+06	2.75424e+06	2.9071e+06	2.94375e+06	780987	613645	1.22285e+06	1.714e+06	2.03799e+06	1.58152e+06
M224T681	Methyl jasmonate	224.128	680.822	224.141	11.7387	C13H20O3	C11512	[M]+	BioDeepDB	0.119296	pos	2	6.11779e+07	7.89639e+06	3.38293e+07	3.32847e+07	7.49343e+07	4.77581e+07	4.30059e+06	8.96116e+07	1.83153e+07	5.37333e+07	5.77353e+07	1.76468e+07
M269T308	Methyl red	269.112	308.1	269.116	14.7943	C15H15N3O2	C19459	[M]+	MetaDNA	0.0243966	pos	2	2.24977e+06	2.38939e+06	1.94862e+06	2.5618e+06	5.04238e+06	2.14113e+06	2.56912e+06	2.27609e+06	1.846e+06	1.80532e+06	1.31769e+06	1.38181e+06
M212T355	Methyldopa	212.092	355.085	211.084	1.09014	C10H13NO4	C07194	[M+H]+	BioDeepDB	0.598774	pos	1	2.08519e+06	2.10551e+06	711472	5.17196e+06	3.60327e+06	1.04262e+06	751160	2.85487e+06	502663	571222	577790	2.08631e+06
M141T70	Methylimidazoleacetic acid	141.066	69.6891	140.059	0.534239	C6H8N2O2	C05828	[M+H]+	mzCloud	0.601597	pos	1	571934	7.19038e+06	1.12005e+07	6.84342e+06	1.17414e+07	1.17527e+07	1.19362e+07	6.29545e+06	395488	7.81512e+06	793814	1.60347e+07
M161T670	Methylisoeugenol	161.096	670.175	178.099	25.6645	C11H14O2	C10478	[M+H-H2O]+	BioDeepDB	0.824697	pos	1	4.43522e+06	2.74939e+06	7.22051e+06	3.21314e+06	3.33933e+06	6.88018e+06	2.08454e+06	7.06514e+06	2.56584e+06	5.91848e+06	1.96148e+06	4.92319e+06
M99T104	Methylmalonate	99.0081	103.893	118.027	1.06309	C4H6O4	C02170	[M-H2O-H]-	mzCloud	0.60285	neg	1	6.91286e+07	5.45297e+07	5.34723e+07	7.24847e+07	6.19832e+07	4.49662e+07	4.61981e+07	4.67681e+07	1.42411e+07	5.03139e+07	6.13076e+07	6.86309e+07
M234T575	Methylphenidate	234.149	574.663	233.142	1.12733	C14H19NO2	C07196	[M+H]+	mzCloud	0.638279	pos	1	4.72457e+06	4.03153e+06	4.34777e+06	8.46662e+06	4.60611e+06	4.46223e+06	4.37394e+06	4.56615e+06	8.35196e+06	4.2144e+06	4.5847e+06	5.17551e+06
M182T86	Methylselenopyruvate	181.961	86.1697	181.948	0.998783	C4H6O3Se	C18904	[M]+	BioDeepDB	0.585107	pos	1	2.88395e+08	3.1612e+08	3.34159e+08	3.14357e+08	2.74724e+08	2.89399e+08	3.42472e+08	3.15978e+08	3.47619e+08	2.99511e+08	2.73285e+08	3.12703e+08
M336T790	Methysergide	336.194	789.817	353.21	25.1232	C21H27N3O2	C07199	[M+H-H2O]+	BioDeepDB	0.838167	pos	1	4.99351e+06	5.44465e+06	4.93711e+06	5.85412e+06	3.40194e+06	4.5642e+06	4.1884e+06	4.15274e+06	3.10603e+06	2.55633e+06	2.64173e+06	2.01364e+06
M257T382	Metobromuron	256.995	382.357	258	8.58373	C9H11BrN2O2	C18793	[M-H]-	BioDeepDB	0.999247	neg	1	454687	596537	422613	648858	328363	423096	119567	457061	374623	314560	409903	269193
M300T618	Metoclopramide	300.143	617.985	299.14	13.2317	C14H22ClN3O2	C07868	[M+H]+	BioDeepDB	7.99381e-06	pos	2	2.77914e+07	2.77847e+07	2.7309e+07	2.783e+07	2.75213e+07	2.62759e+07	2.72006e+07	2.41647e+07	2.75731e+07	2.61543e+07	2.70275e+07	2.60001e+07
M250T753	Metoprolol	250.177	753.165	267.183	5.53557	C15H25NO3	C07202	[M+H-H2O]+	BioDeepDB	0.809067	pos	1	1.00105e+07	2.05212e+06	4.28338e+06	6.21135e+06	6.74174e+06	5.56367e+06	5.08597e+06	5.04348e+06	746635	2.99279e+06	782175	915715
M417T79	Metosulam	417.013	79.1788	417.007	14.7056	C14H13Cl2N5O4S	C18867	[M]-	mzCloud	0.719127	neg	1	1.2772e+06	1.20041e+06	1.42328e+06	1.9824e+06	1.46794e+06	1.39099e+06	2.55066e+06	1.22784e+06	2.91974e+06	1.93212e+06	1.67602e+06	1.46706e+06
M171T356_2	Metronidazole	171.064	356.418	171.064	1.10404	C6H9N3O3	C07203	[M]+	BioDeepDB	0.608551	pos	1	1.1142e+07	1.18857e+07	1.21936e+07	1.29743e+07	1.05183e+07	1.00918e+07	1.54649e+07	1.46354e+07	1.6135e+07	1.68481e+07	1.22756e+07	1.12553e+07
M227T370	Metyrapone	227.117	369.751	226.111	2.3825	C14H14N2O	C07205	[M+H]+	BioDeepDB	0.72013	pos	1	557342	1.6537e+06	395405	8.95574e+06	8.79963e+06	259186	184586	5.31849e+06	1.35636e+06	1.06269e+06	290894	400322
M149T204	Mevalonic acid	149.081	203.696	148.074	0.851328	C6H12O4	C00418	[M+H]+	BioDeepDB	0.618527	pos	1	1.58236e+06	1.37576e+06	1.25471e+06	6.10335e+07	836199	1.28124e+06	2.10589e+06	4.0889e+06	818673	3.10672e+07	650693	9.10352e+06
M211T317	Mevalonic acid-5P	211.031	317.472	228.04	6.58791	C6H13O7P	C01107	[M+H-H2O]+	BioDeepDB	0.730576	pos	1	2.85191e+06	6.49306e+06	8.72663e+06	6.96634e+06	6.74235e+06	7.38439e+06	7.30679e+06	1.04325e+07	7.64678e+06	6.50619e+06	7.49338e+06	4.35862e+06
M224T401_2	Mevinphos	224.042	401.302	224.045	14.9986	C7H13O6P	C18688	[M]-	GNPS	0.999994	neg	1	2.73e+06	5.91644e+06	1.05167e+06	4.96782e+06	4.15428e+06	994808	1.03903e+06	3.06937e+06	2.3273e+06	3.00229e+06	8.00813e+06	1.86377e+07
M162T827	Mexiletine	162.128	827.456	179.131	24.4737	C11H17NO	C07220	[M+H-H2O]+	BioDeepDB	0.804326	pos	1	1.32956e+07	6.36476e+06	5.93571e+06	1.79552e+07	1.14498e+07	3.02829e+07	6.12318e+06	2.41551e+07	2.50167e+07	6.27606e+06	6.72711e+06	6.38647e+06
M478T837_1	Mibefradil	478.28	836.625	495.29	5.08649	C29H38FN3O3	C07222	[M+H-H2O]+	BioDeepDB	0.687843	pos	1	2.92664e+07	2.36952e+08	2.04503e+08	1.13792e+07	4.37901e+08	9.06446e+07	2.90362e+07	4.84708e+08	2.49866e+08	2.36347e+08	1.18801e+07	3.54682e+08
M397T138	Miconazole	396.971	138.065	413.986	19.3697	C18H14Cl4N2O	C07223	[M+H-H2O]+	BioDeepDB	1	pos	1	1.79423e+06	2.18613e+06	2.36282e+06	1.59888e+06	1.36429e+06	1.43594e+06	2.41736e+06	1.83032e+06	2.34062e+06	2.54399e+06	1.77876e+06	1.3666e+06
M255T159	Midodrine	255.134	158.557	254.127	0.633436	C12H18N2O4	C07890	[M+H]+	BioDeepDB	0.621372	pos	1	1.87668e+06	2.79845e+06	4.15226e+06	2.50688e+06	1.486e+06	4.10789e+06	2.68476e+06	2.09693e+06	4.17187e+06	2.47907e+06	473909	78340.6
M410T817_2	Mifepristone	410.248	816.812	429.267	0.491834	C29H35NO2	C07652	[M-H2O-H]-	BioDeepDB	0.596079	neg	1	2.88599e+06	1.95534e+07	4.88017e+07	2.62348e+06	4.72801e+07	4.96062e+06	3.47291e+06	3.52899e+06	1.29321e+07	4.39618e+06	1.26653e+07	5.70902e+06
M207T77	Miglitol	207.111	76.6162	207.111	0.543298	C8H17NO5	C07708	[M]+	mzCloud	0.595664	pos	1	6.57045e+06	2.73885e+06	449321	1.83984e+06	2.48204e+06	1.42364e+06	4.48914e+06	1.44369e+06	1.66838e+06	2.01778e+06	2.64213e+06	1.57576e+06
M527T819_1	Milbemectin	527.3	818.706	528.309	2.05648	C31H44O7	C18557	[M-H]-	MoNA	0.990729	neg	1	4.13503e+07	1.82253e+07	3.65697e+07	5.89494e+07	1.62698e+07	1.01133e+07	1.2026e+07	5.79243e+07	3.43387e+07	1.02921e+07	3.39767e+07	1.0629e+07
M194T418_2	Milrinone	194.065	418.219	211.075	12.4279	C12H9N3O	C07224	[M+H-H2O]+	BioDeepDB	0.979656	pos	1	2.28792e+06	1.47693e+06	850265	2.70557e+06	3.05464e+06	1.04573e+06	3.66713e+06	1.82099e+06	3.19331e+06	2.68503e+06	3.26135e+06	2.27592e+06
M265T452	Mirtazapine	265.158	452.276	265.158	1.41152	C17H19N3	C07570	[M]+	BioDeepDB	0.592333	pos	1	3.0447e+06	2.05665e+06	2.71974e+06	806094	3.73609e+06	7.81477e+06	1.33436e+06	1.39734e+06	883156	1.5508e+06	3.37741e+06	803786
M333T601	Mitomycin	333.118	601.065	334.128	5.87755	C15H18N4O5	C06681	[M-H]-	BioDeepDB	0.821614	neg	1	574992	121407	186199	499945	52955.3	188049	129612	222026	91878.6	469265	113072	422253
M349T332	Mitomycin A	349.138	331.748	349.127	2.91497	C16H19N3O6	C21161	[M]+	BioDeepDB	0.70448	pos	1	2.0482e+06	1.97363e+06	2.19969e+06	1.7314e+06	1.25429e+06	1.73811e+06	1.44983e+06	1.89449e+06	1.30992e+06	1.47037e+06	1.12241e+06	1.44119e+06
M397T830	Mitragynine	397.225	829.743	398.221	29.0822	C23H30N2O4	C09226	[M-H]-	MoNA	2.87755e-05	neg	2	1.08635e+07	1.85548e+07	1.05316e+07	1.27131e+07	1.30916e+07	1.27978e+07	1.64436e+07	1.35776e+07	1.33952e+07	1.27677e+07	1.5892e+07	1.23284e+07
M276T400	Molindone	276.18	400.035	276.184	13.8352	C16H24N2O2	C07230	[M]+	mzCloud	0.952231	pos	1	1.19181e+08	6.49177e+07	3.1277e+07	6.11398e+06	1.10042e+08	3.03744e+07	5.7347e+07	6.42878e+07	2.16876e+07	1.77109e+07	3.34921e+07	1.43924e+07
M820T535_1	Monoammonium glycyrrhizinate	820.43	535.321	839.43	21.978	C42H62O16. NH3	C18610	[M-H2O-H]-	GNPS	1	neg	1	211916	60377.4	79368.1	974.094	162077	6705.23	369330	3642.16	227395	69210.8	152915	89629.5
M308T708	Monocrotaline	308.146	708.226	325.152	2.53712	C16H23NO6	C10350	[M+H-H2O]+	BioDeepDB	0.698232	pos	1	1.08752e+06	2.46898e+06	2.39451e+06	1.847e+06	672041	2.0354e+06	854960	2.21484e+06	1.21328e+06	1.57366e+06	1.72992e+06	1.05449e+06
M189T818	Monoethylglycinexylidide	189.139	817.776	206.142	21.6488	C12H18N2O	C16561	[M+H-H2O]+	BioDeepDB	0.990819	pos	1	1.52542e+06	1.63773e+07	1.47109e+06	1.5685e+07	1.32375e+06	1.35822e+07	1.4677e+07	1.54843e+07	1.45408e+07	1.37615e+07	1.41156e+07	3.50654e+06
M113T97	Monomethyl sulfate	113	97.1174	111.983	0.620844	CH4O4S	C02704	[M+H]+	BioDeepDB	0.597024	pos	1	1.2402e+08	9.90036e+07	9.30322e+07	6.6926e+07	1.08169e+08	5.22508e+07	8.17693e+07	9.35411e+07	7.75228e+07	5.21013e+07	7.37349e+07	5.67009e+07
M266T329_2	Morphine	266.116	328.84	285.137	7.59524	C17H19NO3	C01516	[M-H2O-H]-	MoNA	0.99877	neg	1	143269	111366	131310	92083.6	106055	151776	110921	66942.8	95673.3	77000.2	109432	128298
M283T323	Morphinone	283.128	322.929	283.121	0.162105	C17H17NO3	C01735	[M]+	BioDeepDB	0.634654	pos	1	878903	584682	679906	1.19636e+06	3.63559e+06	196580	764178	991660	1.02492e+06	815506	648125	668828
M88T186	Morpholine	88.076	186.326	87.0684	3.18412	C4H9NO	C14452	[M+H]+	MoNA	0.000123623	pos	2	6.571e+07	7.08069e+06	1.16015e+08	5.35433e+07	1.04133e+08	6.24134e+07	7.01201e+07	5.17635e+07	1.18126e+08	7.5715e+07	1.58973e+07	2.41482e+07
M296T313	Moupinamide	296.124	312.908	313.131	0.461866	C18H19NO4	C02717	[M+H-H2O]+	BioDeepDB	0.699912	pos	1	1.97686e+06	1.15694e+06	1.24301e+06	2.05129e+06	1.6073e+06	1.07252e+06	157235	1.14269e+06	1.61628e+06	1.94706e+06	168006	1.56059e+06
M224T768	Moxonidine	224.063	767.768	241.073	12.7283	C9H12ClN5O	C07451	[M+H-H2O]+	MoNA	0.756102	pos	1	4.73274e+06	5.33811e+06	7.07768e+06	7.48257e+06	9.78232e+06	7.12879e+06	8.65471e+06	6.94588e+06	7.58584e+06	6.01233e+06	1.4115e+07	7.80604e+06
M335T414	Mukurozidiol	335.108	414.272	334.105	12.5471	C17H18O7	C09141	[M+H]+	BioDeepDB	0.845603	pos	1	842525	907302	1.24615e+06	3.08815e+06	1.09619e+06	1.08815e+06	512677	1.23693e+06	1.08094e+06	1.18939e+06	646875	906942
M500T685	Mupirocin	500.293	684.591	500.298	11.2303	C26H44O9	C11758	[M]-	MoNA	0.811035	neg	1	2.51783e+06	1.71861e+06	1.57047e+06	922060	975270	2.58028e+06	557209	1.86092e+06	847154	1.30398e+06	789935	1.21122e+06
M250T373	Muramic acid	250.091	372.856	251.101	7.78893	C9H17NO7	C06470	[M-H]-	BioDeepDB	0.767917	neg	1	2.60774e+06	2.71971e+06	2.69486e+06	2.27048e+06	3.02727e+06	1.72493e+06	3.36417e+06	2.06454e+06	3.18746e+06	2.69329e+06	2.62133e+06	79230.5
M321T552	Mycophenolate	321.13	552.077	320.126	10.8064	C17H20O6	C20380	[M+H]+	mzCloud	0.743502	pos	1	2.19459e+06	11962.4	36343.1	109729	435832	1.13993e+06	30608.5	7.58299e+06	78909.5	243851	95821.6	2.34094e+06
M434T664	Mycophenolate mofetil	434.225	663.626	433.21	17.1613	C23H31NO7	C07908	[M+H]+	GNPS	0.880779	pos	1	44746.6	67904.4	648248	37337.7	774070	30546.3	866330	14256.9	1.5849e+07	8.9781e+06	5.98596e+06	6.86813e+06
M147T573	Myosmine	147.092	573.389	146.084	0.425356	C9H10N2	C10160	[M+H]+	MoNA	1.60773e-06	pos	2	1.27584e+07	9.60151e+07	1.24083e+07	1.22753e+07	4.19981e+07	1.19183e+07	4.50989e+07	1.20023e+07	1.16292e+07	1.16353e+07	1.16305e+07	1.21854e+07
M317T96	Myricetin	317.031	96.1315	318.038	2.72056	C15H10O8	C10107	[M-H]-	mzCloud	0.606557	neg	1	2.75424e+06	499782	2.05417e+06	303711	5.57251e+06	2.09137e+06	6.66934e+06	1.60242e+06	4.91749e+06	2.1846e+06	4.48705e+06	0
M384T721	Myriocin	384.273	720.855	401.278	1.41315	C21H39NO6	C19914	[M+H-H2O]+	BioDeepDB	0.604117	pos	1	8.45283e+06	1.06067e+07	7.68201e+06	6.99463e+06	6.31937e+06	3.97857e+06	1.80774e+07	4.6274e+06	1.39774e+07	8.67062e+06	2.63862e+07	2.83603e+06
M227T782	Myristic acid	227.201	781.516	228.209	1.68178	C14H28O2	C06424	[M-H]-	BioDeepDB	3.6926e-16	neg	2	5.49662e+06	1.2999e+07	2.76188e+07	4.45358e+06	5.00817e+06	4.24956e+06	1.03807e+07	2.1109e+07	3.61799e+07	2.41523e+07	4.08708e+06	1.35563e+07
M225T796	Myristoleic acid	225.186	795.764	226.193	1.61005	C14H26O2	C08322	[M-H]-	BioDeepDB	0.621876	neg	1	4.14307e+06	4.4121e+06	2.63911e+06	2.20206e+06	4.03035e+06	2.96438e+06	8.2109e+06	2.95313e+06	8.55392e+06	3.08145e+06	5.5788e+06	2.66964e+06
M161T511_2	N(6)-Methyllysine	161.136	511.079	160.121	22.8092	C7H16N2O2	C02728	[M+H]+	BioDeepDB	0.806655	pos	1	992938	5.83196e+06	1.37008e+06	689121	5.64636e+06	352022	590110	596698	580428	5.6754e+06	5.51579e+06	5.49048e+06
M304T310	N(6)-[(Indol-3-yl)acetyl]-L-lysine	304.149	309.53	303.158	3.44016	C16H21N3O3	C04211	[M+H]+	BioDeepDB	0.700424	pos	1	1.88058e+06	1.92782e+06	486287	531697	5.52874e+06	1.30563e+06	2.49512e+06	1.96732e+06	2.98062e+06	2.43833e+06	1.95718e+06	4.49881e+06
M696T104	N(omega)-(ADP-D-ribosyl)-L-arginine	696.148	103.638	715.173	8.84737	C21H35N9O15P2	C01201	[M-H2O-H]-	MetaDNA	0.00997141	neg	2	207874	595389	727586	1.49963e+06	221098	679136	589431	980927	1.03571e+06	1.27146e+06	666266	205815
M191T95	N(omega)-Hydroxyarginine	191.102	95.3422	190.107	1.51024	C6H14N4O3	C05933	[M+H]+	BioDeepDB	0.622999	pos	1	3.79474e+07	3.82051e+07	3.97866e+07	3.76958e+07	4.57312e+07	4.34203e+07	2.91354e+07	3.59652e+07	2.7688e+07	3.44459e+07	3.09203e+07	1.83994e+07
M117T88	N,N'-Diacetylhydrazine	117.066	87.6534	116.059	0.817811	C4H8N2O2	C16622	[M+H]+	BioDeepDB	0.68334	pos	1	1.70848e+07	2.0529e+07	1.93442e+07	2.2916e+07	2.06079e+07	2.2556e+07	1.74132e+07	5.24351e+06	1.64957e+07	1.719e+07	2.07132e+07	1.7918e+07
M192T726_2	N,N-Diethyl-m-toluamide	192.132	726.04	191.131	29.7078	C12H17NO	C10935	[M+H]+	BioDeepDB	0.858157	pos	1	1.7811e+06	5.14787e+06	2.28988e+06	1.50421e+06	3.84848e+06	2.18206e+06	2.13851e+06	560478	1.00022e+06	902825	2.07577e+06	1.04368e+06
M192T333_2	N,N-Diethylbenzeneacetamide	192.138	333.1	191.131	0.938352	C12H17NO	C10938	[M+H]+	MoNA	0.661893	pos	1	4.92855e+06	6.00215e+06	6.43895e+06	5.44693e+06	5.35659e+06	2.23586e+06	5.11643e+06	5.91922e+06	4.53141e+06	3.89092e+06	3.4133e+06	1.12541e+06
M135T644	N,N-Dimethyl-1,4-phenylenediamine	135.092	643.905	136.1	8.06825	C8H12N2	C04203	[M-H]-	BioDeepDB	0.790854	neg	1	1.67278e+06	1.52466e+06	1.28686e+06	1.5707e+06	1.11544e+06	1.42297e+06	1.39137e+06	1.39473e+06	1.54317e+06	1.3606e+06	1.4481e+06	1.58537e+06
M122T716	N,N-Dimethylaniline	122.097	715.947	121.089	3.77425	C8H11N	C02846	[M+H]+	mzCloud	3.1369e-05	pos	2	2.9259e+08	2.9822e+08	5.01721e+08	3.39522e+08	4.06599e+08	6.22508e+08	2.59062e+08	3.23485e+08	4.48513e+08	5.03105e+08	5.00532e+08	3.2124e+08
M182T161	N,N-Dimethylhistidine	182.093	161.146	183.101	4.5273	C8H13N3O2	C04259	[M-H]-	MoNA	0.995717	neg	1	410593	352888	157592	266864	346577	90881.1	353742	345122	324759	445450	1.01692e+06	2.43411e+06
M310T832	N,N-Dimethylsphingosine	310.31	832.405	327.314	13.3232	C20H41NO2	C13914	[M+H-H2O]+	BioDeepDB	1.22993e-06	pos	2	1.30747e+08	1.3169e+08	5.88832e+07	8.63761e+07	1.45011e+08	4.70099e+07	5.98248e+07	7.62788e+07	6.58388e+07	7.65296e+07	5.76995e+07	1.12929e+08
M248T348	N-(4-Coumaroyl)-L-homoserine lactone	248.092	347.522	247.084	0.915502	C13H13NO4	C20677	[M+H]+	BioDeepDB	0.638775	pos	1	1.35345e+06	3.5247e+06	6.61028e+06	4.17074e+06	2.69988e+06	3.63401e+06	1.31117e+06	3.23558e+06	1.05386e+06	1.62438e+06	1.81269e+06	1.54038e+06
M349T102	N-(5-Phospho-D-ribosyl)anthranilate	349.055	101.828	349.056	0.0558858	C12H16NO9P	C04302	[M]+	BioDeepDB	3.10778e-05	pos	2	1.15624e+08	7.5436e+07	9.33573e+07	5.30749e+07	4.68419e+07	7.33664e+07	1.54066e+08	5.3007e+07	1.57163e+08	7.57091e+07	6.67626e+07	6.11744e+07
M301T331	N-Acetyl-D-Glucosamine 6-Phosphate	301.076	330.845	301.056	2.10042	C8H16NO9P	C00357	[M-H2O+NH4]+	BioDeepDB	0.680872	pos	1	2.03182e+07	2.43567e+07	4.22626e+07	4.13331e+07	3.06027e+07	4.40518e+07	1.72546e+07	2.74224e+07	1.42511e+07	1.39987e+07	3.30203e+07	9.6165e+06
M220T341	N-Acetyl-D-galactosamine	220.081	341.416	221.09	7.35936	C8H15NO6	C01132	[M-H]-	mzCloud	0.836886	neg	1	464384	430330	492132	261948	321229	315761	319539	333981	509675	349439	209992	165618
M221T743	N-Acetyl-D-glucosamine	221.154	742.692	221.09	1.21479	C8H15NO6	C00140	[M]-	BioDeepDB	3.60706e-06	neg	2	3.46841e+07	2.09542e+07	2.05675e+07	2.27995e+07	2.08449e+07	2.21771e+07	2.29792e+07	2.22134e+07	2.14058e+07	2.59572e+07	2.22518e+07	2.37503e+07
M246T396	N-Acetyl-D-tryptophan	246.123	395.587	246.1	3.12807	C13H14N2O3	C03137	[M]+	BioDeepDB	5.48692e-06	pos	2	8.63507e+06	9.06288e+06	8.79503e+06	8.04781e+06	1.00154e+07	5.29036e+06	1.14295e+07	6.44707e+06	1.08394e+07	8.98029e+06	7.97245e+06	39599.4
M174T114	N-Acetyl-L-aspartic acid	174.04	114.289	175.048	1.01634	C6H9NO5	C01042	[M-H]-	BioDeepDB	0.0118637	neg	2	2.27671e+07	1.32418e+07	6.37356e+07	1.38227e+07	3.79327e+07	4.85376e+07	1.93392e+07	3.74549e+07	6.55283e+06	2.66363e+07	7.01969e+06	3.07504e+06
M174T135	N-Acetyl-L-glutamate 5-semialdehyde	174.087	134.555	173.069	0.50367	C7H11NO4	C01250	[M+H]+	BioDeepDB	0.595408	pos	1	5.81087e+08	1.82109e+08	2.0815e+08	4.05043e+08	9.05816e+08	4.99768e+08	7.34475e+08	5.51722e+08	8.68934e+08	1.19413e+09	3.72356e+09	6.07164e+09
M206T393	N-Acetyl-L-phenylalanine	206.082	392.737	207.089	0.453884	C11H13NO3	C03519	[M-H]-	BioDeepDB	7.29877e-21	neg	2	1.33398e+07	1.4873e+07	1.18464e+07	1.4592e+07	1.5062e+07	1.04235e+07	2.36784e+07	1.06281e+07	1.61004e+07	2.02751e+07	1.23684e+07	4.55904e+06
[truncated: 799 more rows]
