# Supplementary material for: Effects of Cage and Floor Rearing Systems on the Metabolic Components of the Uropygial Gland in Ducks
Source: Animals (Basel). 2022 Jan 17;12(2):214. doi: 10.3390/ani12020214 (PMC8773114; doi:10.3390/ani12020214)
Supplement: Supplementary file 1 [file animals-12-00214-s001.zip › Table S3.xlsx]

## Sheet: Table S3
Table S3.Annotated differential metabolites between FG and CG
	FG1	FG2	FG3	FG4	FG5	FG6	CG1	CG2	CG3	CG4	CG5	CG6	VIP	mean_FG	sd_FG	mean_CG	sd_CG	Fold Change_FG/CG	log2(FC_FG/CG)	p.value	FDR
Ketoleucine	1.68575e+08	1.28138e+08	1.54521e+08	1.28269e+08	127365305	5.06902e+07	4.45369e+07	1.51873e+07	5.21752e+07	5.89452e+07	9.43489e+07	121500744	1.71101	1.2626e+08	4.07648e+07	6.44491e+07	3.78234e+07	1.9591	0.97017	0.030639	0.335365
2-Ketobutyric acid	2.36682e+08	4.87511e+08	1233091608	1420677367	88.1304	88.1304	88.1304	88.1304	88.1304	88.1304	88.1304	88.1304	1.50639	5.62994e+08	6.2141e+08	88.1304	0	6388200	22.607	0.0284407	0.335365
myo-Inositol	4.37445e+08	3.12414e+08	3.52275e+08	4.39307e+08	6.98724e+08	88.1304	88.1304	88.1304	88.1304	88.1304	88.1304	88.1304	2.06247	3.73361e+08	2.27101e+08	88.1304	0	4236500	22.014	0.00962172	0.309368
Sphingosine 1-phosphate	810724	1.13078e+06	185797	3.37843e+06	554978	645177	1.89025e+06	5.30305e+06	2.19652e+06	4.53873e+06	762593	1.26037e+07	1.3448	1.11765e+06	1.1501e+06	4.54913e+06	4.29852e+06	0.24568	-2.0251	0.0453276	0.335365
Beta-Guanidinopropionic acid	1.2132e+08	554582157	1693027165	8.10854e+08	5.28003e+08	3.60991e+08	6.0115e+07	3.30202e+08	88.1304	88.1304	88.1304	1.4444e+08	1.65196	6.7813e+08	5.47001e+08	8.91263e+07	1.31034e+08	7.6086	2.9276	0.0124359	0.309368
22-Oxodocosanoate	7.25549e+07	2.73229e+07	1.6071e+07	2.64203e+07	2.803e+07	4.29152e+07	3.82282e+06	1.47533e+07	5.36883e+07	88.1304	88.1304	88.1304	1.38859	3.55524e+07	2.00531e+07	1.20441e+07	2.11865e+07	2.9518	1.5616	0.0438264	0.335365
2-Hydroxyphenethylamine	1.14417e+08	1.8684e+08	3.10968e+08	2.24426e+08	1.69198e+08	1.67387e+08	95568236	1.47985e+08	9.32328e+07	1.36725e+08	1.28315e+08	8.74031e+07	1.72391	1.95539e+08	6.67849e+07	1.14872e+08	2.58851e+07	1.7022	0.76744	0.0202406	0.335365
Mannitol	1.25662e+08	2.97686e+07	1.45267e+07	4.28664e+07	1.17638e+07	5.01099e+07	1.04979e+07	2.83211e+07	4.75112e+06	2.58891e+07	88.1304	88.1304	1.35694	4.57829e+07	4.19492e+07	1.15766e+07	1.26571e+07	3.9548	1.9836	0.0303479	0.335365
Phosphonoacetate	1.32356e+08	1.44568e+08	1.36153e+08	1.47359e+08	5.34039e+07	1.042e+08	8.47456e+07	111997929	6.53176e+07	5.14531e+07	2.9202e+07	6.35862e+07	1.73177	1.19673e+08	3.59159e+07	6.77171e+07	2.83602e+07	1.7673	0.82151	0.0453276	0.335365
Heptanoic acid	1.20305e+08	1.25647e+08	1.21315e+08	124582107	1.32091e+08	1.23712e+08	118407658	1.17017e+08	9.22855e+07	3.99472e+07	5.64351e+07	5.44894e+07	1.86512	1.24609e+08	4.17716e+06	7.97636e+07	3.40773e+07	1.5622	0.6436	0.00507487	0.309368
1H-Indole-3-acetamide	1.49352e+08	2.27183e+08	3.70634e+08	1.01283e+08	8.23833e+08	631503804	1.25961e+08	4.3781e+08	8.38108e+07	9.87436e+07	5.71251e+07	3.63754e+07	1.32043	3.83965e+08	2.87913e+08	1.39971e+08	1.49234e+08	2.7432	1.4558	0.0453276	0.335365
gamma-L-Glutamyl-L-cysteine	2.08312e+08	4.76123e+08	1239779494	1.28951e+08	3.38723e+08	9.50154e+08	1.48387e+08	3.29801e+08	2.01554e+08	120003466	1.52152e+08	6.59809e+07	1.45088	5.57007e+08	4.42663e+08	1.69646e+08	9.01516e+07	3.2833	1.7152	0.0453276	0.335365
Normetanephrine	2.28248e+08	2.32011e+08	2.1739e+08	2.51132e+08	1.94274e+08	1.6515e+08	2.82133e+08	2.70798e+08	3.47581e+08	455240437	3.06644e+08	3.47937e+08	2.05665	2.14701e+08	3.06274e+07	3.35056e+08	6.70885e+07	0.64079	-0.64207	0.00507487	0.309368
gamma-Glutamylalanine	1.17254e+08	2.16581e+08	6.16085e+08	1.51211e+08	2.17226e+08	3.51317e+08	9.84875e+07	148113719	1.29135e+08	1.19161e+08	1.24271e+08	1.4255e+08	1.40498	2.78279e+08	1.83879e+08	1.26953e+08	1.77425e+07	2.192	1.1322	0.0453276	0.335365
Bepridil	1.08858e+07	7.40405e+06	9.17785e+06	5.85587e+06	6.27188e+06	3.34507e+06	1.22796e+07	7.77785e+06	1.06699e+07	1.41636e+07	1.8517e+07	1.02233e+07	1.71703	7.15675e+06	2.64786e+06	1.22719e+07	3.72933e+06	0.58318	-0.77798	0.030639	0.335365
Deoxyguanosine	1.09127e+07	1.44492e+07	1.91717e+07	1.35113e+07	7.58813e+06	6.798e+06	4.49681e+06	6.81182e+06	3.90616e+06	1.46043e+06	2.76273e+06	5.26971e+06	2.036	1.20718e+07	4.63448e+06	4.11794e+06	1.87994e+06	2.9315	1.5516	0.00823902	0.309368
N,N-Dimethylaniline	1.414e+08	1.14021e+08	1.6269e+08	9.77527e+07	1.07546e+08	1.55656e+08	6.30591e+07	8.0396e+07	1.44743e+08	88.1304	88.1304	88.1304	1.82887	1.29844e+08	2.7041e+07	4.80331e+07	5.9241e+07	2.7032	1.4347	0.02948	0.335365
Stearolic acid	9.08985e+06	6.80223e+06	6.394e+06	4.12841e+06	5.0169e+06	4.27806e+06	3.71761e+06	3.89385e+06	2.90219e+06	3.56462e+06	3.55899e+06	4.06555e+06	1.79431	5.95158e+06	1.88501e+06	3.61713e+06	401256	1.6454	0.71843	0.00507487	0.309368
9,10-Dihydroxystearate	2.4598e+08	1.29028e+08	2.69757e+08	7.55312e+07	335467887	3.52295e+08	1.83154e+07	5.37324e+07	1.38619e+07	3.61986e+07	1.57331e+07	3.39343e+07	2.14473	2.34676e+08	1.11212e+08	2.86293e+07	1.5533e+07	8.1971	3.0351	0.00507487	0.309368
Sphinganine	253825620	1038772925	2.4027e+08	1485328203	3810609999	2045922638	88.1304	88.1304	88.1304	88.1304	88.1304	88.1304	1.70367	1.47912e+09	1.34068e+09	88.1304	0	16783000	24.001	0.00277843	0.309368
L-Tryptophan	1.84779e+07	1.20451e+07	2.44005e+06	5.44731e+06	6.48096e+07	3.0521e+07	5.1112e+06	1.18496e+06	1.23057e+06	2.31791e+06	2.86501e+07	258326	1.13274	2.22902e+07	2.31208e+07	6.45884e+06	1.10001e+07	3.4511	1.7871	0.0453276	0.335365
(R) 2,3-Dihydroxy-3-methylvalerate	1.21624e+08	1.09134e+08	1.09749e+08	8.41596e+07	2.87007e+08	2.01155e+08	5.94652e+07	7.53871e+07	106605062	1.0604e+08	5.08132e+07	2.5958e+07	1.5804	1.52138e+08	7.7189e+07	7.07115e+07	3.18862e+07	2.1515	1.1054	0.0130652	0.309368
(R)-5,6-Dihydrothymine	2.7571e+07	2.61739e+07	1.80269e+07	1.19378e+07	1.08402e+07	1.98925e+07	1.51041e+06	9.17478e+06	3.82523e+06	1.20761e+07	1.11649e+07	1.53631e+07	1.76239	1.90737e+07	6.97272e+06	8.85241e+06	5.24232e+06	2.1546	1.1074	0.0453276	0.335365
(2R,5S)-2,5-Diaminohexanoate	7.79168e+07	7.60131e+07	6.51974e+07	5.69642e+07	1.46499e+08	4.37482e+07	3.88135e+07	6.13718e+07	6.45518e+07	2.17114e+07	3.08846e+07	2.48948e+07	1.5256	7.77231e+07	3.59867e+07	4.03713e+07	1.84708e+07	1.9252	0.94501	0.030639	0.335365
(R)-10-Hydroxystearate	4.56992e+08	7.22247e+07	2.59174e+08	3.90562e+08	2.36154e+08	5.29489e+07	2.75072e+08	2.57272e+07	8.93675e+06	4.59162e+07	4.68788e+07	6.21852e+07	1.47374	2.44676e+08	1.63182e+08	7.74528e+07	9.85758e+07	3.159	1.6595	0.0453276	0.335365
(S)-2,3,4,5-tetrahydropyridine-2-carboxylate	1.53411e+07	2.07709e+07	1.76096e+06	2.96691e+06	1.1053e+07	1.77988e+07	2.46683e+06	1.00965e+07	3.67035e+06	88.1304	88.1304	88.1304	1.62018	1.16153e+07	7.85061e+06	2.70566e+06	3.93885e+06	4.293	2.102	0.0438264	0.335365
Docosahexaenoic acid	1.43485e+07	2.03206e+07	1.00995e+07	1.17419e+07	1.11741e+07	8.91672e+06	7.92966e+06	5.88068e+06	6.02318e+06	88.1304	88.1304	88.1304	2.0924	1.27669e+07	4.1252e+06	3.30563e+06	3.69263e+06	3.8622	1.9494	0.00477182	0.309368
4-Hydroxyphenylglyoxylate	5.25971e+07	5.73541e+07	5.42602e+07	2.16366e+07	5.75496e+07	5.63081e+07	4.86558e+07	1.40763e+07	8.22287e+06	2.29525e+06	3.53783e+06	1.2904e+07	2.03019	4.9951e+07	1.40017e+07	1.49487e+07	1.71852e+07	3.3415	1.7405	0.00823902	0.309368
Geranylgeraniol	1.21757e+07	1.42577e+07	9.43388e+06	9.9906e+06	9.88645e+06	1.31203e+07	8.76454e+06	1.37493e+07	6.36825e+06	3.90405e+06	4.32321e+06	6.30402e+06	1.62962	1.14774e+07	1.99171e+06	7.23556e+06	3.63228e+06	1.5863	0.66562	0.0453276	0.335365
Retinal	2.15555e+06	2.93286e+06	1.41533e+06	3.15035e+06	2.66229e+06	1.51561e+06	1.01991e+06	1.27356e+06	27191.9	145211	305130	126367	2.20983	2.30533e+06	731226	482894	528003	4.774	2.2552	0.00507487	0.309368
Citrinin	2.70213e+06	2.5199e+06	2.43427e+06	2.49548e+06	2.09785e+06	2.07493e+06	2.03036e+06	2.0852e+06	1.94337e+06	1.53101e+06	1.6589e+06	2.01016e+06	1.99629	2.38743e+06	249785	1.8765e+06	226397	1.2723	0.34741	0.00823902	0.309368
D-Psicose	2.49436e+06	2.61371e+06	2.79725e+06	2.5506e+06	3.3564e+06	2.94717e+06	1.65032e+06	2.12836e+06	2.13236e+06	953587	515809	1.19825e+06	2.15684	2.79325e+06	322890	1.42978e+06	655131	1.9536	0.96615	0.00507487	0.309368
5-Aminopentanoic acid	3.53848e+07	4.72403e+07	6.36147e+07	9.86419e+07	2.25069e+08	32.5204	32.5204	32.5204	32.5204	2.40096e+06	2.18345e+06	4.33926e+06	1.57386	7.83252e+07	7.88771e+07	1.4873e+06	1.79382e+06	52.663	5.7187	0.0340869	0.356353
Guanidinosuccinic acid	9.06433e+07	2.29285e+07	2.50501e+07	2.41981e+07	2.52895e+07	6.19663e+07	3.32074e+07	1.36605e+08	6.41035e+07	1.61358e+08	2.26622e+08	3.64504e+08	1.59589	4.16793e+07	2.83245e+07	1.644e+08	1.19972e+08	0.25352	-1.9798	0.0202406	0.356353
Pelargonic acid	3.62022e+06	6.52159e+06	4.7422e+06	5.11437e+06	3.99497e+06	4.52228e+06	4.09247e+06	4.64116e+06	1.82224e+06	2.89588e+06	1.58592e+06	587710	1.74154	4.7526e+06	1.01682e+06	2.60423e+06	1.55973e+06	1.825	0.86786	0.0453276	0.356353
Genistein	1.13677e+07	7.95928e+06	2.22069e+07	6.96714e+06	1.82795e+07	6.06552e+06	2.97255e+06	4.37531e+06	1.93236e+06	5.35228e+06	4.82138e+06	5.48802e+06	1.75916	1.2141e+07	6.64482e+06	4.15698e+06	1.41713e+06	2.9206	1.5463	0.00507487	0.356353
UDP	805524	1.77681e+06	1.82652e+06	1.29373e+06	1.08312e+06	1.53287e+06	831311	972898	1.2275e+06	407134	858991	349373	1.75193	1.38643e+06	401390	774534	337824	1.79	0.83997	0.0453276	0.356353
3-Aminopentanedioate	4.01431e+07	3.72302e+07	5.09076e+07	4.09019e+07	3.53521e+07	3.44589e+07	6.27352e+06	2.57536e+07	1.26111e+07	3.56917e+06	4.25481e+06	2.63008e+07	2.25663	3.98323e+07	5.99366e+06	1.31272e+07	1.04908e+07	3.0343	1.6014	0.00507487	0.356353
N6-(delta2-Isopentenyl)-adenosine 5-monophosphate	3.44507e+06	7.33553e+06	1.23072e+06	2.32125e+06	2.87263e+06	3.25747e+06	8.57668e+06	3.81539e+06	8.28291e+06	8.28144e+06	1.41043e+07	1.92457e+07	1.77811	3.41044e+06	2.08124e+06	1.03844e+07	5.43356e+06	0.32842	-1.6064	0.00823902	0.356353
Adenosine phosphosulfate	1.02834e+07	1.83133e+07	2.76179e+07	2.65275e+07	6.39538e+07	1.98301e+08	32.5204	32.5204	32.5204	2.42645e+07	1.64857e+07	7.68492e+06	1.22527	5.74996e+07	7.13918e+07	8.07253e+06	1.02821e+07	7.1229	2.8325	0.0193734	0.356353
L-Aspartate-semialdehyde	1.71258e+07	2.06162e+07	7.09425e+06	2.55434e+06	5.81625e+06	7.13406e+06	2.07129e+06	8.13019e+06	2.8111e+06	32.5204	32.5204	32.5204	1.61333	1.00568e+07	7.1142e+06	2.16878e+06	3.16452e+06	4.6371	2.2132	0.0438264	0.356353
trans-1,2-Cyclohexanediol	5.16857e+07	2.47757e+07	3.94622e+07	4.93779e+07	1.82855e+07	1.46615e+07	1.61545e+07	1.27645e+07	1.55793e+07	6.75795e+06	1.06137e+07	1.02975e+07	1.84174	3.30414e+07	1.59975e+07	1.20279e+07	3.54824e+06	2.7471	1.4579	0.0130652	0.356353
Tridecanoic acid	3.31e+06	4.88946e+06	2.42395e+06	2.3932e+06	1.09769e+06	443288	9.81529e+06	472131	1.57098e+07	1.30549e+07	6.02694e+06	1.01673e+07	1.78627	2.42627e+06	1.58409e+06	9.20773e+06	5.38137e+06	0.2635	-1.9241	0.0453276	0.356353
Allocholic acid	7.52152e+06	3.0585e+06	4.51374e+06	1.90242e+06	1.56703e+06	1.1781e+06	515955	406666	169085	810104	688770	808329	1.7199	3.29022e+06	2.40046e+06	566485	252513	5.8081	2.5381	0.00507487	0.356353
Sebacic acid	1.51991e+07	1.39332e+07	1.28173e+07	8.65256e+06	1.38281e+07	1.76029e+07	1.64383e+07	1.7521e+07	4.16773e+07	2.08872e+07	3.28683e+07	1.9253e+07	1.64567	1.36722e+07	2.9598e+06	2.47742e+07	1.01874e+07	0.55187	-0.85759	0.0130652	0.356353
N-Formyl-L-methionine	2.09145e+08	2.40354e+08	1.79892e+08	1.70347e+08	2.43155e+08	2.0865e+08	2.07467e+08	111480807	1.95886e+08	32.5204	32.5204	32.5204	1.76298	2.0859e+08	2.99669e+07	8.58056e+07	9.96656e+07	2.431	1.2815	0.02948	0.356353
6-Hydroxyhexanoic acid	7.39296e+07	8.07185e+07	7.12202e+07	4.75217e+07	3.4959e+07	3.2143e+07	3.62823e+07	3.06293e+07	1.12918e+07	32.5204	32.5204	32.5204	2.04744	5.67487e+07	2.11874e+07	1.30339e+07	1.65092e+07	4.3539	2.1223	0.0124359	0.356353
N2-gamma-Glutamylglutamine	4.54113e+06	7.12073e+06	1.46086e+07	7.18525e+06	1.13361e+07	1.0613e+07	3.52668e+06	6.52046e+06	4.3807e+06	738538	2.6836e+06	5.44242e+06	1.84232	9.23412e+06	3.63022e+06	3.88206e+06	2.05372e+06	2.3787	1.2502	0.0130652	0.356353
12,13-DHOME	4.95664e+06	1.36187e+07	2.61443e+06	1.61895e+06	4.12953e+06	2.73658e+06	1.31679e+06	3.96837e+06	2.11426e+06	32.5204	32.5204	32.5204	1.36555	4.9458e+06	4.41065e+06	1.23325e+06	1.60166e+06	4.0104	2.0037	0.02948	0.356353
