# Supplementary material for: Effects of Cage and Floor Rearing Systems on the Metabolic Components of the Uropygial Gland in Ducks
Source: Animals (Basel). 2022 Jan 17;12(2):214. doi: 10.3390/ani12020214 (PMC8773114; doi:10.3390/ani12020214)
Supplement: Supplementary file 1 [file animals-12-00214-s001.zip › Table S4.xlsx]

## Sheet: Table S4
Table S4. Disturbance of uropygial gland metabolism pathway caused by different rearing system
	Total	Hits	Raw p	-log(p)	Holm adjust	FDR	Impact	compounds	pathway	links
Valine	leucine and isoleucine biosynthesis	23	3	0.0051655	5.2657	0.67668	0.67668	0.16129	C00109;C00233;C06007	gga00290	http://www.kegg.jp/pathway/gga00290+C00109%09red+C00233%09red+C06007%09red
Lysine degradation	50	3	0.04256	3.1568	1	1	0.025974	C00431;C00450;C05161	gga00310	http://www.kegg.jp/pathway/gga00310+C00431%09red+C00450%09red+C05161%09red
Glycine	serine and threonine metabolism	50	3	0.04256	3.1568	1	1	0.03882	C00078;C00109;C00441	gga00260	http://www.kegg.jp/pathway/gga00260+C00078%09red+C00109%09red+C00441%09red
Sphingolipid metabolism	25	2	0.057601	2.8542	1	1	0.10959	C00836;C06124	gga00600	http://www.kegg.jp/pathway/gga00600+C00836%09red+C06124%09blue
Cysteine and methionine metabolism	63	3	0.074942	2.591	1	1	0.06812	C00109;C00441;C03145	gga00270	http://www.kegg.jp/pathway/gga00270+C00109%09red+C00441%09red+C03145%09red
Phenylalanine	tyrosine and tryptophan biosynthesis	34	2	0.09862	2.3165	1	1	0.052632	C00078;C00441	gga00400	http://www.kegg.jp/pathway/gga00400+C00078%09red+C00441%09red
Glutathione metabolism	38	2	0.11887	2.1297	1	1	0.069444	C00669;C03740	gga00480	http://www.kegg.jp/pathway/gga00480+C00669%09red+C03740%09red
Phototransduction	8	1	0.11904	2.1283	1	1	0.1	C00376	gga04744	http://www.kegg.jp/pathway/gga04744+C00376%09red
Apelin signaling pathway	9	1	0.1329	2.0181	1	1	0.11111	C06124	gga04371	http://www.kegg.jp/pathway/gga04371+C06124%09blue
Calcium signaling pathway	11	1	0.16	1.8326	1	1	0.13333	C06124	gga04020	http://www.kegg.jp/pathway/gga04020+C06124%09blue
Neuroactive ligand-receptor interaction	52	2	0.19596	1.6298	1	1	0.038462	C00015;C06124	gga04080	http://www.kegg.jp/pathway/gga04080+C00015%09red+C06124%09blue
Pyrimidine metabolism	65	2	0.27184	1.3025	1	1	0.023607	C00015;C21028	gga00240	http://www.kegg.jp/pathway/gga00240+C00015%09red+C21028%09red
Retinol metabolism	25	1	0.32777	1.1154	1	1	0.11594	C00376	gga00830	http://www.kegg.jp/pathway/gga00830+C00376%09red
Arginine and proline metabolism	78	2	0.34783	1.056	1	1	0.004902	C00431;C00441	gga00330	http://www.kegg.jp/pathway/gga00330+C00431%09red+C00441%09red
Linoleic acid metabolism	28	1	0.3592	1.0239	1	1	0.03125	C14829	gga00591	http://www.kegg.jp/pathway/gga00591+C14829%09red
Phosphatidylinositol signaling system	29	1	0.36935	0.99601	1	1	0.02269	C00137	gga04070	http://www.kegg.jp/pathway/gga04070+C00137%09red
Ferroptosis	29	1	0.36935	0.99601	1	1	0.093023	C00669	gga04216	http://www.kegg.jp/pathway/gga04216+C00669%09red
ABC transporters	138	3	0.36957	0.99543	1	1	0.021739	C00137;C00330;C00392	gga02010	http://www.kegg.jp/pathway/gga02010+C00137%09red+C00330%09red+C00392%09red
Tryptophan metabolism	83	2	0.3765	0.97684	1	1	0.025397	C00078;C02693	gga00380	http://www.kegg.jp/pathway/gga00380+C00078%09red+C02693%09red
Sulfur metabolism	33	1	0.4084	0.8955	1	1	0.06383	C00224	gga00920	http://www.kegg.jp/pathway/gga00920+C00224%09red
Purine metabolism	95	2	0.44312	0.81391	1	1	0.022291	C00224;C00330	gga00230	http://www.kegg.jp/pathway/gga00230+C00224%09red+C00330%09red
Valine	leucine and isoleucine degradation	42	1	0.48782	0.71781	1	1	0.059289	C00233	gga00280	http://www.kegg.jp/pathway/gga00280+C00233%09red
Galactose metabolism	46	1	0.51967	0.65457	1	1	0.0079365	C00137	gga00052	http://www.kegg.jp/pathway/gga00052+C00137%09red
Primary bile acid biosynthesis	47	1	0.52732	0.63995	1	1	0.031088	C00695	gga00120	http://www.kegg.jp/pathway/gga00120+C00695%09red
Inositol phosphate metabolism	47	1	0.52732	0.63995	1	1	0.034325	C00137	gga00562	http://www.kegg.jp/pathway/gga00562+C00137%09red
Propanoate metabolism	48	1	0.53486	0.62576	1	1	0.053846	C00109	gga00640	http://www.kegg.jp/pathway/gga00640+C00109%09red
Ascorbate and aldarate metabolism	50	1	0.54957	0.59861	1	1	0.032468	C00137	gga00053	http://www.kegg.jp/pathway/gga00053+C00137%09red
Aminoacyl-tRNA biosynthesis	52	1	0.56383	0.57299	1	1	0.017857	C00078	gga00970	http://www.kegg.jp/pathway/gga00970+C00078%09red
Fructose and mannose metabolism	54	1	0.57765	0.54878	1	1	0.0079365	C00392	gga00051	http://www.kegg.jp/pathway/gga00051+C00392%09red
Phosphonate and phosphinate metabolism	56	1	0.59104	0.52587	1	1	0.014706	C05682	gga00440	http://www.kegg.jp/pathway/gga00440+C05682%09red
Biosynthesis of unsaturated fatty acids	74	1	0.69427	0.3649	1	1	0.020833	C06429	gga01040	http://www.kegg.jp/pathway/gga01040+C06429%09red
Tyrosine metabolism	78	1	0.71348	0.33761	1	1	0.012	C05589	gga00350	http://www.kegg.jp/pathway/gga00350+C05589%09blue
